# Supplementary material for: An engineered baculoviral protein and DNA co-delivery system for CRISPR-based mammalian genome editing
Source: Nucleic Acids Res. 2024 Feb 27;52(6):3450–68. doi: 10.1093/nar/gkae142 (PMC11014373; doi:10.1093/nar/gkae142)
Supplement: gkae142_Supplemental_Files [file gkae142_supplemental_files.zip]

Archive with 4 entries (4 files):
- Supplementary Table ST1.xlsx
- Supplementary Table ST4.xlsx
- Supplementary_data_Capin_et_al_with_figures.pdf
- Supplementary_plasmids_maps_Capin_et_al.pdf
