# Supplementary material for: An engineered baculoviral protein and DNA co-delivery system for CRISPR-based mammalian genome editing
Source: Nucleic Acids Res. 2024 Feb 27;52(6):3450–68. doi: 10.1093/nar/gkae142 (PMC11014373; doi:10.1093/nar/gkae142)
Supplement: gkae142_Supplemental_Files [file gkae142_supplemental_files.zip › Supplementary Table ST4.xlsx]

## Sheet: Proteins Normalized
Checked	Protein FDR Confidence	Master	Accession	Description	Exp. q-value	Sum PEP Score	Coverage	# Peptides	# PSMs	# Unique Peptides	# Protein Groups	# AAs	MW [kDa]	calc. pI	Found in Sample: [S3] F3: Sample	Found in Sample: [S2] F2: Sample	Found in Sample: [S1] F1: Sample	Modifications	Area: F3: Sample	Area: F2: Sample	Area: F1: Sample			Area: F3: Sample Normalized over F2	Area: F2: Sample	Area: F1: Sample Normalized over F2		Score Sequest HT	# Peptides Sequest HT		Mean	Coefficient of variation	calculated rationratio over ADH	real ratios over ADH	calculated relative % over most intentense protein (Molar ratio)	calculated relative % over most intentense protein (Mass ratio)
FALSE		Master Protein	BBNVSVG	BBNVSVG Protein Customer BBN VSV-G		623.294	76.7123	68	1693	68	1	511	57.4	6.76	High	High	High		3.09349e+10	1.10271e+10	1.9978e+09			5.02297e+09	1.10271e+10	1.86594e+10		3835.59	68		1.15698e+10	0.59071			1	1
FALSE		Master Protein	A0A097PV51	Ac-vp39 OS=Autographa californica nuclear polyhedrosis virus OX=46015 GN=Ac-vp39 PE=4 SV=1		350.015	72.0461	37	819	37	1	347	38.9	6.68	High	High	High		2.41698e+10	8616671364	1.10496e+09			3.92451e+09	8616671364	1.03203e+10		2161.74	37		7.6205e+09	0.434647			0.658653	0.44637
FALSE		Master Protein	P02769	Serum albumin OS=Bos taurus GN=ALB PE=1 SV=4		1128.7	73.1466	138	2649	138	1	607	69.2	6.18	High	High	High		44590214650	8.31419e+09	2.03243e+09			7.24022e+09	8.31419e+09	1.89829e+10		5876.94	138		1.15124e+10	0.563899	4.16876	5.14	0.99504	1.1996
FALSE		Master Protein	P17501	Major envelope glycoprotein OS=Autographa californica nuclear polyhedrosis virus OX=46015 GN=GP64 PE=1 SV=2		235.376	38.2812	24	361	24	1	512	58.5	6.34	High	High	High		9.03652e+09	3.83991e+09	2.85147e+08			1.46728e+09	3.83991e+09	2.66327e+09		838.48	24		2.65682e+09	0.446522			0.229634	0.234034
FALSE		Master Protein	P00330	Alcohol dehydrogenase 1 OS=Saccharomyces cerevisiae (strain ATCC 204508 / S288c) GN=ADH1 PE=1 SV=5		265.596	69.2529	40	358	40	1	348	36.8	6.68	High	High	High		1.70078e+10	2.76159e+09	2.95674e+08			2.76159e+09	2.76159e+09	2.76159e+09		825.26	40		2.76159e+09	0	1	1	0.23869	0.153027
FALSE		Master Protein	P00924	Enolase 1 OS=Saccharomyces cerevisiae (strain ATCC 204508 / S288c) GN=ENO1 PE=1 SV=3		349.732	64.9886	46	415	46	1	437	46.8	6.62	High	High	High		1.07318e+10	2.64663e+09	3.75662e+08			1.74254e+09	2.64663e+09	3.50868e+09		934.57	46		2.63262e+09	0.335466	0.953295	0.66	0.227542	0.185522
FALSE		Master Protein	P49128	Actin-1 OS=Aedes aegypti OX=7159 GN=ACT-1 PE=2 SV=2		154.072	40.1596	19	292	1	1	376	41.6	5.48	High	High	High		7.49864e+09	2357717026	3.11651e+07			1.21757e+09	2357717026	2.91082e+08		630.62	19		1.28879e+09	0.8032			0.111392	0.0807304
FALSE		Master Protein	P00489	Glycogen phosphorylase, muscle form OS=Oryctolagus cuniculus GN=PYGM PE=1 SV=3		439.397	51.72	55	621	55	1	843	97.2	7.21	High	High	High		5.75234e+09	1.96417e+09	1.95265e+08			9.34021e+08	1.96417e+09	1.82377e+09		1329.14	55		1.57399e+09	0.35493	0.569957	0.39	0.136043	0.230372
FALSE		Master Protein	Q26487	Elongation factor 1-alpha (Fragment) OS=Spodoptera frugiperda OX=7108 PE=1 SV=1		235.259	62.954	25	261	15	1	413	45.1	8.48	High	High	High		2.32852e+09	1.69117e+09	7.2169e+07			3.78088e+08	1.69117e+09	6.74058e+08		713.49	25		9.1444e+08	0.753201			0.0790367	0.0621003
FALSE		Master Protein	P04870	Protein p10 OS=Autographa californica nuclear polyhedrosis virus OX=46015 GN=P10 PE=4 SV=2		60.74	78.7234	5	99	5	1	94	10.3	4.97	High	High	High		4.15894e+09	1.47055e+09	4.41811e+07			6.75298e+08	1.47055e+09	4.12651e+08		242.59	5		8.52832e+08	0.645895			0.0737118	0.013227
FALSE		Master Protein	P68203	Ubiquitin-40S ribosomal protein S27a OS=Spodoptera frugiperda OX=7108 PE=2 SV=2		39.393	42.9487	7	70	7	1	156	18	9.76	High	High	High		6.04694e+09	1.45353e+09	4.47478e+08			9.81856e+08	1.45353e+09	4.17944e+09		130.32	7		2.20494e+09	0.782857			0.190577	0.0597628
FALSE		Master Protein	P06603	Tubulin alpha-1 chain OS=Drosophila melanogaster OX=7227 GN=alphaTub84B PE=1 SV=1		154.35	53.1111	18	212	18	1	450	49.9	5.14	High	High	High		2.18854e+09	1.19435e+09	3.33839e+07			3.55358e+08	1.19435e+09	3.11805e+08		468.06	18		6.20506e+08	0.801675			0.0536314	0.0466238
FALSE		Master Protein	P84184	Actin-A3b, cytoplasmic OS=Helicoverpa armigera OX=29058 GN=actA3b PE=2 SV=1		278.587	61.1702	27	411	2	1	376	41.8	5.48	High	High	High		1.2303e+09	9.99252e+08	170209671			1.99767e+08	9.99252e+08	1.58976e+09		1037.17	27		9.29591e+08	0.750446			0.0803463	0.05851
FALSE		Master Protein	O17449	Tubulin beta-1 chain OS=Manduca sexta OX=7130 PE=2 SV=1		277.851	74.9441	29	415	3	1	447	50.2	4.86	High	High	High		8.66304e+08	9.69241e+08	7.35475e+07			1.40664e+08	9.69241e+08	6.86932e+08		904.92	29		5.98946e+08	0.703299			0.0517679	0.0452744
FALSE		Master Protein	P41483	Virus envelope protein E25 OS=Autographa californica nuclear polyhedrosis virus OX=46015 GN=P25 PE=2 SV=1		115.13	50.8772	11	224	11	1	228	25.5	6.21	High	High	High		3.75958e+09	8.65748e+08	7.61443e+07			6.10453e+08	8.65748e+08	7.11186e+08		475.69	11		7.29129e+08	0.176361			0.0630199	0.0279967
FALSE		Master Protein	BBNPI01	BBNPI01 Protein of Interest Customer BBN Including T2A self cleaving peptide and Fluorescent reporter		497.572	50.4521	77	512	77	1	1659	190.4	9	High	High	High		1.72081e+09	6.91459e+08	5.52427e+07			2.79412e+08	6.91459e+08	5.15965e+08		1222.45	77		4.95612e+08	0.417214			0.0428367	0.142092
FALSE		Master Protein	Q04719	Early 53 kDa protein OS=Autographa californica nuclear polyhedrosis virus OX=46015 GN=ME53 PE=4 SV=2		114.978	49.8886	16	118	16	1	449	52.6	9.23	High	High	High		1.20723e+09	6.36487e+08	4.24586e+07			1.96022e+08	6.36487e+08	3.96563e+08		339.64	16		4.0969e+08	0.538274			0.0354103	0.0324491
FALSE		Master Protein	P41473	Uncharacterized 30.6 kDa protein in IAP2-VLF1 intergenic region OS=Autographa californica nuclear polyhedrosis virus OX=46015 PE=4 SV=1		105.422	59.2453	20	124	20	1	265	30.5	5.12	High	High	High		4.4197e+09	5.70698e+08	5.52522e+07			7.17638e+08	5.70698e+08	5.16054e+08		234.25	20		6.01463e+08	0.173334			0.0519856	0.027623
FALSE		Master Protein	B0WYY2	Moesin/ezrin/radixin homolog 1 OS=Culex quinquefasciatus OX=7176 GN=Moe PE=3 SV=1		72.726	24.3007	14	105	14	1	572	67.7	5.68	High	High	High		1.31632e+09	5.65931e+08	3.45873e+07			2.13734e+08	5.65931e+08	3.23044e+08		207.06	14		3.6757e+08	0.490439			0.0317697	0.0374706
FALSE		Master Protein	P41667	Protein ORF114 OS=Autographa californica nuclear polyhedrosis virus OX=46015 PE=4 SV=1		109.735	41.5094	13	64	13	1	424	49.3	7.34	High	High	High		1.00358e+09	5.27269e+08	1.53862e+07			1.62954e+08	5.27269e+08	1.43707e+08		147.61	13		2.77976e+08	0.777433			0.024026	0.0206356
FALSE		Master Protein	P41428	Protein AC23 OS=Autographa californica nuclear polyhedrosis virus OX=46015 PE=3 SV=1		257.26	53.1884	32	319	32	1	690	79.8	5.64	High	High	High		1.56773e+09	5.26811e+08	7.88426e+07			2.54557e+08	5.26811e+08	7.36389e+08		736.88	32		5.05919e+08	0.477536			0.0437275	0.0607918
FALSE		Master Protein	Q00733	Capsid-associated protein VP80 OS=Autographa californica nuclear polyhedrosis virus OX=46015 GN=VP80 PE=1 SV=1		267.761	56.2952	40	259	40	1	691	79.8	5.55	High	High	High		1.27854e+09	5.05315e+08	9.39181e+07			2.076e+08	5.05315e+08	8.77193e+08		698.08	40		5.30036e+08	0.632939			0.045812	0.0636898
FALSE		Master Protein	Q9U639	Heat shock 70 kDa protein cognate 4 OS=Manduca sexta OX=7130 PE=2 SV=1		228.143	46.1656	25	368	15	1	652	71.4	5.47	High	High	High		2.11929e+09	5.00955e+08	1.77281e+07			3.44113e+08	5.00955e+08	1.6558e+08		839.41	25		3.36883e+08	0.498108			0.0291174	0.0362192
FALSE		Master Protein	P41662	Protein AC109 OS=Autographa californica nuclear polyhedrosis virus OX=46015 GN=ORF109 PE=4 SV=1		147.624	70.7692	19	154	19	1	390	44.8	8.27	High	High	High		1.26711e+09	4.12576e+08	2.74941e+07			2.05744e+08	4.12576e+08	2.56795e+08		371.29	19		2.91705e+08	0.369362			0.0252126	0.0196781
FALSE		Master Protein	P18569	Ecdysteroid UDP-glucosyltransferase OS=Autographa californica nuclear polyhedrosis virus OX=46015 GN=EGT PE=1 SV=1		146.997	62.6482	21	192	21	1	506	57	8.72	High	High	High		1.3151e+09	4.01848e+08	5.02019e+07			2.13537e+08	4.01848e+08	4.68885e+08		434.26	21		3.61423e+08	0.366294			0.0312385	0.0310208
FALSE		Master Protein	P25695	Protein C42 OS=Autographa californica nuclear polyhedrosis virus OX=46015 GN=ORF101 PE=1 SV=2		139.737	65.097	16	103	16	1	361	41.5	8.05	High	High	High		1145648889	3.95842e+08	5.78903e+07			1.86022e+08	3.95842e+08	5.40695e+08		278.81	16		3.74186e+08	0.476569			0.0323416	0.0233829
FALSE		Master Protein	P41700	Protein AC142 OS=Autographa californica nuclear polyhedrosis virus OX=46015 GN=ORF142 PE=4 SV=1		150.806	50.5241	24	155	24	1	477	55.4	8.5	High	High	High		1.22016e+09	3.94513e+08	7.22979e+07			1.9812e+08	3.94513e+08	6.75261e+08		407.18	24		4.22631e+08	0.567422			0.0365288	0.035256
FALSE		Master Protein	Q4U3L0	Glyceraldehyde-3-phosphate dehydrogenase OS=Glossina morsitans morsitans OX=37546 GN=Gapdh PE=2 SV=1		22.775	9.60961	2	12	2	1	333	35.6	7.4	High	High	High		5.66685e+08	3.64217e+08				9.2014e+07	3.64217e+08			52.63	2		2.28116e+08	0.843768			0.0197164	0.0122283
FALSE		Master Protein	P41702	Occlusion-derived virus envelope protein E27 OS=Autographa californica nuclear polyhedrosis virus OX=46015 GN=E27 PE=1 SV=1		74.219	47.5862	12	94	12	1	290	33.5	6.7	High	High	High		9.66e+08	3.61888e+08	5.93478e+07			1.56852e+08	3.61888e+08	5.54307e+08		227.26	12		3.57682e+08	0.555692			0.0309151	0.0180428
FALSE		Master Protein	P41467	Protein Ac66 OS=Autographa californica nuclear polyhedrosis virus OX=46015 GN=Ac66 PE=1 SV=1		181.446	43.4406	24	226	24	1	808	93.9	5.34	High	High	High		9.78082e+08	3.25613e+08	4.21037e+07			1.58813e+08	3.25613e+08	3.93248e+08		605.38	24		2.92558e+08	0.412438			0.0252863	0.0413656
FALSE		Master Protein	Q5UAP4	40S ribosomal protein SA OS=Bombyx mori OX=7091 PE=2 SV=1		54.032	40.1961	8	51	8	1	306	33.4	4.98	High	High	High		7.90869e+08	2.90567e+08	2.77182e+07			1.28415e+08	2.90567e+08	2.58887e+08		103.92	8		2.25957e+08	0.380363			0.0195298	0.0113641
FALSE		Master Protein	Q25010	Actin, cytoplasmic A3a OS=Helicoverpa armigera OX=29058 GN=actA3a PE=2 SV=1		259.22	61.1702	27	385	2	1	376	41.8	5.48	High	High	Not Found		3.34972e+08	2.87573e+08				5.43902e+07	2.87573e+08			961	27		1.70982e+08	0.964345			0.0147783	0.0107619
FALSE		Master Protein	P41675	Uncharacterized 7.2 kDa protein in HE65-PK2 intergenic region OS=Autographa californica nuclear polyhedrosis virus OX=46015 PE=3 SV=1		16.486	32.2581	2	16	2	1	62	7.2	9.83	High	High	Not Found		5.45123e+08	2.86041e+08				8.85129e+07	2.86041e+08			32.53	2		1.87277e+08	0.745813			0.0161867	0.00203039
FALSE		Master Protein	Q9V3P0	Peroxiredoxin 1 OS=Drosophila melanogaster OX=7227 GN=Jafrac1 PE=1 SV=1		9.356	10.8247	2	12	2	1	194	21.7	5.71	High	High	Not Found		1.38811e+09	2.55201e+08				2.25391e+08	2.55201e+08			26.88	2		2.40296e+08	0.0877219			0.0207692	0.00785178
FALSE		Master Protein	P92177	14-3-3 protein epsilon OS=Drosophila melanogaster OX=7227 GN=14-3-3epsilon PE=1 SV=2		30.852	17.1756	4	63	3	1	262	29.8	4.78	High	High	High		7.71171e+08	2.44337e+08	5.04131e+07			1.25217e+08	2.44337e+08	4.70857e+08		181.77	4		2.80137e+08	0.626762			0.0242127	0.0125704
FALSE		Master Protein	P41430	Uncharacterized 36.6 kDa protein in EGT-IAP1 intergenic region OS=Autographa californica nuclear polyhedrosis virus OX=46015 PE=4 SV=1		78.712	68.6709	17	68	17	1	316	36.5	7.43	High	High	High		2.08831e+08	2.43919e+08	1.20094e+07			3.39083e+07	2.43919e+08	1.12168e+08		147.8	17		1.29998e+08	0.816431			0.011236	0.00714483
FALSE		Master Protein	P32651	Structural glycoprotein gp41 OS=Autographa californica nuclear polyhedrosis virus OX=46015 GN=GP41 PE=1 SV=2		132.672	49.8778	16	134	16	1	409	45.4	8.03	High	High	High		1.33671e+09	2.27561e+08	1.38674e+07			2.17045e+08	2.27561e+08	1.29521e+08		348.73	16		1.91376e+08	0.281254			0.016541	0.0130829
FALSE		Master Protein	P45594	Cofilin/actin-depolymerizing factor homolog OS=Drosophila melanogaster OX=7227 GN=tsr PE=1 SV=1		41.361	31.7568	5	70	5	1	148	17.1	7.17	High	High	High		2459721094	2.20273e+08	129544109			3.99391e+08	2.20273e+08	1.20994e+09		124.7	5		6.09868e+08	0.864677			0.052712	0.0157034
FALSE		Master Protein	P08358	Poxin OS=Autographa californica nuclear polyhedrosis virus OX=46015 GN=P26 PE=1 SV=1		70.454	49.5833	12	54	12	1	240	27.3	6.87	High	High	High		5.9074e+08	2.18477e+08	1.76156e+07			9.59198e+07	2.18477e+08	1.64529e+08		150.78	12		1.59642e+08	0.384764			0.0137981	0.00656253
FALSE		Master Protein	Q03209	Protein P78/83 OS=Autographa californica nuclear polyhedrosis virus OX=46015 GN=P61 PE=1 SV=2		147.588	49.3554	23	187	23	1	543	60.7	6.06	High	High	High		7.4044e+08	2.09697e+08	6.04044e+07			1.20227e+08	2.09697e+08	5.64176e+08		430.18	23		2.98033e+08	0.78779			0.0257596	0.0272405
FALSE		Master Protein	Q02748	Eukaryotic initiation factor 4A OS=Drosophila melanogaster OX=7227 GN=eIF4A PE=1 SV=3		15.043	10.9181	4	22	3	1	403	45.8	5.66	High	High	High		1.07946e+08	1.88213e+08	3.81716e+07			1.75275e+07	1.88213e+08	3.56522e+08		42.66	4		1.87421e+08	0.904376			0.0161991	0.0129254
FALSE		Master Protein	P48148	Ras-like GTP-binding protein Rho1 OS=Drosophila melanogaster OX=7227 GN=Rho1 PE=1 SV=1		60.812	61.4583	10	61	10	1	192	21.7	7.01	High	High	High		8.58656e+08	1.83006e+08	2.99402e+07			1.39422e+08	1.83006e+08	2.79641e+08		155.63	10		2.0069e+08	0.35758			0.017346	0.00655762
FALSE		Master Protein	Q962Q7	40S ribosomal protein S23 OS=Spodoptera frugiperda OX=7108 GN=RpS23 PE=2 SV=1		19.891	30.0699	4	12	4	1	143	16	10.56	High	High	High		2.64834e+08	1.69927e+08				4.30017e+07	1.69927e+08			28.57	4		1.06465e+08	0.843004			0.00920193	0.002565
FALSE		Master Protein	Q6EV21	40S ribosomal protein S28 OS=Papilio dardanus OX=77259 GN=RpS28 PE=3 SV=1		15.428	38.4615	3	22	3	1	65	7.3	10.37	High	High	Not Found		6.2344e+08	1.68858e+08				1.01229e+08	1.68858e+08			56.67	3		1.35044e+08	0.354113			0.0116721	0.00148443
FALSE		Master Protein	Q2F637	14-3-3 protein zeta OS=Bombyx mori OX=7091 GN=14-3-3zeta PE=2 SV=2		39.123	37.247	7	50	6	1	247	28.1	5	High	High	High		4.60908e+08	1.64252e+08	4.51017e+07			7.48388e+07	1.64252e+08	4.2125e+08		104.15	7		2.20114e+08	0.817008			0.0190248	0.00931354
FALSE		Master Protein	O02192	Heat shock protein 83 OS=Drosophila auraria OX=47315 GN=Hsp83 PE=3 SV=1		48.786	10.8939	7	69	1	1	716	81.7	5	High	High	High		3.5422e+07	1.6113e+08	9.26567e+06			5.75156e+06	1.6113e+08	8.65412e+07		151.16	7		8.44742e+07	0.919923			0.00730125	0.0103922
FALSE		Master Protein	P16709	viral Ubiquitin OS=Autographa californica nuclear polyhedrosis virus OX=46015 GN=vUbi PE=1 SV=2		30.954	46.7532	4	106	4	1	77	8.6	7.24	High	High	High		4.94654e+09	1.58558e+08	5.25807e+07			8.03182e+08	1.58558e+08	4.91103e+08		207.11	4		4.84281e+08	0.66566			0.0418573	0.0062713
FALSE		Master Protein	P61209	ADP-ribosylation factor 1 OS=Drosophila melanogaster OX=7227 GN=Arf79F PE=1 SV=2		70.221	59.8901	8	90	6	1	182	20.7	6.58	High	High	High		9.9923e+08	1.53625e+08	2.33092e+07			1.62247e+08	1.53625e+08	2.17708e+08		206.15	8		1.7786e+08	0.195531			0.0153728	0.00554384
FALSE		Master Protein	Q24208	Eukaryotic translation initiation factor 2 subunit 3 OS=Drosophila melanogaster OX=7227 GN=eIF2gamma PE=2 SV=1		9.782	9.47368	2	8	2	1	475	51.5	8.73	High	High	High		7.5729e+07	1.49783e+08	2.99095e+06			1.22963e+07	1.49783e+08	2.79355e+07		19.56	2		6.33384e+07	1.18839			0.00547445	0.00491175
FALSE		Master Protein	P05389	60S acidic ribosomal protein P2 OS=Drosophila melanogaster OX=7227 GN=RpLP2 PE=1 SV=1		11.887	13.2743	3	18	3	1	113	11.8	4.7	High	High	High		1.32471e+08	1.45402e+08	1.25372e+07			2.15097e+07	1.45402e+08	1.17097e+08		29.96	3		9.46695e+07	0.68575			0.00818245	0.00168211
FALSE		Master Protein	P31400	V-type proton ATPase catalytic subunit A OS=Manduca sexta OX=7130 GN=VHAA PE=2 SV=1		125.459	45.8671	22	120	22	1	617	68.1	5.24	High	High	High		3.65441e+08	1.44071e+08	1.93673e+07			5.93375e+07	1.44071e+08	1.80891e+08		298.77	22		1.281e+08	0.486579			0.0110719	0.0131358
FALSE		Master Protein	Q68HB4	Profilin OS=Bombyx mori OX=7091 PE=2 SV=1		19.408	36.5079	3	34	3	1	126	13.7	6.29	High	High	High		2.94333e+08	1.32484e+08	2.30752e+07			4.77915e+07	1.32484e+08	2.15522e+08		93.04	3		1.31933e+08	0.63568			0.0114032	0.00272166
FALSE		Master Protein	P48153	40S ribosomal protein S3 OS=Manduca sexta OX=7130 GN=RpS3 PE=2 SV=1		52.309	42.3868	9	42	9	1	243	26.7	9.6	High	High	High		6.15762e+08	1.31806e+08	65605541			9.99827e+07	1.31806e+08	6.12755e+08		111.62	9		2.81515e+08	1.02056			0.0243318	0.0113181
FALSE		Master Protein	P08160	Early 35 kDa protein OS=Autographa californica nuclear polyhedrosis virus OX=46015 GN=P35 PE=1 SV=1		50.249	33.1104	8	56	8	1	299	34.8	7.34	High	High	High		4.40392e+08	1.31391e+08	1.13055e+07			7.15075e+07	1.31391e+08	1.05594e+08		108.15	8		1.02831e+08	0.292103			0.00888784	0.00538845
FALSE		Master Protein	P69037	Protein FP25 OS=Autographa californica nuclear polyhedrosis virus OX=46015 GN=FP PE=1 SV=1		47.775	48.5981	9	60	9	1	214	25.2	9.06	High	High	High		3.58262e+08	1.29664e+08	4.93726e+07			5.81719e+07	1.29664e+08	4.6114e+08		140.27	9		2.16325e+08	0.993909			0.0186974	0.00820861
FALSE		Master Protein	P24656	Tyrosine-protein phosphatase OS=Autographa californica nuclear polyhedrosis virus OX=46015 GN=PTP PE=1 SV=2		84.65	70.8333	9	84	9	1	168	19.3	7.43	High	High	High		5.26568e+08	1.29206e+08	1.88034e+07			8.55001e+07	1.29206e+08	1.75623e+08		218.58	9		1.3011e+08	0.346388			0.0112456	0.00378119
FALSE		Master Protein	P41472	Uncharacterized 11.5 kDa protein in IAP2-VLF1 intergenic region OS=Autographa californica nuclear polyhedrosis virus OX=46015 PE=4 SV=1		28.132	60.6061	5	31	5	1	99	11.5	5.39	High	High	High		9.23072e+08	1.28946e+08	2.8652e+07			1.49881e+08	1.28946e+08	2.67609e+08		83.01	5		1.82146e+08	0.410388			0.0157432	0.00315412
FALSE		Master Protein	P41455	Uncharacterized 37.5 kDa protein in LEF8-FP intergenic region OS=Autographa californica nuclear polyhedrosis virus OX=46015 PE=4 SV=1		37.451	29.5597	7	36	7	1	318	37.5	9	High	High	High		1.21113e+08	1.2824e+08	4814563			1.96655e+07	1.2824e+08	4.49679e+07		78.82	7		6.4291e+07	0.883603			0.00555678	0.0036303
FALSE		Master Protein	Q9BLC5	Heat shock protein 83 OS=Bombyx mori OX=7091 GN=Hsp83 PE=1 SV=1		180.319	33.5196	29	228	19	1	716	82.4	5.07	High	High	High		9.93821e+08	1.25136e+08	6.35747e+07			1.61369e+08	1.25136e+08	5.93787e+08		538.59	29		2.93431e+08	0.888613			0.0253617	0.0364078
FALSE		Master Protein	P62924	Eukaryotic translation initiation factor 5A OS=Spodoptera exigua OX=7107 GN=eIF-5A PE=2 SV=1		32.573	35	6	34	6	1	160	17.5	5.4	High	High	High		7.02243e+08	1.22937e+08	1.73357e+07			1.14025e+08	1.22937e+08	1.61915e+08		50.34	6		1.32959e+08	0.19156			0.0114919	0.00350363
FALSE		Master Protein	P41678	Capsid protein p24 OS=Autographa californica nuclear polyhedrosis virus OX=46015 GN=P24 PE=3 SV=1		61.451	64.1414	9	73	9	1	198	22.1	6.54	High	High	High		2.60995e+08	1.1971e+08	28794863			4.23783e+07	1.1971e+08	2.68944e+08		171.2	9		1.43677e+08	0.801577			0.0124183	0.00478126
FALSE		Master Protein	Q00732	p48 protein OS=Autographa californica nuclear polyhedrosis virus OX=46015 GN=P48 PE=3 SV=2		56.064	39.5349	13	51	13	1	387	45.3	7.91	High	High	High		4.68475e+08	1.17886e+08	2.49343e+07			7.60675e+07	1.17886e+08	2.32886e+08		105.81	13		1.4228e+08	0.570743			0.0122975	0.00970518
FALSE		Master Protein	P41701	Protein E18 OS=Autographa californica nuclear polyhedrosis virus OX=46015 GN=E18 PE=4 SV=2		9.871	38.8889	3	71	3	1	90	9.6	8.84	High	High	High		2.12301e+08	1.17108e+08	6.70795e+07			3.44718e+07	1.17108e+08	6.26522e+08		134.52	3		2.59367e+08	1.23623			0.0224176	0.00374928
FALSE		Master Protein	P11042	Protein pp31 OS=Autographa californica nuclear polyhedrosis virus OX=46015 GN=39KD PE=1 SV=2		98.537	47.6364	12	70	12	1	275	31.3	9.55	High	High	High		3.11787e+08	1.14732e+08	5.24786e+06			5.06256e+07	1.14732e+08	4.9015e+07		169.1	12		7.14576e+07	0.524585			0.00617621	0.00336786
FALSE		Master Protein	P26308	Guanine nucleotide-binding protein subunit beta-1 OS=Drosophila melanogaster OX=7227 GN=Gbeta13F PE=1 SV=1		32.79	20.5882	5	21	5	1	340	37.1	6.44	High	High	High		5.80096e+08	1.10866e+08				9.41916e+07	1.10866e+08			42.54	5		1.02529e+08	0.114998			0.00886175	0.00572772
FALSE		Master Protein	P58375	60S ribosomal protein L30 OS=Spodoptera frugiperda OX=7108 GN=RpL30 PE=3 SV=1		25.32	46.9027	3	26	3	1	113	12.4	9.63	High	High	High		4.10669e+08	1.08663e+08	1.58889e+07			6.66813e+07	1.08663e+08	1.48402e+08		70.56	3		1.07915e+08	0.378681			0.00932732	0.00201496
FALSE		Master Protein	Q06690	Protein Ac76 OS=Autographa californica nuclear polyhedrosis virus OX=46015 GN=Ac76 PE=1 SV=1		16.697	32.1429	3	27	3	1	84	9.4	7.24	High	High	High		1.58482e+08	1.06891e+08	1.16255e+07			2.5733e+07	1.06891e+08	1.08582e+08		60.59	3		8.04022e+07	0.588945			0.00694931	0.00113804
FALSE		Master Protein	P41462	Uncharacterized 6.8 kDa protein in LEF8-FP intergenic region OS=Autographa californica nuclear polyhedrosis virus OX=46015 PE=4 SV=1		16.376	21.0526	2	36	2	1	57	6.8	9.76	High	High	Not Found		1.05486e+09	1.06762e+08				1.71281e+08	1.06762e+08			98.97	2		1.39022e+08	0.32816			0.0120159	0.00142349
FALSE		Master Protein	P41481	P18 protein OS=Autographa californica nuclear polyhedrosis virus OX=46015 GN=P18 PE=4 SV=1		20.558	25.4658	3	34	3	1	161	18.4	5.12	High	High	High		4.19561e+08	1.03914e+08	1.43786e+07			6.81251e+07	1.03914e+08	1.34295e+08		75.43	3		1.02112e+08	0.32437			0.00882569	0.00282914
FALSE		Master Protein	Q962Q6	40S ribosomal protein S24 OS=Spodoptera frugiperda OX=7108 GN=RpS24 PE=2 SV=1		20.93	32.5758	3	21	3	1	132	15.2	10.9	High	High	High		1.4872e+08	1.0284e+08	1.34957e+07			2.4148e+07	1.0284e+08	1.26049e+08		45.82	3		8.43456e+07	0.633213			0.00729015	0.00193049
FALSE		Master Protein	P05303	Elongation factor 1-alpha 2 OS=Drosophila melanogaster OX=7227 GN=eEF1alpha2 PE=2 SV=2		72.849	43.5065	15	99	5	1	462	50.6	8.95	High	High	High		7.63065e+08	1.01443e+08	2.54059e+07			1.23901e+08	1.01443e+08	2.3729e+08		210.22	15		1.54211e+08	0.472206			0.0133288	0.0117497
FALSE		Master Protein	Q7KF90	60S ribosomal protein L31 OS=Spodoptera frugiperda OX=7108 GN=RpL31 PE=2 SV=1		8.941	18.5484	2	17	2	1	124	14.3	10.7	High	High	High		3.60183e+08	1.01253e+08	21190513			5.84838e+07	1.01253e+08	1.97919e+08		33.47	2		1.19218e+08	0.599175			0.0103043	0.00256709
FALSE		Master Protein	Q95V39	60S ribosomal protein L8 OS=Spodoptera frugiperda OX=7108 GN=RpL8 PE=2 SV=1		42.732	32.2957	7	22	7	1	257	27.9	10.76	High	High	High		1.50083e+08	9.91925e+07	8.57729e+06			2.43694e+07	9.91925e+07	8.01117e+07		58.27	7		6.78912e+07	0.572676			0.00586796	0.0028522
FALSE		Master Protein	Q5UAS2	60S ribosomal protein L17 OS=Bombyx mori OX=7091 GN=RpL17 PE=2 SV=1		28.004	28.877	7	25	7	1	187	21.6	10.35	High	High	High		3.1859e+08	9.7925e+07	1.12282e+07			5.17303e+07	9.7925e+07	1.04871e+08		44.74	7		8.48422e+07	0.34046			0.00733306	0.00275948
FALSE		Master Protein	Q8WQI5	40S ribosomal protein S8 OS=Spodoptera frugiperda OX=7108 GN=RpS8 PE=2 SV=1		60.865	53.3654	11	55	11	1	208	23.8	10.64	High	High	High		4.41753e+08	9.61266e+07	1.75235e+07			7.17286e+07	9.61266e+07	1.63669e+08		130.46	11		1.10508e+08	0.430988			0.00955141	0.00396034
FALSE		Master Protein	P40945	ADP-ribosylation factor 2 OS=Drosophila melanogaster OX=7227 GN=Arf102F PE=2 SV=2		24.608	26.1111	3	35	1	1	180	20.6	7.39	High	High	Not Found		141335164	87518920				2.29489e+07	87518920			72.68	3		5.52339e+07	0.826627			0.00477397	0.00171331
FALSE		Master Protein	Q962R9	40S ribosomal protein S10 OS=Spodoptera frugiperda OX=7108 GN=RpS10 PE=2 SV=1		27.779	41.7722	6	49	6	1	158	18	9.99	High	High	High		4.97414e+08	8.66753e+07				8.07663e+07	8.66753e+07			82.9	6		8.37208e+07	0.0499077			0.00723614	0.00226917
FALSE		Master Protein	P08645	Ras-related protein Rap1 OS=Drosophila melanogaster OX=7227 GN=Rap1 PE=2 SV=2		25.606	26.087	4	27	2	1	184	20.9	6.68	High	High	High		15873967	8.60612e+07				2.57749e+06	8.60612e+07			71.49	4		4.43193e+07	1.33197			0.0038306	0.00139477
FALSE		Master Protein	P41704	Uncharacterized 22.9 kDa protein in IE0-IE1 intergenic region OS=Autographa californica nuclear polyhedrosis virus OX=46015 PE=4 SV=1		28.469	46.7662	7	25	7	1	201	22.9	9.2	High	High	High		1.97175e+08	8.51339e+07	1.19913e+07			3.20158e+07	8.51339e+07	1.11999e+08		48.82	7		7.63829e+07	0.532885			0.00660191	0.00263386
FALSE		Master Protein	P31409	V-type proton ATPase subunit B OS=Drosophila melanogaster OX=7227 GN=Vha55 PE=2 SV=1		107.672	59.5918	20	101	2	1	490	54.5	5.4	High	High	High		1.75374e+08	8.41078e+07	2.42811e+07			2.8476e+07	8.41078e+07	2.26785e+08		229.28	20		1.13123e+08	0.904229			0.00977743	0.00928345
FALSE		Master Protein	Q962U1	60S ribosomal protein L13 OS=Spodoptera frugiperda OX=7108 GN=RpL13 PE=2 SV=1		21.972	30.137	5	22	5	1	219	24.9	11.49	High	High	High		4.05669e+08	8.16498e+07	1.18756e+07			6.58694e+07	8.16498e+07	1.10917e+08		58.17	5		8.61456e+07	0.265342			0.00744572	0.00322994
FALSE		Master Protein	A2I469	60S ribosomal protein L38 OS=Maconellicoccus hirsutus OX=177089 GN=RpL38 PE=3 SV=1		7.976	28.2051	2	13	2	1	78	9.2	10.33	High	High	Not Found		2.54391e+08	8.15902e+07				4.1306e+07	8.15902e+07			20.24	2		6.14481e+07	0.463566			0.00531107	0.000851252
FALSE		Master Protein	Q1HPK6	Translation elongation factor 2 OS=Bombyx mori OX=7091 GN=tef2 PE=1 SV=1		135.405	38.5071	25	129	14	1	844	94.7	6.48	High	High	High		3.14396e+08	8.14442e+07	1.41894e+07			5.10492e+07	8.14442e+07	1.32528e+08		282.19	25		8.83406e+07	0.466094			0.00763544	0.0125971
FALSE		Master Protein	O76190	60S ribosomal protein L5 OS=Bombyx mori OX=7091 GN=RpL5 PE=2 SV=1		39.589	21.0702	5	24	4	1	299	34.4	9.99	High	High	High		2.64802e+08	79173128				4.29966e+07	79173128			68.26	5		6.10849e+07	0.418773			0.00527967	0.00316413
FALSE		Master Protein	Q962Q5	40S ribosomal protein S25 OS=Spodoptera frugiperda OX=7108 GN=RpS25 PE=3 SV=1		14.607	20.1681	2	14	2	1	119	13.4	10.32	High	High	Not Found		3.85353e+08	76115256				6.25707e+07	76115256			31.25	2		6.9343e+07	0.138117			0.00599344	0.00139917
FALSE		Master Protein	Q962S0	40S ribosomal protein S7 OS=Spodoptera frugiperda OX=7108 GN=RpS7 PE=2 SV=1		17.352	30.5263	5	22	5	1	190	21.9	9.82	High	High	High		2.87239e+08	7.61123e+07	1.24515e+07			4.66397e+07	7.61123e+07	1.16296e+08		54.81	5		7.96828e+07	0.438807			0.00688713	0.00262767
FALSE		Master Protein	P48149	40S ribosomal protein S15Aa OS=Drosophila melanogaster OX=7227 GN=RpS15Aa PE=1 SV=2		10.743	22.3077	3	7	3	1	130	14.8	9.8	High	High	Not Found		2.82947e+08	74908464				4.59428e+07	74908464			12.55	3		6.04256e+07	0.338959			0.0052227	0.00134662
FALSE		Master Protein	O76484	Casein kinase II subunit alpha OS=Spodoptera frugiperda OX=7108 PE=2 SV=1		51.496	32.2946	9	44	9	1	353	42	7.44	High	High	High		2.6322e+08	7.47167e+07	1.95671e+07			4.27396e+07	7.47167e+07	1.82756e+08		94.26	9		1.00071e+08	0.733189			0.00864929	0.00632875
FALSE		Master Protein	Q95V34	40S ribosomal protein S4 OS=Spodoptera frugiperda OX=7108 GN=RpS4 PE=2 SV=1		60.27	42.5856	13	77	13	1	263	29.5	10.3	High	High	High		3.93403e+08	7.46081e+07	1.58343e+07			6.38778e+07	7.46081e+07	1.47892e+08		167.79	13		9.54592e+07	0.478988			0.00825071	0.00424035
FALSE		Master Protein	P08161	Early 94 kDa protein OS=Autographa californica nuclear polyhedrosis virus OX=46015 PE=4 SV=2		103.8	43.7111	27	112	27	1	803	94.5	6.68	High	High	High		2.85835e+08	7.42965e+07	1.4239e+07			4.64118e+07	7.42965e+07	1.32992e+08		195.78	27		8.45668e+07	0.522598			0.00730926	0.0120335
FALSE		Master Protein	Q9VFE4	40S ribosomal protein S5b OS=Drosophila melanogaster OX=7227 GN=RpS5b PE=2 SV=1		18.775	16.5217	4	24	4	1	230	25.7	8.54	High	High	High		288858045	7.20912e+07				4.69026e+07	7.20912e+07			44.52	4		5.94969e+07	0.299361			0.00514242	0.00230244
FALSE		Master Protein	O76485	Casein kinase II subunit beta OS=Spodoptera frugiperda OX=7108 PE=2 SV=1		34.242	36.6516	5	20	5	1	221	25.4	5.91	High	High	Not Found		2.32616e+08	7.20199e+07				3.77705e+07	7.20199e+07			49.83	5		5.48952e+07	0.441168			0.00474469	0.00209957
FALSE		Master Protein	P13060	Elongation factor 2 OS=Drosophila melanogaster OX=7227 GN=EF2 PE=1 SV=4		78.238	20.9716	13	69	2	1	844	94.4	6.6	High	High	Not Found		3.32559e+08	7.07713e+07				5.39984e+07	7.07713e+07			167.72	13		6.23848e+07	0.190114			0.00539203	0.00886773
FALSE		Master Protein	O02649	Heat shock protein 60A OS=Drosophila melanogaster OX=7227 GN=Hsp60A PE=1 SV=3		10.445	5.75916	3	6	3	1	573	60.8	5.49	High	High	Not Found		9.19542e+07	69891070				1.49308e+07	69891070			14.83	3		4.24109e+07	0.916338			0.00366565	0.00388278
FALSE		Master Protein	P31009	40S ribosomal protein S2 OS=Drosophila melanogaster OX=7227 GN=RpS2 PE=1 SV=2		15.302	14.6067	3	15	3	1	267	28.9	10.15	High	High	High		2.50008e+08	6.94511e+07	4.88776e+06			4.05945e+07	6.94511e+07	4.56516e+07		17.29	3		5.18991e+07	0.296911			0.00448573	0.00225849
FALSE		Master Protein	P12613	T-complex protein 1 subunit alpha OS=Drosophila melanogaster OX=7227 GN=CCT1 PE=2 SV=2		13.731	7.54039	4	17	4	1	557	59.5	6.39	High	High	High		1.16839e+08	6.68473e+07	12692928			1.89714e+07	6.68473e+07	1.18552e+08		34.36	4		6.81235e+07	0.731061			0.00588804	0.00610345
FALSE		Master Protein	P11038	Probable DNA polymerase sliding clamp OS=Autographa californica nuclear polyhedrosis virus OX=46015 GN=PCNA PE=2 SV=1		69.46	57.8125	9	47	9	1	256	28.6	5.48	High	High	High		3.1504e+08	6.5647e+07	850533			5.11539e+07	6.5647e+07	7.94397e+06		84.04	9		4.15816e+07	0.721926			0.00359397	0.00179073
FALSE		Master Protein	P29742	Clathrin heavy chain OS=Drosophila melanogaster OX=7227 GN=Chc PE=1 SV=1		59.24	11.1442	16	58	16	1	1678	191.1	5.72	High	High	High		2.5243e+08	65596727	2.14143e+07			4.09877e+07	65596727	2.00009e+08		129.5	16		1.02198e+08	0.837553			0.00883315	0.0294079
FALSE		Master Protein	P41454	Probable apoptosis inhibitor 2 OS=Autographa californica nuclear polyhedrosis virus OX=46015 GN=IAP2 PE=4 SV=1		44.862	42.9719	8	53	8	1	249	28.6	9.19	High	High	High		5.94174e+08	6.02021e+07	14920293			9.64774e+07	6.02021e+07	1.39355e+08		131.66	8		9.86783e+07	0.401532			0.00852894	0.00424961
FALSE		Master Protein	P84040	Histone H4 OS=Drosophila melanogaster OX=7227 GN=His4 PE=1 SV=2		9.09	18.4466	3	8	3	1	103	11.4	11.36	High	High	Not Found		1.29797e+08	5.90963e+07				2.10755e+07	5.90963e+07			16.44	3		4.00859e+07	0.670678			0.00346469	0.00068811
FALSE		Master Protein	P41482	Protein Ac102 OS=Autographa californica nuclear polyhedrosis virus OX=46015 GN=Ac102 PE=1 SV=1		35.672	54.0984	5	25	5	1	122	13.3	5.15	High	High	High		4.0079e+08	5.85872e+07	2.74912e+07			6.50772e+07	5.85872e+07	2.56767e+08		64.13	5		1.2681e+08	0.88788			0.0109605	0.00253962
FALSE		Master Protein	P41453	Late expression factor 3 OS=Autographa californica nuclear polyhedrosis virus OX=46015 GN=LEF-3 PE=1 SV=1		61.217	46.4935	14	48	14	1	385	44.5	5.25	High	High	High		9.44372e+07	5.78083e+07	1.32132e+07			1.5334e+07	5.78083e+07	1.23411e+08		100.63	14		6.55177e+07	0.831062			0.00566282	0.00439016
FALSE		Master Protein	Q95V35	40S ribosomal protein S3a OS=Spodoptera frugiperda OX=7108 PE=2 SV=1		39.955	31.0606	8	33	8	1	264	29.9	9.66	High	High	High		3.11862e+08	5.57983e+07	1.58807e+07			5.06378e+07	5.57983e+07	1.48325e+08		76.78	8		8.49205e+07	0.647321			0.00733983	0.00382336
FALSE		Master Protein	Q5UAM9	40S ribosomal protein S14 OS=Bombyx mori OX=7091 GN=RpS14 PE=2 SV=1		18.622	31.1258	4	20	4	1	151	16.2	10.46	High	High	High		4.03305e+08	5.506e+07	9.60061e+06			6.54856e+07	5.506e+07	8.96696e+07		60.18	4		7.00717e+07	0.253379			0.00605642	0.0017093
FALSE		Master Protein	Q962Y8	60S ribosomal protein L18 OS=Spodoptera frugiperda OX=7108 GN=RpL18 PE=2 SV=1		28.935	33.3333	5	42	5	1	183	21	11.87	High	High	High		2.09125e+08	5.49205e+07	1.2572e+07			3.39561e+07	5.49205e+07	1.17423e+08		96.57	5		6.87664e+07	0.631438			0.0059436	0.00217449
FALSE		Master Protein	P24307	DNA replication helicase OS=Autographa californica nuclear polyhedrosis virus OX=46015 GN=HELI PE=1 SV=2		43.383	13.8411	13	30	13	1	1221	143.1	8.18	High	High	High		7.50289e+07	5.4797e+07	4.85538e+06			1.21826e+07	5.4797e+07	4.53491e+07		42.5	13		3.74429e+07	0.597718			0.00323626	0.00806809
FALSE		Master Protein	Q8I7U0	40S ribosomal protein S13 OS=Plutella xylostella OX=51655 GN=RpS13 PE=2 SV=3		30.705	37.7483	7	55	7	1	151	17.1	10.36	High	High	High		3.40925e+08	5.45454e+07	7.46024e+06			5.53567e+07	5.45454e+07	6.96785e+07		103.4	7		5.98602e+07	0.142207			0.00517383	0.00154133
FALSE		Master Protein	O16797	60S ribosomal protein L3 OS=Drosophila melanogaster OX=7227 GN=RpL3 PE=1 SV=3		12.581	10.8173	3	13	3	1	416	46.9	10.24	High	High	High		1.16764e+08	5.21506e+07	2.30986e+06			1.89592e+07	5.21506e+07	2.15741e+07		29.14	3		3.08946e+07	0.597339			0.00267028	0.00218181
FALSE		Master Protein	Q6F477	40S ribosomal protein S21 OS=Plutella xylostella OX=51655 GN=RpS21 PE=3 SV=1		28.157	44.5783	3	39	3	1	83	9.1	7.8	High	High	High		3.88656e+08	4.85977e+07	2.88562e+06			6.3107e+07	4.85977e+07	2.69516e+07		104.95	3		4.62188e+07	0.393664			0.00399477	0.000633318
FALSE		Master Protein	B4HKC7	Ras-like protein 1 OS=Drosophila sechellia OX=7238 GN=Ras85D PE=3 SV=1		34.855	40.7407	7	28	5	1	189	21.6	7.81	High	High	High		1.36464e+08	4.82088e+07				2.21579e+07	4.82088e+07			62.61	7		3.51834e+07	0.523563			0.00304096	0.00114433
FALSE		Master Protein	B4PEU8	40S ribosomal protein S9 OS=Drosophila yakuba OX=7245 GN=RpS9 PE=2 SV=1		14.043	21.0256	7	25	7	1	195	22.6	10.61	High	High	High		2.40148e+08	4.70484e+07	7.78385e+06			3.89933e+07	4.70484e+07	7.27011e+07		36.31	7		5.29143e+07	0.332666			0.00457348	0.00180071
FALSE		Master Protein	P40946	ADP-ribosylation factor 6 OS=Drosophila melanogaster OX=7227 GN=Arf51F PE=2 SV=3		25.382	53.1429	6	19	6	1	175	20	8.98	High	High	High		2.80646e+08	4.67363e+07	28602393			4.55691e+07	4.67363e+07	2.67146e+08		44.79	6		1.19817e+08	1.06489			0.010356	0.00360836
FALSE		Master Protein	Q6F444	60S ribosomal protein L24 OS=Plutella xylostella OX=51655 GN=RpL24 PE=2 SV=1		10.895	20	3	16	3	1	155	17.5	10.89	High	High	High		2.06016e+08	4.66145e+07				3.34514e+07	4.66145e+07			34.75	3		4.00329e+07	0.232502			0.00346012	0.00105491
FALSE		Master Protein	P45888	Actin-related protein 2 OS=Drosophila melanogaster OX=7227 GN=Arp2 PE=2 SV=3		14.905	13.0326	4	10	4	1	399	45.3	6.02	High	High	Not Found		1.17216e+08	4.63846e+07				1.90326e+07	4.63846e+07			19.83	4		3.27086e+07	0.591307			0.00282706	0.00223111
FALSE		Master Protein	Q9VZ23	GTP-binding nuclear protein Ran OS=Drosophila melanogaster OX=7227 GN=Ran PE=1 SV=1		15.032	16.2037	4	18	4	1	216	24.7	7.81	High	High	Not Found		1.93619e+08	4.57377e+07				3.14384e+07	4.57377e+07			33.94	4		3.85881e+07	0.262026			0.00333523	0.0014352
FALSE		Master Protein	Q962R2	40S ribosomal protein S17 OS=Spodoptera frugiperda OX=7108 GN=RpS17 PE=2 SV=3		43.242	60.9023	7	35	7	1	133	15.4	9.7	High	High	High		442431016	4.47552e+07	1.18791e+07			7.18386e+07	4.47552e+07	1.1095e+08		78.19	7		7.58481e+07	0.438763			0.00655569	0.00175884
FALSE		Master Protein	Q9VPH7	Eukaryotic peptide chain release factor subunit 1 OS=Drosophila melanogaster OX=7227 GN=eRF1 PE=1 SV=2		24.646	23.7443	7	23	7	1	438	49.1	6.09	High	High	High		6.77806e+07	4.36994e+07				1.10057e+07	4.36994e+07			31.04	7		2.73526e+07	0.845184			0.00236413	0.00202228
FALSE		Master Protein	P41415	Serine/threonine-protein kinase 1 OS=Autographa californica nuclear polyhedrosis virus OX=46015 GN=PK1 PE=2 SV=1		13.834	23.5294	6	11	6	1	272	32	7.99	High	High	High		4.07059e+07	39929720				6.60952e+06	39929720			12.5	6		2.32696e+07	1.01252			0.00201123	0.00112125
FALSE		Master Protein	P48461	Serine/threonine-protein phosphatase alpha-1 isoform OS=Drosophila melanogaster OX=7227 GN=Pp1alpha-96A PE=1 SV=1		34.821	19.5719	6	25	5	1	327	37.3	6.67	High	High	High		8.71351e+07	3.97184e+07	7.4286e+06			1.41483e+07	3.97184e+07	6.9383e+07		48.2	6		4.10832e+07	0.672844			0.0035509	0.00230747
FALSE		Master Protein	Q5MGM6	Translationally-controlled tumor protein homolog OS=Lonomia obliqua OX=304329 GN=Tctp PE=2 SV=1		23.441	29.0698	5	26	2	1	172	19.9	4.81	High	High	Not Found		4.28897e+08	3.96787e+07				6.96411e+07	3.96787e+07			56.79	5		5.46599e+07	0.387607			0.00472435	0.00163789
FALSE		Master Protein	P62152	Calmodulin OS=Drosophila melanogaster OX=7227 GN=Cam PE=1 SV=2		30.57	51.6779	7	31	7	1	149	16.8	4.22	High	High	High		3.18821e+08	3.92438e+07	1.10966e+07			5.17678e+07	3.92438e+07	1.03642e+08		51.8	7		6.48845e+07	0.526228			0.00560809	0.00164139
FALSE		Master Protein	Q8WQI7	60S ribosomal protein L18a OS=Spodoptera frugiperda OX=7108 GN=RpL18A PE=2 SV=1		28.396	29.9435	5	29	5	1	177	21	10.46	High	High	Not Found		4.86135e+08	3.84974e+07				7.89349e+07	3.84974e+07			58.21	5		5.87161e+07	0.486981			0.00507494	0.00185669
FALSE		Master Protein	Q95V31	40S ribosomal protein S16 OS=Spodoptera frugiperda OX=7108 GN=RpS16 PE=2 SV=1		25.96	35.7616	5	32	5	1	151	17	10.11	High	High	High		5.47072e+08	3.7418e+07	2.86087e+07			8.88294e+07	3.7418e+07	2.67205e+08		71.93	5		1.31151e+08	0.919535			0.0113356	0.00335723
FALSE		Master Protein	Q27580	Adenosylhomocysteinase OS=Drosophila melanogaster OX=7227 GN=Ahcy PE=1 SV=2		11.147	8.10185	3	6	1	1	432	47.3	6.2	Not Found	High	Not Found			36450731					36450731			16.04	3		36450731	#DIV/0!			0.0031505	0.00259615
FALSE		Master Protein	P55275	Triosephosphate isomerase (Fragment) OS=Heliothis virescens OX=7102 GN=Tpi PE=3 SV=1		35.346	33.0233	6	29	3	1	215	22.9	5.41	High	High	High		1.32338e+08	3.58402e+07	1.64852e+07			2.14881e+07	3.58402e+07	1.53972e+08		51.78	6		7.04334e+07	1.0322			0.00608769	0.00242871
FALSE		Master Protein	Q75VN3	Translationally-controlled tumor protein homolog OS=Bombyx mori OX=7091 GN=Tctp PE=2 SV=1		18.747	22.093	5	31	2	1	172	19.8	4.78	High	High	Not Found		357260154	3.56727e+07				5.80092e+07	3.56727e+07			64.06	5		4.68409e+07	0.33719			0.00404855	0.00139654
FALSE		Master Protein	Q08012	Protein enhancer of sevenless 2B OS=Drosophila melanogaster OX=7227 GN=drk PE=1 SV=1		6.127	9.95261	2	9	2	1	211	24.4	5.36	High	High	High		1.08267e+08	3.5315e+07				1.75795e+07	3.5315e+07			1.78	2		2.64473e+07	0.474184			0.00228588	0.0009717
FALSE		Master Protein	P21896	Histone H2A OS=Chironomus thummi thummi OX=7155 PE=3 SV=2		7.874	25.6	2	9	2	1	125	13.4	10.73	High	High	High		1.555e+08	3.50319e+07	2.79106e+06			2.52489e+07	3.50319e+07	2.60684e+07		11.75	2		2.87831e+07	0.188554			0.00248777	0.000580769
FALSE		Master Protein	Q963B7	60S ribosomal protein L9 OS=Spodoptera frugiperda OX=7108 GN=RpL9 PE=2 SV=1		40.671	49.4737	6	29	6	1	190	21.4	9.86	High	High	High		3.90957e+08	3.46858e+07	1.86431e+07			6.34806e+07	3.46858e+07	1.74127e+08		61.82	6		9.07643e+07	0.811061			0.00784492	0.00292476
FALSE		Master Protein	P40792	Ras-related protein Rac1 OS=Drosophila melanogaster OX=7227 GN=Rac1 PE=1 SV=2		12.174	22.3958	4	14	3	1	192	21.3	8.34	High	High	Not Found		1.40304e+08	3.42835e+07				2.27815e+07	3.42835e+07			30.5	4		2.85325e+07	0.285049			0.00246611	0.000915126
FALSE		Master Protein	P41464	Uncharacterized 10.1 kDa protein in LEF8-FP intergenic region OS=Autographa californica nuclear polyhedrosis virus OX=46015 PE=4 SV=1		7.884	19.5402	2	22	2	1	87	10.1	6.64	High	High	High		3.94759e+08	33853760	3.63259e+06			6.4098e+07	33853760	3.39283e+07		19.58	2		4.396e+07	0.396725			0.00379954	0.000668561
FALSE		Master Protein	Q95083	Proteasome subunit alpha type-5 OS=Drosophila melanogaster OX=7227 GN=Prosalpha5 PE=2 SV=2		11.219	14.3443	3	10	3	1	244	26.9	4.98	High	High	High		5.16997e+07	3.38358e+07	2.95001e+06			8.3946e+06	3.38358e+07	2.75531e+07		21.65	3		2.32612e+07	0.569727			0.00201051	0.000942205
FALSE		Master Protein	P32392	Actin-related protein 3 OS=Drosophila melanogaster OX=7227 GN=Arp3 PE=2 SV=3		17.006	14.1148	4	19	4	1	418	47	5.99	High	High	High		1.3409e+08	3.38271e+07	7.86765e+06			2.17724e+07	3.38271e+07	7.34837e+07		48.87	4		4.30278e+07	0.628792			0.00371897	0.00304515
FALSE		Master Protein	Q25531	V-type proton ATPase subunit d OS=Manduca sexta OX=7130 PE=2 SV=1		64.857	29.5977	9	38	8	1	348	39.6	5	High	High	High		2.75839e+08	3.36729e+07				4.47886e+07	3.36729e+07			97.73	9		3.92307e+07	0.200353			0.00339078	0.00233929
FALSE		Master Protein	P54359	Septin-2 OS=Drosophila melanogaster OX=7227 GN=Sep2 PE=2 SV=2		5.167	4.05728	2	6	2	1	419	48.4	7.61	High	High	Not Found		6.71407e+07	3.338e+07				1.09018e+07	3.338e+07			7.1	2		2.21409e+07	0.71788			0.00191368	0.00161362
FALSE		Master Protein	P11039	ECORI-T site protein ETM OS=Autographa californica nuclear polyhedrosis virus OX=46015 GN=ETM PE=4 SV=1		13.448	23.8938	2	11	2	1	113	12.9	7.69	High	High	High		4.95571e+07	3.31758e+07	1.56273e+06			8.04671e+06	3.31758e+07	1.45959e+07		22.23	2		1.86062e+07	0.700613			0.00160816	0.000361417
FALSE		Master Protein	P21286	Uncharacterized 20.8 kDa protein in FGF-VUBI intergenic region OS=Autographa californica nuclear polyhedrosis virus OX=46015 PE=3 SV=2		30.547	57.6923	8	27	8	1	182	20.8	8.5	High	High	High		1.68628e+08	3.31165e+07	1.06189e+07			2.73805e+07	3.31165e+07	9.91808e+07		38.32	8		5.32259e+07	0.749659			0.00460041	0.00166705
FALSE		Master Protein	Q7Z1E6	Calreticulin OS=Bombyx mori OX=7091 GN=crt PE=1 SV=1		12.151	10.3015	2	10	2	1	398	45.8	4.65	High	High	High		6.39026e+07	31421561				1.0376e+07	31421561			18.53	2		2.08988e+07	0.712072			0.00180632	0.00144128
FALSE		Master Protein	Q9W4P5	V-type proton ATPase subunit d 1 OS=Drosophila melanogaster OX=7227 GN=VhaAC39-1 PE=2 SV=1		18.374	12.2857	3	11	2	1	350	39.8	4.91	High	High	Not Found		7.05633e+07	3.10134e+07				1.14575e+07	3.10134e+07			20.18	3		2.12355e+07	0.65118			0.00183542	0.00127264
FALSE		Master Protein	O76757	Adenosylhomocysteinase OS=Anopheles gambiae OX=7165 GN=Ahcy13 PE=2 SV=2		9.97	8.10185	3	5	1	1	432	47.6	5.81	Not Found	High	Not Found			3.01789e+07					3.01789e+07			11.92	3		3.01789e+07	#DIV/0!			0.00260841	0.00216308
FALSE		Master Protein	O18640	Guanine nucleotide-binding protein subunit beta-like protein OS=Drosophila melanogaster OX=7227 GN=Rack1 PE=1 SV=2		5.157	5.34591	2	9	2	1	318	35.6	7.47	High	High	Not Found		3.82691e+08	3.00542e+07				6.21385e+07	3.00542e+07			10.49	2		4.60964e+07	0.492165			0.00398419	0.00247103
FALSE		Master Protein	Q1HDZ5	Eukaryotic translation initiation factor 3 subunit B OS=Bombyx mori OX=7091 GN=eIF3-S9 PE=2 SV=1		10.641	5.89928	3	7	2	1	695	80.6	5.45	High	High	Not Found		6.65634e+07	29995513				1.08081e+07	29995513			17.02	3		2.04018e+07	0.665019			0.00176336	0.00247608
FALSE		Master Protein	P54357	Myosin-2 essential light chain OS=Drosophila melanogaster OX=7227 GN=Mlc-c PE=1 SV=1		8.898	18.3673	2	9	2	1	147	16.6	4.59	High	High	High		2.205e+07	2.98132e+07	3.41886e+06			3.5803e+06	2.98132e+07	3.19321e+07		14.25	2		2.17752e+07	0.725266			0.00188207	0.000544292
FALSE		Master Protein	Q9V3P6	26S proteasome non-ATPase regulatory subunit 1 OS=Drosophila melanogaster OX=7227 GN=Rpn2 PE=1 SV=1		8.034	2.15686	2	10	2	1	1020	113.1	5.19	High	High	High		2.83234e+07	2.94579e+07	3.11614e+06			4.59893e+06	2.94579e+07	2.91047e+07		22.74	2		2.10539e+07	0.676906			0.00181972	0.00358555
FALSE		Master Protein	P41676	Probable serine/threonine-protein kinase 2 OS=Autographa californica nuclear polyhedrosis virus OX=46015 GN=PK2 PE=1 SV=1		19.071	36.7442	6	12	6	1	215	24.9	8.32	High	High	Not Found		1.25731e+08	2.89208e+07				2.04152e+07	2.89208e+07			15.01	6		2.4668e+07	0.243813			0.0021321	0.000924899
FALSE		Master Protein	Q27238	ADP,ATP carrier protein 1 OS=Anopheles gambiae OX=7165 GN=AGAP006782 PE=2 SV=2		13.726	14.2857	4	15	2	1	301	32.8	9.67	High	High	Not Found		7.5802e+07	2.87642e+07				1.23082e+07	2.87642e+07			31.32	4		2.05362e+07	0.566618			0.00177498	0.00101427
FALSE		Master Protein	P41460	Uncharacterized 9.9 kDa protein in LEF8-FP intergenic region OS=Autographa californica nuclear polyhedrosis virus OX=46015 PE=4 SV=1		22.894	73.8095	5	21	5	1	84	9.9	8.59	High	High	Not Found		1.5056e+08	2.77399e+07				2.44468e+07	2.77399e+07			52.47	5		2.60934e+07	0.0892411			0.0022553	0.00038898
FALSE		Master Protein	P41431	Uncharacterized 14.6 kDa protein in EGT-IAP1 intergenic region OS=Autographa californica nuclear polyhedrosis virus OX=46015 PE=4 SV=1		9.525	21.7054	3	15	3	1	129	14.6	5.76	High	High	High		3.81435e+08	2.7144e+07	8.07133e+06			6.19346e+07	2.7144e+07	7.53861e+07		29.2	3		5.48215e+07	0.454114			0.00473832	0.00120522
FALSE		Master Protein	Q9VSA3	Probable medium-chain specific acyl-CoA dehydrogenase, mitochondrial OS=Drosophila melanogaster OX=7227 GN=CG12262 PE=2 SV=1		5.492	5.2506	2	4	2	1	419	45.8	7.94	High	High	Not Found		3.64166e+07	27060167				5.91305e+06	27060167			4.03	2		1.64866e+07	0.906995			0.00142497	0.00113699
FALSE		Master Protein	P35381	ATP synthase subunit alpha, mitochondrial OS=Drosophila melanogaster OX=7227 GN=blw PE=1 SV=2		12.55	8.15217	3	7	3	1	552	59.4	9.01	High	High	High		4.26716e+07	2.66943e+07	515256			6.92869e+06	2.66943e+07	4.81248e+06		12.24	3		1.28118e+07	0.942023			0.00110735	0.00114593
FALSE		Master Protein	Q962R1	40S ribosomal protein S18 OS=Spodoptera frugiperda OX=7108 GN=RpS18 PE=2 SV=1		16.208	30.9211	5	25	5	1	152	17.7	10.39	High	High	High		2.9813e+08	2.6438e+07	2.0892e+07			4.84081e+07	2.6438e+07	1.95131e+08		41.98	5		8.99923e+07	1.01912			0.00777819	0.0023985
FALSE		Master Protein	P54814	26S proteasome regulatory subunit 8 OS=Manduca sexta OX=7130 PE=2 SV=1		40.41	40.796	11	27	10	1	402	45.3	8.41	High	High	High		6.41787e+07	2.51984e+07	7.13274e+06			1.04209e+07	2.51984e+07	6.66197e+07		46.82	11		3.40797e+07	0.854852			0.00294557	0.00232464
FALSE		Master Protein	B0W6N3	Eukaryotic translation initiation factor 3 subunit A OS=Culex quinquefasciatus OX=7176 GN=eIF3-S10 PE=3 SV=2		4.549	1.47955	2	8	2	1	1149	133.5	8.73	High	High	High		7.26701e+07	2.48851e+07	14276533			1.17996e+07	2.48851e+07	1.33343e+08		17.69	2		5.66758e+07	1.17717			0.00489859	0.0113931
FALSE		Master Protein	P24730	Protein Ac132 OS=Autographa californica nuclear polyhedrosis virus OX=46015 GN=Ac132 PE=1 SV=1		51.493	38.8128	8	31	8	1	219	25.1	8.44	High	High	High		5.67678e+08	2.48409e+07	5.5139e+06			9.21753e+07	2.48409e+07	5.14998e+07		71.16	8		5.6172e+07	0.603673			0.00485504	0.00212302
FALSE		Master Protein	Q7KN62	Transitional endoplasmic reticulum ATPase TER94 OS=Drosophila melanogaster OX=7227 GN=TER94 PE=1 SV=1		64.318	23.221	12	50	12	1	801	88.8	5.35	High	High	High		133165411	2.43669e+07	8.76909e+06			2.16224e+07	2.43669e+07	8.19031e+07		92.35	12		4.26308e+07	0.798448			0.00368466	0.00570031
FALSE		Master Protein	Q962U2	60S ribosomal protein L11 OS=Spodoptera frugiperda OX=7108 GN=RpL11 PE=2 SV=1		11.941	20	3	6	3	1	195	22.3	9.77	High	High	Not Found		2.44273e+08	2.41279e+07				3.96632e+07	2.41279e+07			16.69	3		3.18956e+07	0.34441			0.00275679	0.00107102
FALSE		Master Protein	P32234	GTP-binding protein 128up OS=Drosophila melanogaster OX=7227 GN=128up PE=2 SV=2		6.245	7.06522	2	8	2	1	368	41.1	8.6	High	High	High		2.79634e+07	2.35703e+07	4.1642e+06			4.54048e+06	2.35703e+07	3.88936e+07		10.64	2		2.23348e+07	0.77054			0.00193044	0.00138225
FALSE		Master Protein	P37276	Dynein heavy chain, cytoplasmic OS=Drosophila melanogaster OX=7227 GN=Dhc64C PE=2 SV=2		6.222	0.71136	2	8	2	1	4639	529.9	6.33	High	High	High		15915000	2.35447e+07	2.47801e+06			2.58416e+06	2.35447e+07	2.31446e+07		4.64	2		1.64245e+07	0.72987			0.0014196	0.0131053
FALSE		Master Protein	Q963B6	60S ribosomal protein L10a OS=Spodoptera frugiperda OX=7108 GN=RpL10A PE=2 SV=1		39.18	44.2396	9	33	9	1	217	24.5	9.7	High	High	High		309096427	2.35352e+07	2.29349e+07			5.01887e+07	2.35352e+07	2.14211e+08		61.56	9		9.59784e+07	1.07583			0.00829558	0.0035408
FALSE		Master Protein	Q2F5R8	Eukaryotic translation initiation factor 3 subunit E OS=Bombyx mori OX=7091 GN=eIF3-S6 PE=2 SV=1		22.899	13.7079	4	25	4	1	445	52.1	5.78	High	High	High		5.73951e+07	2.3091e+07	8.0696e+06			9.31938e+06	2.3091e+07	7.537e+07		39.16	4		3.59268e+07	0.969915			0.00310522	0.0028185
FALSE		Master Protein	Q05825	ATP synthase subunit beta, mitochondrial OS=Drosophila melanogaster OX=7227 GN=ATPsynbeta PE=1 SV=3		54.55	37.0297	12	37	11	1	505	54.1	5.27	High	High	High		8.56336e+07	2.22152e+07	1.87236e+06			1.39045e+07	2.22152e+07	1.74878e+07		74.29	12		1.78692e+07	0.233276			0.00154447	0.00145567
FALSE		Master Protein	P23696	Serine/threonine-protein phosphatase PP2A OS=Drosophila melanogaster OX=7227 GN=mts PE=2 SV=1		14.395	23.6246	5	7	5	1	309	35.4	5.34	High	High	Not Found		5.51156e+07	2.15185e+07				8.94925e+06	2.15185e+07			9.79	5		1.52339e+07	0.583423			0.00131669	0.000812036
FALSE		Master Protein	Q7PXE2	Ubiquitin-fold modifier 1 OS=Anopheles gambiae OX=7165 GN=AGAP001364 PE=3 SV=3		6.489	30.6818	2	6	2	1	88	9.5	8.97	High	High	Not Found		148517298	2.15005e+07				2.41151e+07	2.15005e+07			7.48	2		2.28078e+07	0.0810588			0.00197132	0.000326264
FALSE		Master Protein	Q06669	Protein Ac75 OS=Autographa californica nuclear polyhedrosis virus OX=46015 GN=Ac75 PE=1 SV=1		13.152	28.5714	3	12	3	1	133	15.5	7.33	High	High	Not Found		2.55633e+08	2.10187e+07				4.15078e+07	2.10187e+07			21.94	3		3.12633e+07	0.463418			0.00270214	0.000729672
FALSE		Master Protein	P25228	Ras-related protein Rab-3 OS=Drosophila melanogaster OX=7227 GN=Rab3 PE=1 SV=1		7.068	8.63636	2	11	1	1	220	24.8	5.21	High	High	Not Found		6.35365e+08	2.06363e+07				1.03166e+08	2.06363e+07			19.81	2		6.1901e+07	0.94275			0.00535022	0.00231159
FALSE		Master Protein	Q9V3H2	26S proteasome non-ATPase regulatory subunit 14 OS=Drosophila melanogaster OX=7227 GN=Rpn11 PE=1 SV=1		11.412	16.5584	3	9	3	1	308	34.4	6.13	High	High	Not Found		4.96437e+07	19559859				8.06076e+06	19559859			18.85	3		1.38103e+07	0.58877			0.00119365	0.000715358
FALSE		Master Protein	P40423	Myosin regulatory light chain sqh OS=Drosophila melanogaster OX=7227 GN=sqh PE=1 SV=1		7.902	22.4138	3	9	3	1	174	19.9	4.81	High	High	High		2.0199e+07	1.93997e+07				3.27975e+06	1.93997e+07			10.81	3		1.13397e+07	1.00519			0.000980114	0.000339796
FALSE		Master Protein	A3QVV1	Eukaryotic translation initiation factor 3 subunit F OS=Bombyx mori OX=7091 GN=eIF3-S5 PE=2 SV=1		8.693	16.955	3	3	3	1	289	31	5.59	High	High	Not Found		5.88585e+06	1.91325e+07				955700	1.91325e+07			1.87	3		1.00441e+07	1.27965			0.00086813	0.000468851
FALSE		Master Protein	Q962T1	60S ribosomal protein L32 OS=Spodoptera frugiperda OX=7108 GN=RpL32 PE=2 SV=1		19.322	26.8657	3	16	3	1	134	16.1	11.62	High	High	High		1.32515e+08	1.90558e+07	1.17987e+07			2.15168e+07	1.90558e+07	1.102e+08		34.6	3		5.02574e+07	1.0332			0.00434384	0.00121839
FALSE		Master Protein	Q9V3K3	RuvB-like helicase 2 OS=Drosophila melanogaster OX=7227 GN=rept PE=1 SV=1		11.184	11.6424	4	14	4	1	481	53.5	5.85	High	High	High		1.07076e+08	1.90405e+07	2.43533e+07			1.73862e+07	1.90405e+07	2.27459e+08		24.16	4		8.7962e+07	1.37345			0.00760271	0.00708615
FALSE		Master Protein	Q9VWH4	Probable isocitrate dehydrogenase [NAD] subunit alpha, mitochondrial OS=Drosophila melanogaster OX=7227 GN=Idh3a PE=2 SV=1		7.879	8.22281	2	9	2	1	377	40.8	7.36	High	High	High		6.21729e+07	19028928	1.17929e+07			1.00952e+07	19028928	1.10145e+08		17.45	2		4.64232e+07	1.19263			0.00401244	0.00285205
FALSE		Master Protein	Q26365	ADP,ATP carrier protein OS=Drosophila melanogaster OX=7227 GN=sesB PE=2 SV=4		9.714	18.9103	4	13	2	1	312	34.2	9.8	Not Found	High	Not Found			1.8482e+07					1.8482e+07			18.98	4		1.8482e+07	#DIV/0!			0.00159744	0.000951783
FALSE		Master Protein	P38404	Guanine nucleotide-binding protein G(o) subunit alpha OS=Locusta migratoria OX=7004 PE=3 SV=1		39.622	28.8136	9	45	2	1	354	40.3	5.35	High	High	Not Found		298833429	1.80058e+07				4.85223e+07	1.80058e+07			76.21	9		3.32641e+07	0.6487			0.00287507	0.00201856
FALSE		Master Protein	P25867	Ubiquitin-conjugating enzyme E2-17 kDa OS=Drosophila melanogaster OX=7227 GN=eff PE=2 SV=1		4.053	23.8095	2	5	2	1	147	16.7	7.3	High	High	High		5.58485e+07	1.77722e+07				9.06826e+06	1.77722e+07			3.78	2		1.34202e+07	0.458607			0.00115993	0.000337472
FALSE		Master Protein	P46507	26S proteasome regulatory subunit 6B OS=Manduca sexta OX=7130 PE=2 SV=1		24.852	21.4458	6	19	6	1	415	47	5.12	High	High	High		1.77184e+07	1.76884e+07	4.06639e+06			2.87699e+06	1.76884e+07	3.798e+07		33.24	6		1.95151e+07	0.903026			0.00168673	0.00138112
FALSE		Master Protein	Q7PVX8	Probable actin-related protein 2/3 complex subunit 2 OS=Anopheles gambiae OX=7165 GN=Arc-p34 PE=3 SV=2		8.605	10.5263	3	9	3	1	304	35.1	7.99	High	High	Not Found		76177247	1.7489e+07				1.23691e+07	1.7489e+07			10.77	3		1.4929e+07	0.242503			0.00129034	0.000789043
FALSE		Master Protein	Q24547	Syntaxin-1A OS=Drosophila melanogaster OX=7227 GN=Syx1A PE=1 SV=1		5.195	6.52921	2	7	2	1	291	33.6	5.43	High	High	Not Found		5.60639e+07	1.74717e+07				9.10323e+06	1.74717e+07			15.68	2		1.32874e+07	0.445336			0.00114846	0.000672268
FALSE		Master Protein	Q06687	Very late expression factor 1 OS=Autographa californica nuclear polyhedrosis virus OX=46015 GN=VLF-1 PE=1 SV=1		36.275	30.0792	8	18	8	1	379	44.3	9	High	High	High		1.5171e+08	1.73962e+07	5.86237e+06			2.46335e+07	1.73962e+07	5.47545e+07		42.4	8		3.22614e+07	0.614134			0.00278841	0.00215203
FALSE		Master Protein	Q1HPS4	Eukaryotic translation initiation factor 3 subunit K OS=Bombyx mori OX=7091 PE=2 SV=1		15.641	28.4404	4	9	4	1	218	25.1	5.6	High	High	Not Found		5.0342e+07	1.73782e+07				8.17414e+06	1.73782e+07			14.85	4		1.27762e+07	0.509405			0.00110427	0.000482876
FALSE		Master Protein	Q0ZB76	Eukaryotic translation initiation factor 3 subunit C OS=Bombyx mori OX=7091 GN=eIF3-S8 PE=2 SV=1		20.932	10.3881	6	16	6	1	876	101.5	6.76	High	High	Not Found		6.90785e+07	1.71936e+07				1.12164e+07	1.71936e+07			27.74	6		1.4205e+07	0.297536			0.00122777	0.00217105
FALSE		Master Protein	Q9U5N1	V-type proton ATPase subunit C OS=Manduca sexta OX=7130 PE=2 SV=1		21.312	18.4416	7	20	7	1	385	44.1	8.18	High	High	High		8.4047e+07	1.66278e+07	1.04132e+07			1.36469e+07	1.66278e+07	9.7259e+07		37.17	7		4.25112e+07	1.11585			0.00367432	0.00282295
FALSE		Master Protein	P31402	V-type proton ATPase subunit E OS=Manduca sexta OX=7130 GN=VHA26 PE=2 SV=1		16.766	14.6018	3	30	3	1	226	26.1	8.95	High	High	High		1.06687e+08	1.62113e+07	5.00521e+06			1.7323e+07	1.62113e+07	4.67486e+07		33.01	3		2.6761e+07	0.647162			0.002313	0.00105173
FALSE		Master Protein	P12828	Protein AC18 OS=Autographa californica nuclear polyhedrosis virus OX=46015 GN=DA41 PE=2 SV=2		18.489	26.9122	7	9	7	1	353	40.8	7.83	High	High	Not Found		1.43564e+07	1.60881e+07				2.33108e+06	1.60881e+07			14.32	7		9.20957e+06	1.05626			0.000796	0.000565798
FALSE		Master Protein	Q27442	Histone H2B OS=Anopheles gambiae OX=7165 GN=AGAP012199 PE=2 SV=5		9.619	26.6129	3	14	3	1	124	13.8	10.35	High	High	High		1.49332e+08	1.60804e+07	1.52883e+06			2.42473e+07	1.60804e+07	1.42793e+07		17.1	3		1.82023e+07	0.29183			0.00157326	0.00037824
FALSE		Master Protein	Q95V32	40S ribosomal protein S6 OS=Spodoptera frugiperda OX=7108 GN=RpS6 PE=2 SV=1		19.587	23.7154	5	16	5	1	253	29.2	10.77	High	High	Not Found		3.89701e+08	1.56329e+07				6.32767e+07	1.56329e+07			37.1	5		3.94548e+07	0.853871			0.00341015	0.00173478
FALSE		Master Protein	P24705	Putative superoxide dismutase [Cu-Zn] OS=Autographa californica nuclear polyhedrosis virus OX=46015 GN=SOD PE=3 SV=1		29.151	48.3444	6	28	6	1	151	16.2	6.51	High	High	High		3.72259e+08	1.54507e+07	1.48929e+07			6.04446e+07	1.54507e+07	1.391e+08		50.45	6		7.1665e+07	0.873279			0.00619414	0.00174817
FALSE		Master Protein	P21894	Alanine--tRNA ligase, cytoplasmic OS=Bombyx mori OX=7091 PE=1 SV=1		16.03	5.79111	3	7	3	1	967	108.1	6.01	High	High	Not Found		1.82563e+07	15401444				2.96432e+06	15401444			6.64	3		9.18288e+06	0.957692			0.000793693	0.00149474
FALSE		Master Protein	Q06693	Protein AC78 OS=Autographa californica nuclear polyhedrosis virus OX=46015 GN=AC78 PE=3 SV=1		5.158	24.7706	2	6	2	1	109	12.5	4.54	High	High	Not Found		6.08842e+07	1.53623e+07				9.88592e+06	1.53623e+07			6.69	2		1.26241e+07	0.306747			0.00109113	0.000237615
FALSE		Master Protein	Q00704	Non-sulfated chondroitin lyase E66 OS=Autographa californica nuclear polyhedrosis virus OX=46015 GN=P79 PE=1 SV=2		44.448	28.267	13	28	13	1	704	79	6.74	High	High	High		6.60468e+07	1.5043e+07	2.7258e+06			1.07242e+07	1.5043e+07	2.54589e+07		36.17	13		1.70753e+07	0.443604			0.00147585	0.00203123
FALSE		Master Protein	Q962U0	60S ribosomal protein L13a OS=Spodoptera frugiperda OX=7108 GN=RpL13A PE=2 SV=1		6.737	14.7059	3	10	3	1	204	23.4	10.89	High	High	High		5.61657e+07	1.4984e+07	3.03808e+06			9.11976e+06	1.4984e+07	2.83756e+07		12.19	3		1.74931e+07	0.564227			0.00151196	0.000616374
FALSE		Master Protein	A1Z9X0	Atypical protein kinase C OS=Drosophila melanogaster OX=7227 GN=aPKC PE=1 SV=1		8.118	3.9604	2	5	2	1	606	69.5	6.04	High	High	Not Found		2.30547e+07	1.38744e+07				3.74345e+06	1.38744e+07			5.31	2		8.80893e+06	0.813229			0.000761372	0.00092187
FALSE		Master Protein	P31410	V-type proton ATPase subunit B OS=Heliothis virescens OX=7102 GN=VHA55 PE=2 SV=1		104.421	61.9433	20	88	2	1	494	54.9	5.41	High	High	Not Found		2.89442e+08	1.3368e+07				4.69974e+07	1.3368e+07			198.75	20		3.01827e+07	0.787854			0.00260875	0.00249512
FALSE		Master Protein	P46824	Kinesin light chain OS=Drosophila melanogaster OX=7227 GN=Klc PE=1 SV=1		24.389	17.9134	6	17	6	1	508	58	6.25	High	High	High		8.25048e+07	1.33503e+07				1.33965e+07	1.33503e+07			20.18	6		1.33734e+07	0.00244389			0.00115589	0.00116797
FALSE		Master Protein	P12826	Early 18.5 kDa protein OS=Autographa californica nuclear polyhedrosis virus OX=46015 GN=DA18 PE=4 SV=1		11.825	41.4634	4	10	4	1	164	18.5	5.34	High	High	High		1.55712e+08	1.31997e+07	2.30854e+07			2.52834e+07	1.31997e+07	2.15617e+08		19.38	4		8.47e+07	1.34048			0.00732077	0.00235948
FALSE		Master Protein	O18334	Ras-related protein Rab6 OS=Drosophila melanogaster OX=7227 GN=Rab6 PE=1 SV=1		7.783	10.5769	2	10	1	1	208	23.5	5.36	High	High	Not Found		6.06853e+08	1.28882e+07				9.85361e+07	1.28882e+07			17.49	2		5.57121e+07	1.08706			0.0048153	0.00197142
FALSE		Master Protein	P08841	Tubulin beta-3 chain OS=Drosophila melanogaster OX=7227 GN=betaTub60D PE=2 SV=2		73.83	26.2115	10	152	1	1	454	50.8	4.88	High	High	Not Found			1.24367e+07					1.24367e+07			225.53	10		1.24367e+07	#DIV/0!			0.00107493	0.000951332
FALSE		Master Protein	O96647	60S ribosomal protein L10 OS=Bombyx mandarina OX=7092 GN=RpL10 PE=2 SV=1		12.282	14.1553	4	12	4	1	219	25.5	9.95	High	High	High		1.92878e+08	1.21637e+07	4.39253e+06			3.13181e+07	1.21637e+07	4.10262e+07		32.99	4		2.81693e+07	0.521369			0.00243473	0.00108163
FALSE		Master Protein	P41458	Protein AC54 OS=Autographa californica nuclear polyhedrosis virus OX=46015 GN=AC54 PE=1 SV=1		15.615	13.4247	4	8	4	1	365	42.1	7.97	High	High	Not Found		7.49549e+07	1.19484e+07				1.21706e+07	1.19484e+07			14.14	4		1.20595e+07	0.0130272			0.00104233	0.000764494
FALSE		Master Protein	Q9U5N0	V-type proton ATPase subunit H OS=Manduca sexta OX=7130 PE=2 SV=1		15.845	9.47368	5	17	5	1	475	55	6.76	High	High	High		4.83395e+07	1.11989e+07	2.20623e+06			7.84901e+06	1.11989e+07	2.06062e+07		14.58	5		1.3218e+07	0.500371			0.00114246	0.00109469
FALSE		Master Protein	Q7QG73	AP-2 complex subunit alpha OS=Anopheles gambiae OX=7165 GN=alpha-Adaptin PE=3 SV=4		20.412	8.35118	7	16	7	1	934	104.3	7.25	High	High	High		1.14894e+08	1.11349e+07	5.20546e+06			1.86557e+07	1.11349e+07	4.86189e+07		26.05	7		2.61365e+07	0.758715			0.00225902	0.00410481
FALSE		Master Protein	P48555	Ras-related protein Ral-a OS=Drosophila melanogaster OX=7227 GN=Rala PE=1 SV=2		10.85	21.393	3	20	3	1	201	22.9	7.66	High	High	High		9.40668e+07	1.10996e+07	9.80594e+06			1.52739e+07	1.10996e+07	9.15873e+07		31.95	3		3.93203e+07	1.1524			0.00339852	0.00135586
FALSE		Master Protein	Q9GT45	40S ribosomal protein S26 OS=Anopheles gambiae OX=7165 GN=RpS26 PE=3 SV=2		5.451	18.2609	2	12	2	1	115	13.3	10.87	High	High	High		146892656	11025049	1.0598e+07			2.38513e+07	11025049	9.89848e+07		27.58	2		4.46204e+07	1.06489			0.00385662	0.000893607
FALSE		Master Protein	P41673	Uncharacterized 9.5 kDa protein in HE65-PK2 intergenic region OS=Autographa californica nuclear polyhedrosis virus OX=46015 PE=4 SV=1		7.461	32.9268	2	6	2	1	82	9.5	9.95	High	High	High		4.88362e+07	1.0027e+07				7.92965e+06	1.0027e+07			6.84	2		8.97832e+06	0.16518			0.000776012	0.000128434
FALSE		Master Protein	Q9U5Z8	Probable 26S proteasome non-ATPase regulatory subunit 3 OS=Anopheles stephensi OX=30069 GN=DOXA2 PE=3 SV=1		3.248	4	2	3	2	1	500	56.8	6.92	High	High	Not Found		2.4773e+07	1.00233e+07				4.02245e+06	1.00233e+07			0	2		7.02285e+06	0.604201			0.000606998	0.000600653
FALSE		Master Protein	Q24572	Probable histone-binding protein Caf1 OS=Drosophila melanogaster OX=7227 GN=Caf1 PE=1 SV=1		8.194	4.88372	2	5	2	1	430	48.6	4.89	High	High	High		42152488	9.96225e+06				6.8444e+06	9.96225e+06			2.45	2		8.40333e+06	0.262355			0.000726315	0.000614963
FALSE		Master Protein	Q17FP1	RNA-splicing ligase RtcB homolog OS=Aedes aegypti OX=7159 GN=AAEL003336 PE=3 SV=1		13.319	10.8696	4	9	2	1	506	55.6	7.75	High	High	High		2.02024e+07	9.91554e+06	8.42756e+06			3.28032e+06	9.91554e+06	7.87133e+07		16.03	4		3.06364e+07	1.36334			0.00264796	0.00256492
FALSE		Master Protein	P20354	G protein alpha s subunit OS=Drosophila melanogaster OX=7227 GN=Galphas PE=2 SV=1		10.324	8.05195	3	11	2	1	385	45	7.65	High	High	Not Found		7.07045e+07	9.65564e+06				1.14805e+07	9.65564e+06			12.91	3		1.0568e+07	0.122099			0.000913415	0.000716092
FALSE		Master Protein	P41679	Protein AC124 OS=Autographa californica nuclear polyhedrosis virus OX=46015 PE=4 SV=1		14.442	12.1457	2	9	2	1	247	28.5	7.24	High	High	High		33898922	8.73525e+06	1.0055e+07			5.50425e+06	8.73525e+06	9.39132e+07		20.13	2		3.60509e+07	1.39071			0.00311594	0.00154712
FALSE		Master Protein	Q24560	Tubulin beta-1 chain OS=Drosophila melanogaster OX=7227 GN=betaTub56D PE=1 SV=2		226.748	63.311	27	367	1	1	447	50.1	4.86	Not Found	High	High			8.68826e+06	1.17994e+07				8.68826e+06	1.10206e+08		777.44	27		5.94473e+07	1.20753			0.00513814	0.00448468
FALSE		Master Protein	Q9NB32	T-complex protein 1 subunit delta OS=Ochlerotatus triseriatus OX=7162 PE=2 SV=1		6.213	5.62852	2	4	2	1	533	57.1	7.28	High	High	Not Found		5.53205e+07	8.67572e+06				8.98253e+06	8.67572e+06			8.76	2		8.82912e+06	0.0245716			0.000763117	0.000759129
FALSE		Master Protein	P48601	26S proteasome regulatory subunit 4 OS=Drosophila melanogaster OX=7227 GN=Rpt2 PE=1 SV=2		28.409	25.9681	8	16	7	1	439	49.3	6.58	High	High	High		8.86593e+07	8.45498e+06	697755			1.43958e+07	8.45498e+06	6.51702e+06		30.42	8		9.78928e+06	0.419375			0.000846105	0.000726707
FALSE		Master Protein	P46461	Vesicle-fusing ATPase 1 OS=Drosophila melanogaster OX=7227 GN=comt PE=2 SV=1		7.379	6.1745	3	5	3	1	745	82.5	7.46	High	High	High		2.18226e+07	8.20899e+06				3.54339e+06	8.20899e+06			9.95	3		5.87619e+06	0.561432			0.000507889	0.00072998
FALSE		Master Protein	P42207	Septin-1 OS=Drosophila melanogaster OX=7227 GN=Sep1 PE=1 SV=1		11.019	10.8033	2	3	2	1	361	41.1	6.55	High	High	Not Found			8.14904e+06					8.14904e+06			5.44	2		8.14904e+06	#DIV/0!			0.000704336	0.000504325
FALSE		Master Protein	P28668	Bifunctional glutamate/proline--tRNA ligase OS=Drosophila melanogaster OX=7227 GN=GluProRS PE=1 SV=2		6.161	1.45858	2	4	2	1	1714	189.3	8.63	High	High	High		38960203	8.11172e+06				6.32606e+06	8.11172e+06			10.74	2		7.21889e+06	0.174909			0.000623942	0.0020577
FALSE		Master Protein	Q29G21	Coatomer subunit beta OS=Drosophila pseudoobscura pseudoobscura OX=46245 GN=betaCOP PE=3 SV=2		7.998	3.73057	3	4	3	1	965	107.6	6.1	High	High	Not Found		5.19692e+07	7.81961e+06				8.43837e+06	7.81961e+06			2.3	3		8.12899e+06	0.0538229			0.000702603	0.00131708
FALSE		Master Protein	P23257	Tubulin gamma-1 chain OS=Drosophila melanogaster OX=7227 GN=gammaTub23C PE=1 SV=2		8.025	5.05263	2	8	1	1	475	53.3	5.94	High	High	High		4.24244e+07	7.80885e+06	7430643			6.88856e+06	7.80885e+06	6.94021e+07		18.97	2		2.80332e+07	1.27811			0.00242296	0.00224989
FALSE		Master Protein	P42271	Tubulin gamma-2 chain OS=Drosophila melanogaster OX=7227 GN=gammaTub37C PE=1 SV=3		8.025	5.25164	2	8	1	1	457	51.3	6.32	High	High	High		4.24244e+07	7.80885e+06	7430643			6.88856e+06	7.80885e+06	6.94021e+07		18.97	2		2.80332e+07	1.27811			0.00242296	0.00216546
FALSE		Master Protein	Q7PT10	Heat shock protein 83 OS=Anopheles gambiae OX=7165 GN=Hsp83 PE=3 SV=3		55.811	13.0556	10	80	1	1	720	82	5.03	High	High	Not Found		811993690	7742112				1.31845e+08	7742112			173.73	10		6.97937e+07	1.25734			0.0060324	0.00861771
FALSE		Master Protein	P24745	Uncharacterized 38.0 kDa protein in P143-LEF5 intergenic region OS=Autographa californica nuclear polyhedrosis virus OX=46015 PE=1 SV=2		35.336	19.0625	5	16	5	1	320	38	6.35	High	High	Not Found		1.27626e+08	7.72558e+06				2.0723e+07	7.72558e+06			28.05	5		1.42243e+07	0.646118			0.00122943	0.000813909
FALSE		Master Protein	P41432	Uncharacterized 20.4 kDa protein in IAP1-SOD intergenic region OS=Autographa californica nuclear polyhedrosis virus OX=46015 PE=4 SV=1		12.184	29.4798	3	10	3	1	173	20.4	8.12	High	High	High		1.15028e+08	7.62872e+06	11436181			1.86773e+07	7.62872e+06	1.06814e+08		10.32	3		4.43733e+07	1.22498			0.00383526	0.00136305
FALSE		Master Protein	P21187	Polyadenylate-binding protein OS=Drosophila melanogaster OX=7227 GN=pAbp PE=1 SV=3		6.238	3.94322	2	4	2	1	634	69.9	9.31	High	High	Not Found		3.30797e+07	7.18365e+06				5.37122e+06	7.18365e+06			2.63	2		6.27743e+06	0.204156			0.00054257	0.000660725
FALSE		Master Protein	Q0ZB77	Eukaryotic translation initiation factor 3 subunit D OS=Bombyx mori OX=7091 GN=eIF3-S7 PE=2 SV=1		25.88	21.3115	8	11	8	1	549	62.4	8.1	High	High	Not Found		4.50346e+07	6.76861e+06				7.31237e+06	6.76861e+06			18.41	8		7.04049e+06	0.0546124			0.000608522	0.000661529
FALSE		Master Protein	P41705	Per os infectivity factor 5 OS=Autographa californica nuclear polyhedrosis virus OX=46015 GN=E56 PE=3 SV=1		29.06	17.8191	4	16	4	1	376	40.8	5.5	High	High	High		8.50632e+07	6.71377e+06				1.38119e+07	6.71377e+06			41.13	4		1.02628e+07	0.48906			0.000887036	0.000630506
FALSE		Master Protein	Q9VHP0	ATP-dependent RNA helicase bel OS=Drosophila melanogaster OX=7227 GN=bel PE=1 SV=1		10.453	5.01253	3	6	3	1	798	85	7.53	High	High	High		30971806	6.64812e+06				5.02897e+06	6.64812e+06			13.26	3		5.83854e+06	0.196096			0.000504636	0.000747283
FALSE		Master Protein	P04388	Ras-like protein 2 OS=Drosophila melanogaster OX=7227 GN=Ras64B PE=1 SV=2		7.94	14.0625	2	5	2	1	192	22.2	6.77	High	High	Not Found		7.27745e+07	6.58042e+06				1.18166e+07	6.58042e+06			10.66	2		9.19849e+06	0.402513			0.000795042	0.00030749
FALSE		Master Protein	P23058	Spheroidin-like protein OS=Autographa californica nuclear polyhedrosis virus OX=46015 GN=SLP PE=2 SV=1		18.459	28.8079	6	11	6	1	302	34.8	6.23	High	High	Not Found		3.10311e+07	6.33176e+06				5.0386e+06	6.33176e+06			18.8	6		5.68518e+06	0.160839			0.00049138	0.00029791
FALSE		Master Protein	P41449	Uncharacterized 15.0 kDa protein in GTA-P79 intergenic region OS=Autographa californica nuclear polyhedrosis virus OX=46015 PE=4 SV=1		3.264	17.5573	2	2	2	1	131	15	9.25	High	High	Not Found		3.29002e+06	6.27449e+06				534208	6.27449e+06			1.96	2		3.40435e+06	1.1923			0.000294244	7.68931e-05
FALSE		Master Protein	P48605	T-complex protein 1 subunit gamma OS=Drosophila melanogaster OX=7227 GN=CCT3 PE=2 SV=2		22.173	13.4191	6	18	6	1	544	59.4	6.8	High	High	High		9.9531e+07	6.22538e+06	7.37021e+06			1.61611e+07	6.22538e+06	6.88376e+07		31.92	6		3.0408e+07	1.10661			0.00262822	0.0027198
FALSE		Master Protein	P09180	60S ribosomal protein L4 OS=Drosophila melanogaster OX=7227 GN=RpL4 PE=1 SV=2		5.36	6.73317	3	5	3	1	401	45	11.47	High	High	Not Found		1.23939e+08	6.13679e+06				2.01243e+07	6.13679e+06			5.44	3		1.31306e+07	0.753256			0.0011349	0.000889728
FALSE		Master Protein	Q00168	Calcium/calmodulin-dependent protein kinase type II alpha chain OS=Drosophila melanogaster OX=7227 GN=CaMKII PE=1 SV=1		3.625	4.33962	2	4	2	1	530	59.9	7.43	High	High	Not Found		37584467	5.77313e+06				6.10268e+06	5.77313e+06			1.68	2		5.9379e+06	0.0392441			0.000513224	0.000535577
FALSE		Master Protein	P40793	Cdc42 homolog OS=Drosophila melanogaster OX=7227 GN=Cdc42 PE=1 SV=1		13.206	23.5602	4	14	3	1	191	21.4	7.14	High	High	High		8.68349e+07	5.54826e+06	2.21459e+07			1.40996e+07	5.54826e+06	2.06842e+08		26.72	4		7.54966e+07	1.50773			0.00652531	0.00243278
FALSE		Master Protein	P32866	G protein-coupled receptor kinase 2 OS=Drosophila melanogaster OX=7227 GN=Gprk2 PE=1 SV=3		10.381	5.32213	3	7	3	1	714	80.6	6.35	High	High	Not Found		4.40895e+07	5.50975e+06				7.15893e+06	5.50975e+06			11.3	3		6.33434e+06	0.184099			0.000547488	0.000768773
FALSE		Master Protein	P91891	Protein Mo25 OS=Drosophila melanogaster OX=7227 GN=Mo25 PE=2 SV=2		15.774	20.649	5	7	5	1	339	39.4	7.25	High	High	Not Found		5.17148e+07	5.48831e+06				8.39706e+06	5.48831e+06			11.25	5		6.94268e+06	0.296254			0.000600069	0.000411894
FALSE		Master Protein	P13395	Spectrin alpha chain OS=Drosophila melanogaster OX=7227 GN=alpha-Spec PE=1 SV=2		35.947	6.41822	11	26	11	1	2415	278.1	5.2	High	High	High		5.47601e+07	5.33492e+06	1.35705e+07			8.89153e+06	5.33492e+06	1.26748e+08		28.86	11		4.69916e+07	1.47035			0.00406157	0.0196781
FALSE		Master Protein	Q1HPW4	Eukaryotic translation initiation factor 3 subunit I OS=Bombyx mori OX=7091 PE=2 SV=1		20.412	17.6292	4	11	4	1	329	36.9	6.11	High	High	Not Found		5.60944e+07	5.33007e+06				9.10818e+06	5.33007e+06			21.69	4		7.21912e+06	0.370062			0.000623962	0.000401118
FALSE		Master Protein	P36975	Synaptosomal-associated protein 25 OS=Drosophila melanogaster OX=7227 GN=Snap25 PE=2 SV=1		14.714	18.8679	2	7	2	1	212	23.7	4.61	High	High	Not Found		65065158	4.80952e+06				1.05648e+07	4.80952e+06			15	2		7.68715e+06	0.529401			0.000664415	0.000274331
FALSE		Master Protein	P41435	Apoptosis inhibitor 1 OS=Autographa californica nuclear polyhedrosis virus OX=46015 GN=IAP1 PE=4 SV=1		8.585	18.5315	3	9	3	1	286	33.3	4.83	High	High	High		1.66902e+07	4.79808e+06	3.78867e+06			2.71003e+06	4.79808e+06	3.53861e+07		14.36	3		1.42981e+07	1.27938			0.00123581	0.000716941
FALSE		Master Protein	Q9VIW7	RNA-splicing ligase RtcB homolog OS=Drosophila melanogaster OX=7227 GN=RtcB PE=2 SV=1		12.57	10.6719	4	7	2	1	506	55.9	7.69	High	High	Not Found		25369764	4.58947e+06				4.11935e+06	4.58947e+06			11.71	4		4.35441e+06	0.0763427			0.00037636	0.000366524
FALSE		Master Protein	Q9GV27	Eukaryotic translation initiation factor 3 subunit H OS=Bombyx mori OX=7091 PE=2 SV=1		16.354	17.5074	4	7	4	1	337	38.6	5.99	High	High	High		3.58472e+07	4.47852e+06				5.82059e+06	4.47852e+06			11.63	4		5.14955e+06	0.184285			0.000445085	0.000299308
FALSE		Master Protein	P17210	Kinesin heavy chain OS=Drosophila melanogaster OX=7227 GN=Khc PE=1 SV=2		18.406	5.64103	4	12	4	1	975	110.3	5.77	High	High	High		5.98562e+07	4.08654e+06				9.71899e+06	4.08654e+06			24.21	4		6.90277e+06	0.576977			0.000596619	0.00114646
FALSE		Master Protein	P41444	Fibroblast growth factor homolog OS=Autographa californica nuclear polyhedrosis virus OX=46015 GN=FGF PE=3 SV=1		7.388	32.5967	3	3	3	1	181	20.6	9.55	High	High	Not Found		2.16029e+07	3.91348e+06				3.50771e+06	3.91348e+06			4.82	3		3.7106e+06	0.0773267			0.000320713	0.000115099
FALSE		Master Protein	P41424	Uncharacterized 12.2 kDa protein in EGT-IAP1 intergenic region OS=Autographa californica nuclear polyhedrosis virus OX=46015 PE=4 SV=1		5.537	20.3704	2	8	2	1	108	12.2	8.32	High	High	High		2.46369e+07	3.69413e+06	1.57005e+06			4.00035e+06	3.69413e+06	1.46643e+07		13.32	2		7.45291e+06	0.838207			0.000644169	0.000136914
FALSE		Master Protein	Q962T2	60S ribosomal protein L28 OS=Spodoptera frugiperda OX=7108 GN=RpL28 PE=2 SV=1		11.422	12.2302	2	5	2	1	139	15.9	11.56	High	High	Not Found		1.1896e+08	3040808				1.93159e+07	3040808			9.67	2		1.11783e+07	1.02951			0.000966164	0.000267631
FALSE		Master Protein	P53359	Guanine nucleotide-binding protein G(o) subunit alpha OS=Manduca sexta OX=7130 PE=1 SV=2		48.943	32.1127	11	50	4	1	355	40.6	5.36	High	High	High		8.26944e+07	2.78092e+06	4592032			1.34273e+07	2.78092e+06	4.28895e+07		81.47	11		1.96992e+07	1.0547			0.00170264	0.00120431
FALSE		Master Protein	P06754	Tropomyosin-1, isoforms 9A/A/B OS=Drosophila melanogaster OX=7227 GN=Tm1 PE=1 SV=2		10.816	12.0944	4	6	4	1	339	39.3	4.94	High	High	Not Found		3.66139e+07	2.18872e+06				5.94509e+06	2.18872e+06			11.2	4		4.0669e+06	0.653115			0.00035151	0.000240668
FALSE		Master Protein	Q9VGW6	DNA replication licensing factor Mcm5 OS=Drosophila melanogaster OX=7227 GN=Mcm5 PE=1 SV=1		3.495	3.54707	2	4	2	1	733	82.2	7.84	High	High	High		1.27791e+07	2.06638e+06	5.19429e+06			2.07498e+06	2.06638e+06	4.85145e+07		6.6	2		1.7552e+07	1.52771			0.00151705	0.0021725
FALSE		Master Protein	P40417	Mitogen-activated protein kinase ERK-A OS=Drosophila melanogaster OX=7227 GN=rl PE=1 SV=3		4.281	6.11702	2	4	2	1	376	43.1	6.07	High	High	Not Found		2.28345e+08	1.48865e+06				3.70769e+07	1.48865e+06			5.34	2		1.92828e+07	1.30503			0.00166664	0.00125144
FALSE		Master Protein	O62621	Coatomer subunit beta' OS=Drosophila melanogaster OX=7227 GN=beta'COP PE=2 SV=2		7.399	4.59519	2	2	2	1	914	102.6	5.26	High	Not Found	Not Found		3.4417e+07					5.58837e+06				2.42	2		5.58837e+06	#DIV/0!			0.000483013	0.000863364
FALSE		Master Protein	P41672	Per os infectivity factor 1 OS=Autographa californica nuclear polyhedrosis virus OX=46015 PE=1 SV=1		5.808	4.90566	2	3	2	1	530	59.7	5.91	High	High	High		9892662		4.76503e+06			1.6063e+06		4.45053e+07		5.25	2		2.30558e+07	1.31569			0.00199275	0.0020726
FALSE		Master Protein	O96827	Probable elongation factor 1-beta OS=Drosophila melanogaster OX=7227 GN=eEF1beta PE=1 SV=3		10.166	15.3153	3	11	1	1	222	24.2	4.58	High	Not Found	Not Found		55573769					9.02365e+06				16.82	3		9.02365e+06	#DIV/0!			0.00077993	0.000328821
FALSE		Master Protein	P12881	Proteasome subunit alpha type-1 OS=Drosophila melanogaster OX=7227 GN=Prosalpha6 PE=1 SV=1		11.882	9.67742	2	5	2	1	279	31	6.55	High	High	Not Found		2.87762e+07					4.67246e+06				13.98	2		4.67246e+06	#DIV/0!			0.000403849	0.000218107
FALSE		Master Protein	P26270	26S proteasome non-ATPase regulatory subunit 7 OS=Drosophila melanogaster OX=7227 GN=Rpn8 PE=1 SV=6		12.102	16.568	3	4	3	1	338	38.1	6.71	High	High	Not Found		4.79805e+07					7.79071e+06				5.94	3		7.79071e+06	#DIV/0!			0.000673365	0.000446955
FALSE		Master Protein	Q8T0S6	Serine/threonine-protein kinase hippo OS=Drosophila melanogaster OX=7227 GN=hpo PE=1 SV=1		4.868	4.03587	2	3	2	1	669	75.1	5.3	High	Not Found	Not Found		2.15894e+07					3.50552e+06				6	2		3.50552e+06	#DIV/0!			0.000302989	0.000396419
FALSE		Master Protein	Q06670	Capsid-associated protein AC83 OS=Autographa californica nuclear polyhedrosis virus OX=46015 GN=p95 PE=3 SV=1		4.856	3.77804	2	2	2	1	847	96.1	4.75	High	Not Found	Not Found		2.00272e+07					3.25187e+06				0	2		3.25187e+06	#DIV/0!			0.000281065	0.000470563
FALSE		Master Protein	P41420	Uncharacterized 12.4 kDa protein in CTL-LEF2 intergenic region OS=Autographa californica nuclear polyhedrosis virus OX=46015 PE=4 SV=1		10.292	41.2844	3	3	3	1	109	12.4	8.92	High	Not Found	Not Found		4.49835e+07					7.30408e+06				6.8	3		7.30408e+06	#DIV/0!			0.000631305	0.000136379
FALSE		Master Protein	Q9VHS8	Eukaryotic initiation factor 4A-III OS=Drosophila melanogaster OX=7227 GN=CG7483 PE=1 SV=1		12.834	7.01754	2	11	1	1	399	45.6	6.02	High	Not Found	Not Found		2.02952e+08					3.29537e+07				22.35	2		3.29537e+07	#DIV/0!			0.00284825	0.00226272
FALSE		Master Protein	P29522	Elongation factor 1-beta' OS=Bombyx mori OX=7091 PE=1 SV=2		16.741	21.1712	4	12	2	1	222	24.5	4.64	High	Not Found	Not Found		46448909					7.54202e+06				19.73	4		7.54202e+06	#DIV/0!			0.00065187	0.000278237
FALSE		Master Protein	P41429	Protein kinase-interacting protein PIKP1 OS=Autographa californica nuclear polyhedrosis virus OX=46015 GN=AC24 PE=1 SV=1		7.645	20.7101	2	3	2	1	169	19.2	6.52	High	High	Not Found		5.03823e+07					8.1807e+06				6.09	2		8.1807e+06	#DIV/0!			0.000707073	0.000236512
FALSE		Master Protein	Q07233	ATP synthase subunit beta, mitochondrial (Fragment) OS=Schizaphis graminum OX=13262 PE=3 SV=1		8.293	22.1519	2	6	1	1	158	17	4.97	Not Found	High	Not Found											10.76	2		#DIV/0!	#DIV/0!			#DIV/0!	#DIV/0!
FALSE		Master Protein	P13607	Sodium/potassium-transporting ATPase subunit alpha OS=Drosophila melanogaster OX=7227 GN=Atpalpha PE=1 SV=3		8.931	3.93852	3	4	3	1	1041	115.5	5.69	High	Not Found	Not Found		22850842					3.71035e+06				4.19	3		3.71035e+06	#DIV/0!			0.000320692	0.000645295
FALSE		Master Protein	O97125	Heat shock protein 68 OS=Drosophila melanogaster OX=7227 GN=Hsp68 PE=1 SV=1		42.259	11.811	5	60	1	1	635	69.7	5.83	Not Found	Not Found	High				56775244					5.3028e+08		158.82	5		5.3028e+08	#DIV/0!			0.045833	0.0556544
FALSE		Master Protein	P39018	40S ribosomal protein S19a OS=Drosophila melanogaster OX=7227 GN=RpS19a PE=1 SV=3		8.876	9.61538	2	7	2	1	156	17.3	10.11	High	High	Not Found		1.35358e+08					2.19784e+07				10.9	2		2.19784e+07	#DIV/0!			0.00189963	0.000572536
FALSE		Master Protein	P41476	Putative bifunctional polynucleotide kinase/RNA ligase OS=Autographa californica nuclear polyhedrosis virus OX=46015 GN=PNK/PNL PE=4 SV=1		17.42	12.6801	6	9	6	1	694	80.7	8.53	High	Not Found	Not Found		3.38617e+07					5.49821e+06				6.95	6		5.49821e+06	#DIV/0!			0.00047522	0.000668123
FALSE		Master Protein	Q9VXK6	Eukaryotic translation initiation factor 5 OS=Drosophila melanogaster OX=7227 GN=eIF5 PE=1 SV=1		3.439	2.37069	2	2	2	1	464	51.7	5.26	High	Not Found	Not Found		2.48236e+07					4.03066e+06				0	2		4.03066e+06	#DIV/0!			0.000348377	0.000313782
FALSE		Master Protein	P82204	Triosephosphate isomerase OS=Bombyx mori OX=7091 GN=Tpi PE=1 SV=2		15.613	18.5484	4	16	1	1	248	26.8	5.94	High	Not Found	Not Found		126460201					2.05336e+07				36.52	4		2.05336e+07	#DIV/0!			0.00177476	0.000828634
FALSE		Master Protein	Q9V9J3	Tyrosine-protein kinase Src42A OS=Drosophila melanogaster OX=7227 GN=Src42A PE=1 SV=1		8.174	6.38298	3	3	3	1	517	59	6.68	High	Not Found	Not Found		4.62926e+07					7.51664e+06				1.71	3		7.51664e+06	#DIV/0!			0.000649676	0.000667786
FALSE		Master Protein	P35128	Ubiquitin-conjugating enzyme E2 N OS=Drosophila melanogaster OX=7227 GN=ben PE=1 SV=1		5.403	15.2318	2	7	2	1	151	17.2	5.6	High	High	High		37121016		4767670			6.02743e+06		4.453e+07		13.08	2		2.52787e+07	1.07701			0.00218488	0.000654704
FALSE		Master Protein	P29844	Endoplasmic reticulum chaperone BiP OS=Drosophila melanogaster OX=7227 GN=Hsc70-3 PE=1 SV=2		30.072	12.0427	6	47	3	1	656	72.2	5.36	High	Not Found	Not Found		2.97369e+07					4.82846e+06				116.5	6		4.82846e+06	#DIV/0!			0.000417332	0.000524937
FALSE		Master Protein	Q27268	ATP-dependent RNA helicase WM6 OS=Drosophila melanogaster OX=7227 GN=Hel25E PE=1 SV=1		6.69	9.43396	3	3	3	1	424	48.6	5.66	High	Not Found	Not Found		2.376e+07					3.85797e+06				2.1	3		3.85797e+06	#DIV/0!			0.000333451	0.00028233
FALSE		Master Protein	P11147	Heat shock 70 kDa protein cognate 4 OS=Drosophila melanogaster OX=7227 GN=Hsc70-4 PE=1 SV=3		103.2	18.7404	10	117	1	1	651	71.1	5.52	High	Not Found	Not Found		1.97377e+09					3.20485e+08				299.24	10		3.20485e+08	#DIV/0!			0.0277001	0.0343115
FALSE		Master Protein	P41427	Per os infectivity factor 2 OS=Autographa californica nuclear polyhedrosis virus OX=46015 PE=1 SV=1		5.536	7.06806	2	2	2	1	382	43.7	5.27	High	Not Found	Not Found		47855571					7.77042e+06				2.07	2		7.77042e+06	#DIV/0!			0.000671612	0.000511314
FALSE		Master Protein	Q99323	Myosin heavy chain, non-muscle OS=Drosophila melanogaster OX=7227 GN=zip PE=1 SV=2		13.988	3.20856	4	6	4	1	2057	236.5	5.68	High	Not Found	Not Found		3.18217e+07					5.16696e+06				5.67	4		5.16696e+06	#DIV/0!			0.00044659	0.00184004
FALSE		Master Protein	B3NMI5	Eukaryotic translation initiation factor 3 subunit B OS=Drosophila erecta OX=7220 GN=eIF3b PE=3 SV=1		4.749	2.17391	2	7	1	1	690	80.3	6.1	High	Not Found	High		87108635					1.4144e+07				4.27	2		1.4144e+07	#DIV/0!			0.00122249	0.00171021
FALSE		Master Protein	P54385	Glutamate dehydrogenase, mitochondrial OS=Drosophila melanogaster OX=7227 GN=Gdh PE=1 SV=2		13.467	8.36299	4	5	4	1	562	62.5	8.27	High	Not Found	Not Found		5.6856e+07					9.23185e+06				8.92	4		9.23185e+06	#DIV/0!			0.000797926	0.000868821
FALSE		Master Protein	P48462	Serine/threonine-protein phosphatase beta isoform OS=Drosophila melanogaster OX=7227 GN=flw PE=1 SV=1		8.508	10.303	3	6	2	1	330	37.7	6.18	High	Not Found	Not Found		6.12393e+07					9.94357e+06				3.94	3		9.94357e+06	#DIV/0!			0.000859441	0.000564476
FALSE		Master Protein	O44248	60S ribosomal protein L5 OS=Anopheles gambiae OX=7165 GN=RpL5 PE=2 SV=3		5.752	10.4615	2	6	1	1	325	37.8	10.52	High	Not Found	Not Found		7.48495e+07					1.21535e+07				9.39	2		1.21535e+07	#DIV/0!			0.00105045	0.000691759
FALSE		Master Protein	P11146	Heat shock 70 kDa protein cognate 2 OS=Drosophila melanogaster OX=7227 GN=Hsc70-2 PE=1 SV=2		20.759	8.37283	4	29	2	1	633	69.7	7.18	High	Not Found	Not Found		2.58076e+07					4.19045e+06				70.75	4		4.19045e+06	#DIV/0!			0.000362188	0.000439799
FALSE		Master Protein	Q9VXF1	Serine/threonine-protein phosphatase 2B catalytic subunit 3 OS=Drosophila melanogaster OX=7227 GN=CanA-14F PE=1 SV=4		4.395	4.28082	2	3	2	1	584	64.2	6.07	High	Not Found	Not Found		21427471					3.47923e+06				5.11	2		3.47923e+06	#DIV/0!			0.000300716	0.000336341

## Sheet: Proteins
Checked	Protein FDR Confidence	Master	Accession	Description	Exp. q-value	Sum PEP Score	Coverage	# Peptides	# PSMs	# Unique Peptides	# Protein Groups	# AAs	MW [kDa]	calc. pI	Found in Sample: [S3] F3: Sample	Found in Sample: [S2] F2: Sample	Found in Sample: [S1] F1: Sample	Modifications	Area: F3: Sample	Area: F2: Sample	Area: F1: Sample	Score Sequest HT	# Peptides Sequest HT
FALSE		Master Protein	BBNVSVG	BBNVSVG Protein Customer BBN VSV-G		623.294	76.7123	68	1693	68	1	511	57.4	6.76	High	High	High		3.09349e+10	1.10271e+10	1.9978e+09	3835.59	68
FALSE		Master Protein	A0A097PV51	Ac-vp39 OS=Autographa californica nuclear polyhedrosis virus OX=46015 GN=Ac-vp39 PE=4 SV=1		350.015	72.0461	37	819	37	1	347	38.9	6.68	High	High	High		2.41698e+10	8616671364	1.10496e+09	2161.74	37
FALSE		Master Protein	P02769	Serum albumin OS=Bos taurus GN=ALB PE=1 SV=4		1128.7	73.1466	138	2649	138	1	607	69.2	6.18	High	High	High		44590214650	8.31419e+09	2.03243e+09	5876.94	138
FALSE		Master Protein	P17501	Major envelope glycoprotein OS=Autographa californica nuclear polyhedrosis virus OX=46015 GN=GP64 PE=1 SV=2		235.376	38.2812	24	361	24	1	512	58.5	6.34	High	High	High		9.03652e+09	3.83991e+09	2.85147e+08	838.48	24
FALSE		Master Protein	P00330	Alcohol dehydrogenase 1 OS=Saccharomyces cerevisiae (strain ATCC 204508 / S288c) GN=ADH1 PE=1 SV=5		265.596	69.2529	40	358	40	1	348	36.8	6.68	High	High	High		1.70078e+10	2.76159e+09	2.95674e+08	825.26	40
FALSE		Master Protein	P00924	Enolase 1 OS=Saccharomyces cerevisiae (strain ATCC 204508 / S288c) GN=ENO1 PE=1 SV=3		349.732	64.9886	46	415	46	1	437	46.8	6.62	High	High	High		1.07318e+10	2.64663e+09	3.75662e+08	934.57	46
FALSE		Master Protein	P49128	Actin-1 OS=Aedes aegypti OX=7159 GN=ACT-1 PE=2 SV=2		154.072	40.1596	19	292	1	1	376	41.6	5.48	High	High	High		7.49864e+09	2357717026	3.11651e+07	630.62	19
FALSE		Master Protein	P00489	Glycogen phosphorylase, muscle form OS=Oryctolagus cuniculus GN=PYGM PE=1 SV=3		439.397	51.72	55	621	55	1	843	97.2	7.21	High	High	High		5.75234e+09	1.96417e+09	1.95265e+08	1329.14	55
FALSE		Master Protein	Q26487	Elongation factor 1-alpha (Fragment) OS=Spodoptera frugiperda OX=7108 PE=1 SV=1		235.259	62.954	25	261	15	1	413	45.1	8.48	High	High	High		2.32852e+09	1.69117e+09	7.2169e+07	713.49	25
FALSE		Master Protein	P04870	Protein p10 OS=Autographa californica nuclear polyhedrosis virus OX=46015 GN=P10 PE=4 SV=2		60.74	78.7234	5	99	5	1	94	10.3	4.97	High	High	High		4.15894e+09	1.47055e+09	4.41811e+07	242.59	5
FALSE		Master Protein	P68203	Ubiquitin-40S ribosomal protein S27a OS=Spodoptera frugiperda OX=7108 PE=2 SV=2		39.393	42.9487	7	70	7	1	156	18	9.76	High	High	High		6.04694e+09	1.45353e+09	4.47478e+08	130.32	7
FALSE		Master Protein	P06603	Tubulin alpha-1 chain OS=Drosophila melanogaster OX=7227 GN=alphaTub84B PE=1 SV=1		154.35	53.1111	18	212	18	1	450	49.9	5.14	High	High	High		2.18854e+09	1.19435e+09	3.33839e+07	468.06	18
FALSE		Master Protein	P84184	Actin-A3b, cytoplasmic OS=Helicoverpa armigera OX=29058 GN=actA3b PE=2 SV=1		278.587	61.1702	27	411	2	1	376	41.8	5.48	High	High	High		1.2303e+09	9.99252e+08	170209671	1037.17	27
FALSE		Master Protein	O17449	Tubulin beta-1 chain OS=Manduca sexta OX=7130 PE=2 SV=1		277.851	74.9441	29	415	3	1	447	50.2	4.86	High	High	High		8.66304e+08	9.69241e+08	7.35475e+07	904.92	29
FALSE		Master Protein	P41483	Virus envelope protein E25 OS=Autographa californica nuclear polyhedrosis virus OX=46015 GN=P25 PE=2 SV=1		115.13	50.8772	11	224	11	1	228	25.5	6.21	High	High	High		3.75958e+09	8.65748e+08	7.61443e+07	475.69	11
FALSE		Master Protein	BBNPI01	BBNPI01 Protein of Interest Customer BBN Including T2A self cleaving peptide and Fluorescent reporter		497.572	50.4521	77	512	77	1	1659	190.4	9	High	High	High		1.72081e+09	6.91459e+08	5.52427e+07	1222.45	77
FALSE		Master Protein	Q04719	Early 53 kDa protein OS=Autographa californica nuclear polyhedrosis virus OX=46015 GN=ME53 PE=4 SV=2		114.978	49.8886	16	118	16	1	449	52.6	9.23	High	High	High		1.20723e+09	6.36487e+08	4.24586e+07	339.64	16
FALSE		Master Protein	P41473	Uncharacterized 30.6 kDa protein in IAP2-VLF1 intergenic region OS=Autographa californica nuclear polyhedrosis virus OX=46015 PE=4 SV=1		105.422	59.2453	20	124	20	1	265	30.5	5.12	High	High	High		4.4197e+09	5.70698e+08	5.52522e+07	234.25	20
FALSE		Master Protein	B0WYY2	Moesin/ezrin/radixin homolog 1 OS=Culex quinquefasciatus OX=7176 GN=Moe PE=3 SV=1		72.726	24.3007	14	105	14	1	572	67.7	5.68	High	High	High		1.31632e+09	5.65931e+08	3.45873e+07	207.06	14
FALSE		Master Protein	P41667	Protein ORF114 OS=Autographa californica nuclear polyhedrosis virus OX=46015 PE=4 SV=1		109.735	41.5094	13	64	13	1	424	49.3	7.34	High	High	High		1.00358e+09	5.27269e+08	1.53862e+07	147.61	13
FALSE		Master Protein	P41428	Protein AC23 OS=Autographa californica nuclear polyhedrosis virus OX=46015 PE=3 SV=1		257.26	53.1884	32	319	32	1	690	79.8	5.64	High	High	High		1.56773e+09	5.26811e+08	7.88426e+07	736.88	32
FALSE		Master Protein	Q00733	Capsid-associated protein VP80 OS=Autographa californica nuclear polyhedrosis virus OX=46015 GN=VP80 PE=1 SV=1		267.761	56.2952	40	259	40	1	691	79.8	5.55	High	High	High		1.27854e+09	5.05315e+08	9.39181e+07	698.08	40
FALSE		Master Protein	Q9U639	Heat shock 70 kDa protein cognate 4 OS=Manduca sexta OX=7130 PE=2 SV=1		228.143	46.1656	25	368	15	1	652	71.4	5.47	High	High	High		2.11929e+09	5.00955e+08	1.77281e+07	839.41	25
FALSE		Master Protein	P41662	Protein AC109 OS=Autographa californica nuclear polyhedrosis virus OX=46015 GN=ORF109 PE=4 SV=1		147.624	70.7692	19	154	19	1	390	44.8	8.27	High	High	High		1.26711e+09	4.12576e+08	2.74941e+07	371.29	19
FALSE		Master Protein	P18569	Ecdysteroid UDP-glucosyltransferase OS=Autographa californica nuclear polyhedrosis virus OX=46015 GN=EGT PE=1 SV=1		146.997	62.6482	21	192	21	1	506	57	8.72	High	High	High		1.3151e+09	4.01848e+08	5.02019e+07	434.26	21
FALSE		Master Protein	P25695	Protein C42 OS=Autographa californica nuclear polyhedrosis virus OX=46015 GN=ORF101 PE=1 SV=2		139.737	65.097	16	103	16	1	361	41.5	8.05	High	High	High		1145648889	3.95842e+08	5.78903e+07	278.81	16
FALSE		Master Protein	P41700	Protein AC142 OS=Autographa californica nuclear polyhedrosis virus OX=46015 GN=ORF142 PE=4 SV=1		150.806	50.5241	24	155	24	1	477	55.4	8.5	High	High	High		1.22016e+09	3.94513e+08	7.22979e+07	407.18	24
FALSE		Master Protein	Q4U3L0	Glyceraldehyde-3-phosphate dehydrogenase OS=Glossina morsitans morsitans OX=37546 GN=Gapdh PE=2 SV=1		22.775	9.60961	2	12	2	1	333	35.6	7.4	High	High	High		5.66685e+08	3.64217e+08		52.63	2
FALSE		Master Protein	P41702	Occlusion-derived virus envelope protein E27 OS=Autographa californica nuclear polyhedrosis virus OX=46015 GN=E27 PE=1 SV=1		74.219	47.5862	12	94	12	1	290	33.5	6.7	High	High	High		9.66e+08	3.61888e+08	5.93478e+07	227.26	12
FALSE		Master Protein	P41467	Protein Ac66 OS=Autographa californica nuclear polyhedrosis virus OX=46015 GN=Ac66 PE=1 SV=1		181.446	43.4406	24	226	24	1	808	93.9	5.34	High	High	High		9.78082e+08	3.25613e+08	4.21037e+07	605.38	24
FALSE		Master Protein	Q5UAP4	40S ribosomal protein SA OS=Bombyx mori OX=7091 PE=2 SV=1		54.032	40.1961	8	51	8	1	306	33.4	4.98	High	High	High		7.90869e+08	2.90567e+08	2.77182e+07	103.92	8
FALSE		Master Protein	Q25010	Actin, cytoplasmic A3a OS=Helicoverpa armigera OX=29058 GN=actA3a PE=2 SV=1		259.22	61.1702	27	385	2	1	376	41.8	5.48	High	High	Not Found		3.34972e+08	2.87573e+08		961	27
FALSE		Master Protein	P41675	Uncharacterized 7.2 kDa protein in HE65-PK2 intergenic region OS=Autographa californica nuclear polyhedrosis virus OX=46015 PE=3 SV=1		16.486	32.2581	2	16	2	1	62	7.2	9.83	High	High	Not Found		5.45123e+08	2.86041e+08		32.53	2
FALSE		Master Protein	Q9V3P0	Peroxiredoxin 1 OS=Drosophila melanogaster OX=7227 GN=Jafrac1 PE=1 SV=1		9.356	10.8247	2	12	2	1	194	21.7	5.71	High	High	Not Found		1.38811e+09	2.55201e+08		26.88	2
FALSE		Master Protein	P92177	14-3-3 protein epsilon OS=Drosophila melanogaster OX=7227 GN=14-3-3epsilon PE=1 SV=2		30.852	17.1756	4	63	3	1	262	29.8	4.78	High	High	High		7.71171e+08	2.44337e+08	5.04131e+07	181.77	4
FALSE		Master Protein	P41430	Uncharacterized 36.6 kDa protein in EGT-IAP1 intergenic region OS=Autographa californica nuclear polyhedrosis virus OX=46015 PE=4 SV=1		78.712	68.6709	17	68	17	1	316	36.5	7.43	High	High	High		2.08831e+08	2.43919e+08	1.20094e+07	147.8	17
FALSE		Master Protein	P32651	Structural glycoprotein gp41 OS=Autographa californica nuclear polyhedrosis virus OX=46015 GN=GP41 PE=1 SV=2		132.672	49.8778	16	134	16	1	409	45.4	8.03	High	High	High		1.33671e+09	2.27561e+08	1.38674e+07	348.73	16
FALSE		Master Protein	P45594	Cofilin/actin-depolymerizing factor homolog OS=Drosophila melanogaster OX=7227 GN=tsr PE=1 SV=1		41.361	31.7568	5	70	5	1	148	17.1	7.17	High	High	High		2459721094	2.20273e+08	129544109	124.7	5
FALSE		Master Protein	P08358	Poxin OS=Autographa californica nuclear polyhedrosis virus OX=46015 GN=P26 PE=1 SV=1		70.454	49.5833	12	54	12	1	240	27.3	6.87	High	High	High		5.9074e+08	2.18477e+08	1.76156e+07	150.78	12
FALSE		Master Protein	Q03209	Protein P78/83 OS=Autographa californica nuclear polyhedrosis virus OX=46015 GN=P61 PE=1 SV=2		147.588	49.3554	23	187	23	1	543	60.7	6.06	High	High	High		7.4044e+08	2.09697e+08	6.04044e+07	430.18	23
FALSE		Master Protein	Q02748	Eukaryotic initiation factor 4A OS=Drosophila melanogaster OX=7227 GN=eIF4A PE=1 SV=3		15.043	10.9181	4	22	3	1	403	45.8	5.66	High	High	High		1.07946e+08	1.88213e+08	3.81716e+07	42.66	4
FALSE		Master Protein	P48148	Ras-like GTP-binding protein Rho1 OS=Drosophila melanogaster OX=7227 GN=Rho1 PE=1 SV=1		60.812	61.4583	10	61	10	1	192	21.7	7.01	High	High	High		8.58656e+08	1.83006e+08	2.99402e+07	155.63	10
FALSE		Master Protein	Q962Q7	40S ribosomal protein S23 OS=Spodoptera frugiperda OX=7108 GN=RpS23 PE=2 SV=1		19.891	30.0699	4	12	4	1	143	16	10.56	High	High	High		2.64834e+08	1.69927e+08		28.57	4
FALSE		Master Protein	Q6EV21	40S ribosomal protein S28 OS=Papilio dardanus OX=77259 GN=RpS28 PE=3 SV=1		15.428	38.4615	3	22	3	1	65	7.3	10.37	High	High	Not Found		6.2344e+08	1.68858e+08		56.67	3
FALSE		Master Protein	Q2F637	14-3-3 protein zeta OS=Bombyx mori OX=7091 GN=14-3-3zeta PE=2 SV=2		39.123	37.247	7	50	6	1	247	28.1	5	High	High	High		4.60908e+08	1.64252e+08	4.51017e+07	104.15	7
FALSE		Master Protein	O02192	Heat shock protein 83 OS=Drosophila auraria OX=47315 GN=Hsp83 PE=3 SV=1		48.786	10.8939	7	69	1	1	716	81.7	5	High	High	High		3.5422e+07	1.6113e+08	9.26567e+06	151.16	7
FALSE		Master Protein	P16709	viral Ubiquitin OS=Autographa californica nuclear polyhedrosis virus OX=46015 GN=vUbi PE=1 SV=2		30.954	46.7532	4	106	4	1	77	8.6	7.24	High	High	High		4.94654e+09	1.58558e+08	5.25807e+07	207.11	4
FALSE		Master Protein	P61209	ADP-ribosylation factor 1 OS=Drosophila melanogaster OX=7227 GN=Arf79F PE=1 SV=2		70.221	59.8901	8	90	6	1	182	20.7	6.58	High	High	High		9.9923e+08	1.53625e+08	2.33092e+07	206.15	8
FALSE		Master Protein	Q24208	Eukaryotic translation initiation factor 2 subunit 3 OS=Drosophila melanogaster OX=7227 GN=eIF2gamma PE=2 SV=1		9.782	9.47368	2	8	2	1	475	51.5	8.73	High	High	High		7.5729e+07	1.49783e+08	2.99095e+06	19.56	2
FALSE		Master Protein	P05389	60S acidic ribosomal protein P2 OS=Drosophila melanogaster OX=7227 GN=RpLP2 PE=1 SV=1		11.887	13.2743	3	18	3	1	113	11.8	4.7	High	High	High		1.32471e+08	1.45402e+08	1.25372e+07	29.96	3
FALSE		Master Protein	P31400	V-type proton ATPase catalytic subunit A OS=Manduca sexta OX=7130 GN=VHAA PE=2 SV=1		125.459	45.8671	22	120	22	1	617	68.1	5.24	High	High	High		3.65441e+08	1.44071e+08	1.93673e+07	298.77	22
FALSE		Master Protein	Q68HB4	Profilin OS=Bombyx mori OX=7091 PE=2 SV=1		19.408	36.5079	3	34	3	1	126	13.7	6.29	High	High	High		2.94333e+08	1.32484e+08	2.30752e+07	93.04	3
FALSE		Master Protein	P48153	40S ribosomal protein S3 OS=Manduca sexta OX=7130 GN=RpS3 PE=2 SV=1		52.309	42.3868	9	42	9	1	243	26.7	9.6	High	High	High		6.15762e+08	1.31806e+08	65605541	111.62	9
FALSE		Master Protein	P08160	Early 35 kDa protein OS=Autographa californica nuclear polyhedrosis virus OX=46015 GN=P35 PE=1 SV=1		50.249	33.1104	8	56	8	1	299	34.8	7.34	High	High	High		4.40392e+08	1.31391e+08	1.13055e+07	108.15	8
FALSE		Master Protein	P69037	Protein FP25 OS=Autographa californica nuclear polyhedrosis virus OX=46015 GN=FP PE=1 SV=1		47.775	48.5981	9	60	9	1	214	25.2	9.06	High	High	High		3.58262e+08	1.29664e+08	4.93726e+07	140.27	9
FALSE		Master Protein	P24656	Tyrosine-protein phosphatase OS=Autographa californica nuclear polyhedrosis virus OX=46015 GN=PTP PE=1 SV=2		84.65	70.8333	9	84	9	1	168	19.3	7.43	High	High	High		5.26568e+08	1.29206e+08	1.88034e+07	218.58	9
FALSE		Master Protein	P41472	Uncharacterized 11.5 kDa protein in IAP2-VLF1 intergenic region OS=Autographa californica nuclear polyhedrosis virus OX=46015 PE=4 SV=1		28.132	60.6061	5	31	5	1	99	11.5	5.39	High	High	High		9.23072e+08	1.28946e+08	2.8652e+07	83.01	5
FALSE		Master Protein	P41455	Uncharacterized 37.5 kDa protein in LEF8-FP intergenic region OS=Autographa californica nuclear polyhedrosis virus OX=46015 PE=4 SV=1		37.451	29.5597	7	36	7	1	318	37.5	9	High	High	High		1.21113e+08	1.2824e+08	4814563	78.82	7
FALSE		Master Protein	Q9BLC5	Heat shock protein 83 OS=Bombyx mori OX=7091 GN=Hsp83 PE=1 SV=1		180.319	33.5196	29	228	19	1	716	82.4	5.07	High	High	High		9.93821e+08	1.25136e+08	6.35747e+07	538.59	29
FALSE		Master Protein	P62924	Eukaryotic translation initiation factor 5A OS=Spodoptera exigua OX=7107 GN=eIF-5A PE=2 SV=1		32.573	35	6	34	6	1	160	17.5	5.4	High	High	High		7.02243e+08	1.22937e+08	1.73357e+07	50.34	6
FALSE		Master Protein	P41678	Capsid protein p24 OS=Autographa californica nuclear polyhedrosis virus OX=46015 GN=P24 PE=3 SV=1		61.451	64.1414	9	73	9	1	198	22.1	6.54	High	High	High		2.60995e+08	1.1971e+08	28794863	171.2	9
FALSE		Master Protein	Q00732	p48 protein OS=Autographa californica nuclear polyhedrosis virus OX=46015 GN=P48 PE=3 SV=2		56.064	39.5349	13	51	13	1	387	45.3	7.91	High	High	High		4.68475e+08	1.17886e+08	2.49343e+07	105.81	13
FALSE		Master Protein	P41701	Protein E18 OS=Autographa californica nuclear polyhedrosis virus OX=46015 GN=E18 PE=4 SV=2		9.871	38.8889	3	71	3	1	90	9.6	8.84	High	High	High		2.12301e+08	1.17108e+08	6.70795e+07	134.52	3
FALSE		Master Protein	P11042	Protein pp31 OS=Autographa californica nuclear polyhedrosis virus OX=46015 GN=39KD PE=1 SV=2		98.537	47.6364	12	70	12	1	275	31.3	9.55	High	High	High		3.11787e+08	1.14732e+08	5.24786e+06	169.1	12
FALSE		Master Protein	P26308	Guanine nucleotide-binding protein subunit beta-1 OS=Drosophila melanogaster OX=7227 GN=Gbeta13F PE=1 SV=1		32.79	20.5882	5	21	5	1	340	37.1	6.44	High	High	High		5.80096e+08	1.10866e+08		42.54	5
FALSE		Master Protein	P58375	60S ribosomal protein L30 OS=Spodoptera frugiperda OX=7108 GN=RpL30 PE=3 SV=1		25.32	46.9027	3	26	3	1	113	12.4	9.63	High	High	High		4.10669e+08	1.08663e+08	1.58889e+07	70.56	3
FALSE		Master Protein	Q06690	Protein Ac76 OS=Autographa californica nuclear polyhedrosis virus OX=46015 GN=Ac76 PE=1 SV=1		16.697	32.1429	3	27	3	1	84	9.4	7.24	High	High	High		1.58482e+08	1.06891e+08	1.16255e+07	60.59	3
FALSE		Master Protein	P41462	Uncharacterized 6.8 kDa protein in LEF8-FP intergenic region OS=Autographa californica nuclear polyhedrosis virus OX=46015 PE=4 SV=1		16.376	21.0526	2	36	2	1	57	6.8	9.76	High	High	Not Found		1.05486e+09	1.06762e+08		98.97	2
FALSE		Master Protein	P41481	P18 protein OS=Autographa californica nuclear polyhedrosis virus OX=46015 GN=P18 PE=4 SV=1		20.558	25.4658	3	34	3	1	161	18.4	5.12	High	High	High		4.19561e+08	1.03914e+08	1.43786e+07	75.43	3
FALSE		Master Protein	Q962Q6	40S ribosomal protein S24 OS=Spodoptera frugiperda OX=7108 GN=RpS24 PE=2 SV=1		20.93	32.5758	3	21	3	1	132	15.2	10.9	High	High	High		1.4872e+08	1.0284e+08	1.34957e+07	45.82	3
FALSE		Master Protein	P05303	Elongation factor 1-alpha 2 OS=Drosophila melanogaster OX=7227 GN=eEF1alpha2 PE=2 SV=2		72.849	43.5065	15	99	5	1	462	50.6	8.95	High	High	High		7.63065e+08	1.01443e+08	2.54059e+07	210.22	15
FALSE		Master Protein	Q7KF90	60S ribosomal protein L31 OS=Spodoptera frugiperda OX=7108 GN=RpL31 PE=2 SV=1		8.941	18.5484	2	17	2	1	124	14.3	10.7	High	High	High		3.60183e+08	1.01253e+08	21190513	33.47	2
FALSE		Master Protein	Q95V39	60S ribosomal protein L8 OS=Spodoptera frugiperda OX=7108 GN=RpL8 PE=2 SV=1		42.732	32.2957	7	22	7	1	257	27.9	10.76	High	High	High		1.50083e+08	9.91925e+07	8.57729e+06	58.27	7
FALSE		Master Protein	Q5UAS2	60S ribosomal protein L17 OS=Bombyx mori OX=7091 GN=RpL17 PE=2 SV=1		28.004	28.877	7	25	7	1	187	21.6	10.35	High	High	High		3.1859e+08	9.7925e+07	1.12282e+07	44.74	7
FALSE		Master Protein	Q8WQI5	40S ribosomal protein S8 OS=Spodoptera frugiperda OX=7108 GN=RpS8 PE=2 SV=1		60.865	53.3654	11	55	11	1	208	23.8	10.64	High	High	High		4.41753e+08	9.61266e+07	1.75235e+07	130.46	11
FALSE		Master Protein	P40945	ADP-ribosylation factor 2 OS=Drosophila melanogaster OX=7227 GN=Arf102F PE=2 SV=2		24.608	26.1111	3	35	1	1	180	20.6	7.39	High	High	Not Found		141335164	87518920		72.68	3
FALSE		Master Protein	Q962R9	40S ribosomal protein S10 OS=Spodoptera frugiperda OX=7108 GN=RpS10 PE=2 SV=1		27.779	41.7722	6	49	6	1	158	18	9.99	High	High	High		4.97414e+08	8.66753e+07		82.9	6
FALSE		Master Protein	P08645	Ras-related protein Rap1 OS=Drosophila melanogaster OX=7227 GN=Rap1 PE=2 SV=2		25.606	26.087	4	27	2	1	184	20.9	6.68	High	High	High		15873967	8.60612e+07		71.49	4
FALSE		Master Protein	P41704	Uncharacterized 22.9 kDa protein in IE0-IE1 intergenic region OS=Autographa californica nuclear polyhedrosis virus OX=46015 PE=4 SV=1		28.469	46.7662	7	25	7	1	201	22.9	9.2	High	High	High		1.97175e+08	8.51339e+07	1.19913e+07	48.82	7
FALSE		Master Protein	P31409	V-type proton ATPase subunit B OS=Drosophila melanogaster OX=7227 GN=Vha55 PE=2 SV=1		107.672	59.5918	20	101	2	1	490	54.5	5.4	High	High	High		1.75374e+08	8.41078e+07	2.42811e+07	229.28	20
FALSE		Master Protein	Q962U1	60S ribosomal protein L13 OS=Spodoptera frugiperda OX=7108 GN=RpL13 PE=2 SV=1		21.972	30.137	5	22	5	1	219	24.9	11.49	High	High	High		4.05669e+08	8.16498e+07	1.18756e+07	58.17	5
FALSE		Master Protein	A2I469	60S ribosomal protein L38 OS=Maconellicoccus hirsutus OX=177089 GN=RpL38 PE=3 SV=1		7.976	28.2051	2	13	2	1	78	9.2	10.33	High	High	Not Found		2.54391e+08	8.15902e+07		20.24	2
FALSE		Master Protein	Q1HPK6	Translation elongation factor 2 OS=Bombyx mori OX=7091 GN=tef2 PE=1 SV=1		135.405	38.5071	25	129	14	1	844	94.7	6.48	High	High	High		3.14396e+08	8.14442e+07	1.41894e+07	282.19	25
FALSE		Master Protein	O76190	60S ribosomal protein L5 OS=Bombyx mori OX=7091 GN=RpL5 PE=2 SV=1		39.589	21.0702	5	24	4	1	299	34.4	9.99	High	High	High		2.64802e+08	79173128		68.26	5
FALSE		Master Protein	Q962Q5	40S ribosomal protein S25 OS=Spodoptera frugiperda OX=7108 GN=RpS25 PE=3 SV=1		14.607	20.1681	2	14	2	1	119	13.4	10.32	High	High	Not Found		3.85353e+08	76115256		31.25	2
FALSE		Master Protein	Q962S0	40S ribosomal protein S7 OS=Spodoptera frugiperda OX=7108 GN=RpS7 PE=2 SV=1		17.352	30.5263	5	22	5	1	190	21.9	9.82	High	High	High		2.87239e+08	7.61123e+07	1.24515e+07	54.81	5
FALSE		Master Protein	P48149	40S ribosomal protein S15Aa OS=Drosophila melanogaster OX=7227 GN=RpS15Aa PE=1 SV=2		10.743	22.3077	3	7	3	1	130	14.8	9.8	High	High	Not Found		2.82947e+08	74908464		12.55	3
FALSE		Master Protein	O76484	Casein kinase II subunit alpha OS=Spodoptera frugiperda OX=7108 PE=2 SV=1		51.496	32.2946	9	44	9	1	353	42	7.44	High	High	High		2.6322e+08	7.47167e+07	1.95671e+07	94.26	9
FALSE		Master Protein	Q95V34	40S ribosomal protein S4 OS=Spodoptera frugiperda OX=7108 GN=RpS4 PE=2 SV=1		60.27	42.5856	13	77	13	1	263	29.5	10.3	High	High	High		3.93403e+08	7.46081e+07	1.58343e+07	167.79	13
FALSE		Master Protein	P08161	Early 94 kDa protein OS=Autographa californica nuclear polyhedrosis virus OX=46015 PE=4 SV=2		103.8	43.7111	27	112	27	1	803	94.5	6.68	High	High	High		2.85835e+08	7.42965e+07	1.4239e+07	195.78	27
FALSE		Master Protein	Q9VFE4	40S ribosomal protein S5b OS=Drosophila melanogaster OX=7227 GN=RpS5b PE=2 SV=1		18.775	16.5217	4	24	4	1	230	25.7	8.54	High	High	High		288858045	7.20912e+07		44.52	4
FALSE		Master Protein	O76485	Casein kinase II subunit beta OS=Spodoptera frugiperda OX=7108 PE=2 SV=1		34.242	36.6516	5	20	5	1	221	25.4	5.91	High	High	Not Found		2.32616e+08	7.20199e+07		49.83	5
FALSE		Master Protein	P13060	Elongation factor 2 OS=Drosophila melanogaster OX=7227 GN=EF2 PE=1 SV=4		78.238	20.9716	13	69	2	1	844	94.4	6.6	High	High	Not Found		3.32559e+08	7.07713e+07		167.72	13
FALSE		Master Protein	O02649	Heat shock protein 60A OS=Drosophila melanogaster OX=7227 GN=Hsp60A PE=1 SV=3		10.445	5.75916	3	6	3	1	573	60.8	5.49	High	High	Not Found		9.19542e+07	69891070		14.83	3
FALSE		Master Protein	P31009	40S ribosomal protein S2 OS=Drosophila melanogaster OX=7227 GN=RpS2 PE=1 SV=2		15.302	14.6067	3	15	3	1	267	28.9	10.15	High	High	High		2.50008e+08	6.94511e+07	4.88776e+06	17.29	3
FALSE		Master Protein	P12613	T-complex protein 1 subunit alpha OS=Drosophila melanogaster OX=7227 GN=CCT1 PE=2 SV=2		13.731	7.54039	4	17	4	1	557	59.5	6.39	High	High	High		1.16839e+08	6.68473e+07	12692928	34.36	4
FALSE		Master Protein	P11038	Probable DNA polymerase sliding clamp OS=Autographa californica nuclear polyhedrosis virus OX=46015 GN=PCNA PE=2 SV=1		69.46	57.8125	9	47	9	1	256	28.6	5.48	High	High	High		3.1504e+08	6.5647e+07	850533	84.04	9
FALSE		Master Protein	P29742	Clathrin heavy chain OS=Drosophila melanogaster OX=7227 GN=Chc PE=1 SV=1		59.24	11.1442	16	58	16	1	1678	191.1	5.72	High	High	High		2.5243e+08	65596727	2.14143e+07	129.5	16
FALSE		Master Protein	P41454	Probable apoptosis inhibitor 2 OS=Autographa californica nuclear polyhedrosis virus OX=46015 GN=IAP2 PE=4 SV=1		44.862	42.9719	8	53	8	1	249	28.6	9.19	High	High	High		5.94174e+08	6.02021e+07	14920293	131.66	8
FALSE		Master Protein	P84040	Histone H4 OS=Drosophila melanogaster OX=7227 GN=His4 PE=1 SV=2		9.09	18.4466	3	8	3	1	103	11.4	11.36	High	High	Not Found		1.29797e+08	5.90963e+07		16.44	3
FALSE		Master Protein	P41482	Protein Ac102 OS=Autographa californica nuclear polyhedrosis virus OX=46015 GN=Ac102 PE=1 SV=1		35.672	54.0984	5	25	5	1	122	13.3	5.15	High	High	High		4.0079e+08	5.85872e+07	2.74912e+07	64.13	5
FALSE		Master Protein	P41453	Late expression factor 3 OS=Autographa californica nuclear polyhedrosis virus OX=46015 GN=LEF-3 PE=1 SV=1		61.217	46.4935	14	48	14	1	385	44.5	5.25	High	High	High		9.44372e+07	5.78083e+07	1.32132e+07	100.63	14
FALSE		Master Protein	Q95V35	40S ribosomal protein S3a OS=Spodoptera frugiperda OX=7108 PE=2 SV=1		39.955	31.0606	8	33	8	1	264	29.9	9.66	High	High	High		3.11862e+08	5.57983e+07	1.58807e+07	76.78	8
FALSE		Master Protein	Q5UAM9	40S ribosomal protein S14 OS=Bombyx mori OX=7091 GN=RpS14 PE=2 SV=1		18.622	31.1258	4	20	4	1	151	16.2	10.46	High	High	High		4.03305e+08	5.506e+07	9.60061e+06	60.18	4
FALSE		Master Protein	Q962Y8	60S ribosomal protein L18 OS=Spodoptera frugiperda OX=7108 GN=RpL18 PE=2 SV=1		28.935	33.3333	5	42	5	1	183	21	11.87	High	High	High		2.09125e+08	5.49205e+07	1.2572e+07	96.57	5
FALSE		Master Protein	P24307	DNA replication helicase OS=Autographa californica nuclear polyhedrosis virus OX=46015 GN=HELI PE=1 SV=2		43.383	13.8411	13	30	13	1	1221	143.1	8.18	High	High	High		7.50289e+07	5.4797e+07	4.85538e+06	42.5	13
FALSE		Master Protein	Q8I7U0	40S ribosomal protein S13 OS=Plutella xylostella OX=51655 GN=RpS13 PE=2 SV=3		30.705	37.7483	7	55	7	1	151	17.1	10.36	High	High	High		3.40925e+08	5.45454e+07	7.46024e+06	103.4	7
FALSE		Master Protein	O16797	60S ribosomal protein L3 OS=Drosophila melanogaster OX=7227 GN=RpL3 PE=1 SV=3		12.581	10.8173	3	13	3	1	416	46.9	10.24	High	High	High		1.16764e+08	5.21506e+07	2.30986e+06	29.14	3
FALSE		Master Protein	Q6F477	40S ribosomal protein S21 OS=Plutella xylostella OX=51655 GN=RpS21 PE=3 SV=1		28.157	44.5783	3	39	3	1	83	9.1	7.8	High	High	High		3.88656e+08	4.85977e+07	2.88562e+06	104.95	3
FALSE		Master Protein	B4HKC7	Ras-like protein 1 OS=Drosophila sechellia OX=7238 GN=Ras85D PE=3 SV=1		34.855	40.7407	7	28	5	1	189	21.6	7.81	High	High	High		1.36464e+08	4.82088e+07		62.61	7
FALSE		Master Protein	B4PEU8	40S ribosomal protein S9 OS=Drosophila yakuba OX=7245 GN=RpS9 PE=2 SV=1		14.043	21.0256	7	25	7	1	195	22.6	10.61	High	High	High		2.40148e+08	4.70484e+07	7.78385e+06	36.31	7
FALSE		Master Protein	P40946	ADP-ribosylation factor 6 OS=Drosophila melanogaster OX=7227 GN=Arf51F PE=2 SV=3		25.382	53.1429	6	19	6	1	175	20	8.98	High	High	High		2.80646e+08	4.67363e+07	28602393	44.79	6
FALSE		Master Protein	Q6F444	60S ribosomal protein L24 OS=Plutella xylostella OX=51655 GN=RpL24 PE=2 SV=1		10.895	20	3	16	3	1	155	17.5	10.89	High	High	High		2.06016e+08	4.66145e+07		34.75	3
FALSE		Master Protein	P45888	Actin-related protein 2 OS=Drosophila melanogaster OX=7227 GN=Arp2 PE=2 SV=3		14.905	13.0326	4	10	4	1	399	45.3	6.02	High	High	Not Found		1.17216e+08	4.63846e+07		19.83	4
FALSE		Master Protein	Q9VZ23	GTP-binding nuclear protein Ran OS=Drosophila melanogaster OX=7227 GN=Ran PE=1 SV=1		15.032	16.2037	4	18	4	1	216	24.7	7.81	High	High	Not Found		1.93619e+08	4.57377e+07		33.94	4
FALSE		Master Protein	Q962R2	40S ribosomal protein S17 OS=Spodoptera frugiperda OX=7108 GN=RpS17 PE=2 SV=3		43.242	60.9023	7	35	7	1	133	15.4	9.7	High	High	High		442431016	4.47552e+07	1.18791e+07	78.19	7
FALSE		Master Protein	Q9VPH7	Eukaryotic peptide chain release factor subunit 1 OS=Drosophila melanogaster OX=7227 GN=eRF1 PE=1 SV=2		24.646	23.7443	7	23	7	1	438	49.1	6.09	High	High	High		6.77806e+07	4.36994e+07		31.04	7
FALSE		Master Protein	P41415	Serine/threonine-protein kinase 1 OS=Autographa californica nuclear polyhedrosis virus OX=46015 GN=PK1 PE=2 SV=1		13.834	23.5294	6	11	6	1	272	32	7.99	High	High	High		4.07059e+07	39929720		12.5	6
FALSE		Master Protein	P48461	Serine/threonine-protein phosphatase alpha-1 isoform OS=Drosophila melanogaster OX=7227 GN=Pp1alpha-96A PE=1 SV=1		34.821	19.5719	6	25	5	1	327	37.3	6.67	High	High	High		8.71351e+07	3.97184e+07	7.4286e+06	48.2	6
FALSE		Master Protein	Q5MGM6	Translationally-controlled tumor protein homolog OS=Lonomia obliqua OX=304329 GN=Tctp PE=2 SV=1		23.441	29.0698	5	26	2	1	172	19.9	4.81	High	High	Not Found		4.28897e+08	3.96787e+07		56.79	5
FALSE		Master Protein	P62152	Calmodulin OS=Drosophila melanogaster OX=7227 GN=Cam PE=1 SV=2		30.57	51.6779	7	31	7	1	149	16.8	4.22	High	High	High		3.18821e+08	3.92438e+07	1.10966e+07	51.8	7
FALSE		Master Protein	Q8WQI7	60S ribosomal protein L18a OS=Spodoptera frugiperda OX=7108 GN=RpL18A PE=2 SV=1		28.396	29.9435	5	29	5	1	177	21	10.46	High	High	Not Found		4.86135e+08	3.84974e+07		58.21	5
FALSE		Master Protein	Q95V31	40S ribosomal protein S16 OS=Spodoptera frugiperda OX=7108 GN=RpS16 PE=2 SV=1		25.96	35.7616	5	32	5	1	151	17	10.11	High	High	High		5.47072e+08	3.7418e+07	2.86087e+07	71.93	5
FALSE		Master Protein	Q27580	Adenosylhomocysteinase OS=Drosophila melanogaster OX=7227 GN=Ahcy PE=1 SV=2		11.147	8.10185	3	6	1	1	432	47.3	6.2	Not Found	High	Not Found			36450731		16.04	3
FALSE		Master Protein	P55275	Triosephosphate isomerase (Fragment) OS=Heliothis virescens OX=7102 GN=Tpi PE=3 SV=1		35.346	33.0233	6	29	3	1	215	22.9	5.41	High	High	High		1.32338e+08	3.58402e+07	1.64852e+07	51.78	6
FALSE		Master Protein	Q75VN3	Translationally-controlled tumor protein homolog OS=Bombyx mori OX=7091 GN=Tctp PE=2 SV=1		18.747	22.093	5	31	2	1	172	19.8	4.78	High	High	Not Found		357260154	3.56727e+07		64.06	5
FALSE		Master Protein	Q08012	Protein enhancer of sevenless 2B OS=Drosophila melanogaster OX=7227 GN=drk PE=1 SV=1		6.127	9.95261	2	9	2	1	211	24.4	5.36	High	High	High		1.08267e+08	3.5315e+07		1.78	2
FALSE		Master Protein	P21896	Histone H2A OS=Chironomus thummi thummi OX=7155 PE=3 SV=2		7.874	25.6	2	9	2	1	125	13.4	10.73	High	High	High		1.555e+08	3.50319e+07	2.79106e+06	11.75	2
FALSE		Master Protein	Q963B7	60S ribosomal protein L9 OS=Spodoptera frugiperda OX=7108 GN=RpL9 PE=2 SV=1		40.671	49.4737	6	29	6	1	190	21.4	9.86	High	High	High		3.90957e+08	3.46858e+07	1.86431e+07	61.82	6
FALSE		Master Protein	P40792	Ras-related protein Rac1 OS=Drosophila melanogaster OX=7227 GN=Rac1 PE=1 SV=2		12.174	22.3958	4	14	3	1	192	21.3	8.34	High	High	Not Found		1.40304e+08	3.42835e+07		30.5	4
FALSE		Master Protein	P41464	Uncharacterized 10.1 kDa protein in LEF8-FP intergenic region OS=Autographa californica nuclear polyhedrosis virus OX=46015 PE=4 SV=1		7.884	19.5402	2	22	2	1	87	10.1	6.64	High	High	High		3.94759e+08	33853760	3.63259e+06	19.58	2
FALSE		Master Protein	Q95083	Proteasome subunit alpha type-5 OS=Drosophila melanogaster OX=7227 GN=Prosalpha5 PE=2 SV=2		11.219	14.3443	3	10	3	1	244	26.9	4.98	High	High	High		5.16997e+07	3.38358e+07	2.95001e+06	21.65	3
FALSE		Master Protein	P32392	Actin-related protein 3 OS=Drosophila melanogaster OX=7227 GN=Arp3 PE=2 SV=3		17.006	14.1148	4	19	4	1	418	47	5.99	High	High	High		1.3409e+08	3.38271e+07	7.86765e+06	48.87	4
FALSE		Master Protein	Q25531	V-type proton ATPase subunit d OS=Manduca sexta OX=7130 PE=2 SV=1		64.857	29.5977	9	38	8	1	348	39.6	5	High	High	High		2.75839e+08	3.36729e+07		97.73	9
FALSE		Master Protein	P54359	Septin-2 OS=Drosophila melanogaster OX=7227 GN=Sep2 PE=2 SV=2		5.167	4.05728	2	6	2	1	419	48.4	7.61	High	High	Not Found		6.71407e+07	3.338e+07		7.1	2
FALSE		Master Protein	P11039	ECORI-T site protein ETM OS=Autographa californica nuclear polyhedrosis virus OX=46015 GN=ETM PE=4 SV=1		13.448	23.8938	2	11	2	1	113	12.9	7.69	High	High	High		4.95571e+07	3.31758e+07	1.56273e+06	22.23	2
FALSE		Master Protein	P21286	Uncharacterized 20.8 kDa protein in FGF-VUBI intergenic region OS=Autographa californica nuclear polyhedrosis virus OX=46015 PE=3 SV=2		30.547	57.6923	8	27	8	1	182	20.8	8.5	High	High	High		1.68628e+08	3.31165e+07	1.06189e+07	38.32	8
FALSE		Master Protein	Q7Z1E6	Calreticulin OS=Bombyx mori OX=7091 GN=crt PE=1 SV=1		12.151	10.3015	2	10	2	1	398	45.8	4.65	High	High	High		6.39026e+07	31421561		18.53	2
FALSE		Master Protein	Q9W4P5	V-type proton ATPase subunit d 1 OS=Drosophila melanogaster OX=7227 GN=VhaAC39-1 PE=2 SV=1		18.374	12.2857	3	11	2	1	350	39.8	4.91	High	High	Not Found		7.05633e+07	3.10134e+07		20.18	3
FALSE		Master Protein	O76757	Adenosylhomocysteinase OS=Anopheles gambiae OX=7165 GN=Ahcy13 PE=2 SV=2		9.97	8.10185	3	5	1	1	432	47.6	5.81	Not Found	High	Not Found			3.01789e+07		11.92	3
FALSE		Master Protein	O18640	Guanine nucleotide-binding protein subunit beta-like protein OS=Drosophila melanogaster OX=7227 GN=Rack1 PE=1 SV=2		5.157	5.34591	2	9	2	1	318	35.6	7.47	High	High	Not Found		3.82691e+08	3.00542e+07		10.49	2
FALSE		Master Protein	Q1HDZ5	Eukaryotic translation initiation factor 3 subunit B OS=Bombyx mori OX=7091 GN=eIF3-S9 PE=2 SV=1		10.641	5.89928	3	7	2	1	695	80.6	5.45	High	High	Not Found		6.65634e+07	29995513		17.02	3
FALSE		Master Protein	P54357	Myosin-2 essential light chain OS=Drosophila melanogaster OX=7227 GN=Mlc-c PE=1 SV=1		8.898	18.3673	2	9	2	1	147	16.6	4.59	High	High	High		2.205e+07	2.98132e+07	3.41886e+06	14.25	2
FALSE		Master Protein	Q9V3P6	26S proteasome non-ATPase regulatory subunit 1 OS=Drosophila melanogaster OX=7227 GN=Rpn2 PE=1 SV=1		8.034	2.15686	2	10	2	1	1020	113.1	5.19	High	High	High		2.83234e+07	2.94579e+07	3.11614e+06	22.74	2
FALSE		Master Protein	P41676	Probable serine/threonine-protein kinase 2 OS=Autographa californica nuclear polyhedrosis virus OX=46015 GN=PK2 PE=1 SV=1		19.071	36.7442	6	12	6	1	215	24.9	8.32	High	High	Not Found		1.25731e+08	2.89208e+07		15.01	6
FALSE		Master Protein	Q27238	ADP,ATP carrier protein 1 OS=Anopheles gambiae OX=7165 GN=AGAP006782 PE=2 SV=2		13.726	14.2857	4	15	2	1	301	32.8	9.67	High	High	Not Found		7.5802e+07	2.87642e+07		31.32	4
FALSE		Master Protein	P41460	Uncharacterized 9.9 kDa protein in LEF8-FP intergenic region OS=Autographa californica nuclear polyhedrosis virus OX=46015 PE=4 SV=1		22.894	73.8095	5	21	5	1	84	9.9	8.59	High	High	Not Found		1.5056e+08	2.77399e+07		52.47	5
FALSE		Master Protein	P41431	Uncharacterized 14.6 kDa protein in EGT-IAP1 intergenic region OS=Autographa californica nuclear polyhedrosis virus OX=46015 PE=4 SV=1		9.525	21.7054	3	15	3	1	129	14.6	5.76	High	High	High		3.81435e+08	2.7144e+07	8.07133e+06	29.2	3
FALSE		Master Protein	Q9VSA3	Probable medium-chain specific acyl-CoA dehydrogenase, mitochondrial OS=Drosophila melanogaster OX=7227 GN=CG12262 PE=2 SV=1		5.492	5.2506	2	4	2	1	419	45.8	7.94	High	High	Not Found		3.64166e+07	27060167		4.03	2
FALSE		Master Protein	P35381	ATP synthase subunit alpha, mitochondrial OS=Drosophila melanogaster OX=7227 GN=blw PE=1 SV=2		12.55	8.15217	3	7	3	1	552	59.4	9.01	High	High	High		4.26716e+07	2.66943e+07	515256	12.24	3
FALSE		Master Protein	Q962R1	40S ribosomal protein S18 OS=Spodoptera frugiperda OX=7108 GN=RpS18 PE=2 SV=1		16.208	30.9211	5	25	5	1	152	17.7	10.39	High	High	High		2.9813e+08	2.6438e+07	2.0892e+07	41.98	5
FALSE		Master Protein	P54814	26S proteasome regulatory subunit 8 OS=Manduca sexta OX=7130 PE=2 SV=1		40.41	40.796	11	27	10	1	402	45.3	8.41	High	High	High		6.41787e+07	2.51984e+07	7.13274e+06	46.82	11
FALSE		Master Protein	B0W6N3	Eukaryotic translation initiation factor 3 subunit A OS=Culex quinquefasciatus OX=7176 GN=eIF3-S10 PE=3 SV=2		4.549	1.47955	2	8	2	1	1149	133.5	8.73	High	High	High		7.26701e+07	2.48851e+07	14276533	17.69	2
FALSE		Master Protein	P24730	Protein Ac132 OS=Autographa californica nuclear polyhedrosis virus OX=46015 GN=Ac132 PE=1 SV=1		51.493	38.8128	8	31	8	1	219	25.1	8.44	High	High	High		5.67678e+08	2.48409e+07	5.5139e+06	71.16	8
FALSE		Master Protein	Q7KN62	Transitional endoplasmic reticulum ATPase TER94 OS=Drosophila melanogaster OX=7227 GN=TER94 PE=1 SV=1		64.318	23.221	12	50	12	1	801	88.8	5.35	High	High	High		133165411	2.43669e+07	8.76909e+06	92.35	12
FALSE		Master Protein	Q962U2	60S ribosomal protein L11 OS=Spodoptera frugiperda OX=7108 GN=RpL11 PE=2 SV=1		11.941	20	3	6	3	1	195	22.3	9.77	High	High	Not Found		2.44273e+08	2.41279e+07		16.69	3
FALSE		Master Protein	P32234	GTP-binding protein 128up OS=Drosophila melanogaster OX=7227 GN=128up PE=2 SV=2		6.245	7.06522	2	8	2	1	368	41.1	8.6	High	High	High		2.79634e+07	2.35703e+07	4.1642e+06	10.64	2
FALSE		Master Protein	P37276	Dynein heavy chain, cytoplasmic OS=Drosophila melanogaster OX=7227 GN=Dhc64C PE=2 SV=2		6.222	0.71136	2	8	2	1	4639	529.9	6.33	High	High	High		15915000	2.35447e+07	2.47801e+06	4.64	2
FALSE		Master Protein	Q963B6	60S ribosomal protein L10a OS=Spodoptera frugiperda OX=7108 GN=RpL10A PE=2 SV=1		39.18	44.2396	9	33	9	1	217	24.5	9.7	High	High	High		309096427	2.35352e+07	2.29349e+07	61.56	9
FALSE		Master Protein	Q2F5R8	Eukaryotic translation initiation factor 3 subunit E OS=Bombyx mori OX=7091 GN=eIF3-S6 PE=2 SV=1		22.899	13.7079	4	25	4	1	445	52.1	5.78	High	High	High		5.73951e+07	2.3091e+07	8.0696e+06	39.16	4
FALSE		Master Protein	Q05825	ATP synthase subunit beta, mitochondrial OS=Drosophila melanogaster OX=7227 GN=ATPsynbeta PE=1 SV=3		54.55	37.0297	12	37	11	1	505	54.1	5.27	High	High	High		8.56336e+07	2.22152e+07	1.87236e+06	74.29	12
FALSE		Master Protein	P23696	Serine/threonine-protein phosphatase PP2A OS=Drosophila melanogaster OX=7227 GN=mts PE=2 SV=1		14.395	23.6246	5	7	5	1	309	35.4	5.34	High	High	Not Found		5.51156e+07	2.15185e+07		9.79	5
FALSE		Master Protein	Q7PXE2	Ubiquitin-fold modifier 1 OS=Anopheles gambiae OX=7165 GN=AGAP001364 PE=3 SV=3		6.489	30.6818	2	6	2	1	88	9.5	8.97	High	High	Not Found		148517298	2.15005e+07		7.48	2
FALSE		Master Protein	Q06669	Protein Ac75 OS=Autographa californica nuclear polyhedrosis virus OX=46015 GN=Ac75 PE=1 SV=1		13.152	28.5714	3	12	3	1	133	15.5	7.33	High	High	Not Found		2.55633e+08	2.10187e+07		21.94	3
FALSE		Master Protein	P25228	Ras-related protein Rab-3 OS=Drosophila melanogaster OX=7227 GN=Rab3 PE=1 SV=1		7.068	8.63636	2	11	1	1	220	24.8	5.21	High	High	Not Found		6.35365e+08	2.06363e+07		19.81	2
FALSE		Master Protein	Q9V3H2	26S proteasome non-ATPase regulatory subunit 14 OS=Drosophila melanogaster OX=7227 GN=Rpn11 PE=1 SV=1		11.412	16.5584	3	9	3	1	308	34.4	6.13	High	High	Not Found		4.96437e+07	19559859		18.85	3
FALSE		Master Protein	P40423	Myosin regulatory light chain sqh OS=Drosophila melanogaster OX=7227 GN=sqh PE=1 SV=1		7.902	22.4138	3	9	3	1	174	19.9	4.81	High	High	High		2.0199e+07	1.93997e+07		10.81	3
FALSE		Master Protein	A3QVV1	Eukaryotic translation initiation factor 3 subunit F OS=Bombyx mori OX=7091 GN=eIF3-S5 PE=2 SV=1		8.693	16.955	3	3	3	1	289	31	5.59	High	High	Not Found		5.88585e+06	1.91325e+07		1.87	3
FALSE		Master Protein	Q962T1	60S ribosomal protein L32 OS=Spodoptera frugiperda OX=7108 GN=RpL32 PE=2 SV=1		19.322	26.8657	3	16	3	1	134	16.1	11.62	High	High	High		1.32515e+08	1.90558e+07	1.17987e+07	34.6	3
FALSE		Master Protein	Q9V3K3	RuvB-like helicase 2 OS=Drosophila melanogaster OX=7227 GN=rept PE=1 SV=1		11.184	11.6424	4	14	4	1	481	53.5	5.85	High	High	High		1.07076e+08	1.90405e+07	2.43533e+07	24.16	4
FALSE		Master Protein	Q9VWH4	Probable isocitrate dehydrogenase [NAD] subunit alpha, mitochondrial OS=Drosophila melanogaster OX=7227 GN=Idh3a PE=2 SV=1		7.879	8.22281	2	9	2	1	377	40.8	7.36	High	High	High		6.21729e+07	19028928	1.17929e+07	17.45	2
FALSE		Master Protein	Q26365	ADP,ATP carrier protein OS=Drosophila melanogaster OX=7227 GN=sesB PE=2 SV=4		9.714	18.9103	4	13	2	1	312	34.2	9.8	Not Found	High	Not Found			1.8482e+07		18.98	4
FALSE		Master Protein	P38404	Guanine nucleotide-binding protein G(o) subunit alpha OS=Locusta migratoria OX=7004 PE=3 SV=1		39.622	28.8136	9	45	2	1	354	40.3	5.35	High	High	Not Found		298833429	1.80058e+07		76.21	9
FALSE		Master Protein	P25867	Ubiquitin-conjugating enzyme E2-17 kDa OS=Drosophila melanogaster OX=7227 GN=eff PE=2 SV=1		4.053	23.8095	2	5	2	1	147	16.7	7.3	High	High	High		5.58485e+07	1.77722e+07		3.78	2
FALSE		Master Protein	P46507	26S proteasome regulatory subunit 6B OS=Manduca sexta OX=7130 PE=2 SV=1		24.852	21.4458	6	19	6	1	415	47	5.12	High	High	High		1.77184e+07	1.76884e+07	4.06639e+06	33.24	6
FALSE		Master Protein	Q7PVX8	Probable actin-related protein 2/3 complex subunit 2 OS=Anopheles gambiae OX=7165 GN=Arc-p34 PE=3 SV=2		8.605	10.5263	3	9	3	1	304	35.1	7.99	High	High	Not Found		76177247	1.7489e+07		10.77	3
FALSE		Master Protein	Q24547	Syntaxin-1A OS=Drosophila melanogaster OX=7227 GN=Syx1A PE=1 SV=1		5.195	6.52921	2	7	2	1	291	33.6	5.43	High	High	Not Found		5.60639e+07	1.74717e+07		15.68	2
FALSE		Master Protein	Q06687	Very late expression factor 1 OS=Autographa californica nuclear polyhedrosis virus OX=46015 GN=VLF-1 PE=1 SV=1		36.275	30.0792	8	18	8	1	379	44.3	9	High	High	High		1.5171e+08	1.73962e+07	5.86237e+06	42.4	8
FALSE		Master Protein	Q1HPS4	Eukaryotic translation initiation factor 3 subunit K OS=Bombyx mori OX=7091 PE=2 SV=1		15.641	28.4404	4	9	4	1	218	25.1	5.6	High	High	Not Found		5.0342e+07	1.73782e+07		14.85	4
FALSE		Master Protein	Q0ZB76	Eukaryotic translation initiation factor 3 subunit C OS=Bombyx mori OX=7091 GN=eIF3-S8 PE=2 SV=1		20.932	10.3881	6	16	6	1	876	101.5	6.76	High	High	Not Found		6.90785e+07	1.71936e+07		27.74	6
FALSE		Master Protein	Q9U5N1	V-type proton ATPase subunit C OS=Manduca sexta OX=7130 PE=2 SV=1		21.312	18.4416	7	20	7	1	385	44.1	8.18	High	High	High		8.4047e+07	1.66278e+07	1.04132e+07	37.17	7
FALSE		Master Protein	P31402	V-type proton ATPase subunit E OS=Manduca sexta OX=7130 GN=VHA26 PE=2 SV=1		16.766	14.6018	3	30	3	1	226	26.1	8.95	High	High	High		1.06687e+08	1.62113e+07	5.00521e+06	33.01	3
FALSE		Master Protein	P12828	Protein AC18 OS=Autographa californica nuclear polyhedrosis virus OX=46015 GN=DA41 PE=2 SV=2		18.489	26.9122	7	9	7	1	353	40.8	7.83	High	High	Not Found		1.43564e+07	1.60881e+07		14.32	7
FALSE		Master Protein	Q27442	Histone H2B OS=Anopheles gambiae OX=7165 GN=AGAP012199 PE=2 SV=5		9.619	26.6129	3	14	3	1	124	13.8	10.35	High	High	High		1.49332e+08	1.60804e+07	1.52883e+06	17.1	3
FALSE		Master Protein	Q95V32	40S ribosomal protein S6 OS=Spodoptera frugiperda OX=7108 GN=RpS6 PE=2 SV=1		19.587	23.7154	5	16	5	1	253	29.2	10.77	High	High	Not Found		3.89701e+08	1.56329e+07		37.1	5
FALSE		Master Protein	P24705	Putative superoxide dismutase [Cu-Zn] OS=Autographa californica nuclear polyhedrosis virus OX=46015 GN=SOD PE=3 SV=1		29.151	48.3444	6	28	6	1	151	16.2	6.51	High	High	High		3.72259e+08	1.54507e+07	1.48929e+07	50.45	6
FALSE		Master Protein	P21894	Alanine--tRNA ligase, cytoplasmic OS=Bombyx mori OX=7091 PE=1 SV=1		16.03	5.79111	3	7	3	1	967	108.1	6.01	High	High	Not Found		1.82563e+07	15401444		6.64	3
FALSE		Master Protein	Q06693	Protein AC78 OS=Autographa californica nuclear polyhedrosis virus OX=46015 GN=AC78 PE=3 SV=1		5.158	24.7706	2	6	2	1	109	12.5	4.54	High	High	Not Found		6.08842e+07	1.53623e+07		6.69	2
FALSE		Master Protein	Q00704	Non-sulfated chondroitin lyase E66 OS=Autographa californica nuclear polyhedrosis virus OX=46015 GN=P79 PE=1 SV=2		44.448	28.267	13	28	13	1	704	79	6.74	High	High	High		6.60468e+07	1.5043e+07	2.7258e+06	36.17	13
FALSE		Master Protein	Q962U0	60S ribosomal protein L13a OS=Spodoptera frugiperda OX=7108 GN=RpL13A PE=2 SV=1		6.737	14.7059	3	10	3	1	204	23.4	10.89	High	High	High		5.61657e+07	1.4984e+07	3.03808e+06	12.19	3
FALSE		Master Protein	A1Z9X0	Atypical protein kinase C OS=Drosophila melanogaster OX=7227 GN=aPKC PE=1 SV=1		8.118	3.9604	2	5	2	1	606	69.5	6.04	High	High	Not Found		2.30547e+07	1.38744e+07		5.31	2
FALSE		Master Protein	P31410	V-type proton ATPase subunit B OS=Heliothis virescens OX=7102 GN=VHA55 PE=2 SV=1		104.421	61.9433	20	88	2	1	494	54.9	5.41	High	High	Not Found		2.89442e+08	1.3368e+07		198.75	20
FALSE		Master Protein	P46824	Kinesin light chain OS=Drosophila melanogaster OX=7227 GN=Klc PE=1 SV=1		24.389	17.9134	6	17	6	1	508	58	6.25	High	High	High		8.25048e+07	1.33503e+07		20.18	6
FALSE		Master Protein	P12826	Early 18.5 kDa protein OS=Autographa californica nuclear polyhedrosis virus OX=46015 GN=DA18 PE=4 SV=1		11.825	41.4634	4	10	4	1	164	18.5	5.34	High	High	High		1.55712e+08	1.31997e+07	2.30854e+07	19.38	4
FALSE		Master Protein	O18334	Ras-related protein Rab6 OS=Drosophila melanogaster OX=7227 GN=Rab6 PE=1 SV=1		7.783	10.5769	2	10	1	1	208	23.5	5.36	High	High	Not Found		6.06853e+08	1.28882e+07		17.49	2
FALSE		Master Protein	P08841	Tubulin beta-3 chain OS=Drosophila melanogaster OX=7227 GN=betaTub60D PE=2 SV=2		73.83	26.2115	10	152	1	1	454	50.8	4.88	High	High	Not Found			1.24367e+07		225.53	10
FALSE		Master Protein	O96647	60S ribosomal protein L10 OS=Bombyx mandarina OX=7092 GN=RpL10 PE=2 SV=1		12.282	14.1553	4	12	4	1	219	25.5	9.95	High	High	High		1.92878e+08	1.21637e+07	4.39253e+06	32.99	4
FALSE		Master Protein	P41458	Protein AC54 OS=Autographa californica nuclear polyhedrosis virus OX=46015 GN=AC54 PE=1 SV=1		15.615	13.4247	4	8	4	1	365	42.1	7.97	High	High	Not Found		7.49549e+07	1.19484e+07		14.14	4
FALSE		Master Protein	Q9U5N0	V-type proton ATPase subunit H OS=Manduca sexta OX=7130 PE=2 SV=1		15.845	9.47368	5	17	5	1	475	55	6.76	High	High	High		4.83395e+07	1.11989e+07	2.20623e+06	14.58	5
FALSE		Master Protein	Q7QG73	AP-2 complex subunit alpha OS=Anopheles gambiae OX=7165 GN=alpha-Adaptin PE=3 SV=4		20.412	8.35118	7	16	7	1	934	104.3	7.25	High	High	High		1.14894e+08	1.11349e+07	5.20546e+06	26.05	7
FALSE		Master Protein	P48555	Ras-related protein Ral-a OS=Drosophila melanogaster OX=7227 GN=Rala PE=1 SV=2		10.85	21.393	3	20	3	1	201	22.9	7.66	High	High	High		9.40668e+07	1.10996e+07	9.80594e+06	31.95	3
FALSE		Master Protein	Q9GT45	40S ribosomal protein S26 OS=Anopheles gambiae OX=7165 GN=RpS26 PE=3 SV=2		5.451	18.2609	2	12	2	1	115	13.3	10.87	High	High	High		146892656	11025049	1.0598e+07	27.58	2
FALSE		Master Protein	P41673	Uncharacterized 9.5 kDa protein in HE65-PK2 intergenic region OS=Autographa californica nuclear polyhedrosis virus OX=46015 PE=4 SV=1		7.461	32.9268	2	6	2	1	82	9.5	9.95	High	High	High		4.88362e+07	1.0027e+07		6.84	2
FALSE		Master Protein	Q9U5Z8	Probable 26S proteasome non-ATPase regulatory subunit 3 OS=Anopheles stephensi OX=30069 GN=DOXA2 PE=3 SV=1		3.248	4	2	3	2	1	500	56.8	6.92	High	High	Not Found		2.4773e+07	1.00233e+07		0	2
FALSE		Master Protein	Q24572	Probable histone-binding protein Caf1 OS=Drosophila melanogaster OX=7227 GN=Caf1 PE=1 SV=1		8.194	4.88372	2	5	2	1	430	48.6	4.89	High	High	High		42152488	9.96225e+06		2.45	2
FALSE		Master Protein	Q17FP1	RNA-splicing ligase RtcB homolog OS=Aedes aegypti OX=7159 GN=AAEL003336 PE=3 SV=1		13.319	10.8696	4	9	2	1	506	55.6	7.75	High	High	High		2.02024e+07	9.91554e+06	8.42756e+06	16.03	4
FALSE		Master Protein	P20354	G protein alpha s subunit OS=Drosophila melanogaster OX=7227 GN=Galphas PE=2 SV=1		10.324	8.05195	3	11	2	1	385	45	7.65	High	High	Not Found		7.07045e+07	9.65564e+06		12.91	3
FALSE		Master Protein	P41679	Protein AC124 OS=Autographa californica nuclear polyhedrosis virus OX=46015 PE=4 SV=1		14.442	12.1457	2	9	2	1	247	28.5	7.24	High	High	High		33898922	8.73525e+06	1.0055e+07	20.13	2
FALSE		Master Protein	Q24560	Tubulin beta-1 chain OS=Drosophila melanogaster OX=7227 GN=betaTub56D PE=1 SV=2		226.748	63.311	27	367	1	1	447	50.1	4.86	Not Found	High	High			8.68826e+06	1.17994e+07	777.44	27
FALSE		Master Protein	Q9NB32	T-complex protein 1 subunit delta OS=Ochlerotatus triseriatus OX=7162 PE=2 SV=1		6.213	5.62852	2	4	2	1	533	57.1	7.28	High	High	Not Found		5.53205e+07	8.67572e+06		8.76	2
FALSE		Master Protein	P48601	26S proteasome regulatory subunit 4 OS=Drosophila melanogaster OX=7227 GN=Rpt2 PE=1 SV=2		28.409	25.9681	8	16	7	1	439	49.3	6.58	High	High	High		8.86593e+07	8.45498e+06	697755	30.42	8
FALSE		Master Protein	P46461	Vesicle-fusing ATPase 1 OS=Drosophila melanogaster OX=7227 GN=comt PE=2 SV=1		7.379	6.1745	3	5	3	1	745	82.5	7.46	High	High	High		2.18226e+07	8.20899e+06		9.95	3
FALSE		Master Protein	P42207	Septin-1 OS=Drosophila melanogaster OX=7227 GN=Sep1 PE=1 SV=1		11.019	10.8033	2	3	2	1	361	41.1	6.55	High	High	Not Found			8.14904e+06		5.44	2
FALSE		Master Protein	P28668	Bifunctional glutamate/proline--tRNA ligase OS=Drosophila melanogaster OX=7227 GN=GluProRS PE=1 SV=2		6.161	1.45858	2	4	2	1	1714	189.3	8.63	High	High	High		38960203	8.11172e+06		10.74	2
FALSE		Master Protein	Q29G21	Coatomer subunit beta OS=Drosophila pseudoobscura pseudoobscura OX=46245 GN=betaCOP PE=3 SV=2		7.998	3.73057	3	4	3	1	965	107.6	6.1	High	High	Not Found		5.19692e+07	7.81961e+06		2.3	3
FALSE		Master Protein	P23257	Tubulin gamma-1 chain OS=Drosophila melanogaster OX=7227 GN=gammaTub23C PE=1 SV=2		8.025	5.05263	2	8	1	1	475	53.3	5.94	High	High	High		4.24244e+07	7.80885e+06	7430643	18.97	2
FALSE		Master Protein	P42271	Tubulin gamma-2 chain OS=Drosophila melanogaster OX=7227 GN=gammaTub37C PE=1 SV=3		8.025	5.25164	2	8	1	1	457	51.3	6.32	High	High	High		4.24244e+07	7.80885e+06	7430643	18.97	2
FALSE		Master Protein	Q7PT10	Heat shock protein 83 OS=Anopheles gambiae OX=7165 GN=Hsp83 PE=3 SV=3		55.811	13.0556	10	80	1	1	720	82	5.03	High	High	Not Found		811993690	7742112		173.73	10
FALSE		Master Protein	P24745	Uncharacterized 38.0 kDa protein in P143-LEF5 intergenic region OS=Autographa californica nuclear polyhedrosis virus OX=46015 PE=1 SV=2		35.336	19.0625	5	16	5	1	320	38	6.35	High	High	Not Found		1.27626e+08	7.72558e+06		28.05	5
FALSE		Master Protein	P41432	Uncharacterized 20.4 kDa protein in IAP1-SOD intergenic region OS=Autographa californica nuclear polyhedrosis virus OX=46015 PE=4 SV=1		12.184	29.4798	3	10	3	1	173	20.4	8.12	High	High	High		1.15028e+08	7.62872e+06	11436181	10.32	3
FALSE		Master Protein	P21187	Polyadenylate-binding protein OS=Drosophila melanogaster OX=7227 GN=pAbp PE=1 SV=3		6.238	3.94322	2	4	2	1	634	69.9	9.31	High	High	Not Found		3.30797e+07	7.18365e+06		2.63	2
FALSE		Master Protein	Q0ZB77	Eukaryotic translation initiation factor 3 subunit D OS=Bombyx mori OX=7091 GN=eIF3-S7 PE=2 SV=1		25.88	21.3115	8	11	8	1	549	62.4	8.1	High	High	Not Found		4.50346e+07	6.76861e+06		18.41	8
FALSE		Master Protein	P41705	Per os infectivity factor 5 OS=Autographa californica nuclear polyhedrosis virus OX=46015 GN=E56 PE=3 SV=1		29.06	17.8191	4	16	4	1	376	40.8	5.5	High	High	High		8.50632e+07	6.71377e+06		41.13	4
FALSE		Master Protein	Q9VHP0	ATP-dependent RNA helicase bel OS=Drosophila melanogaster OX=7227 GN=bel PE=1 SV=1		10.453	5.01253	3	6	3	1	798	85	7.53	High	High	High		30971806	6.64812e+06		13.26	3
FALSE		Master Protein	P04388	Ras-like protein 2 OS=Drosophila melanogaster OX=7227 GN=Ras64B PE=1 SV=2		7.94	14.0625	2	5	2	1	192	22.2	6.77	High	High	Not Found		7.27745e+07	6.58042e+06		10.66	2
FALSE		Master Protein	P23058	Spheroidin-like protein OS=Autographa californica nuclear polyhedrosis virus OX=46015 GN=SLP PE=2 SV=1		18.459	28.8079	6	11	6	1	302	34.8	6.23	High	High	Not Found		3.10311e+07	6.33176e+06		18.8	6
FALSE		Master Protein	P41449	Uncharacterized 15.0 kDa protein in GTA-P79 intergenic region OS=Autographa californica nuclear polyhedrosis virus OX=46015 PE=4 SV=1		3.264	17.5573	2	2	2	1	131	15	9.25	High	High	Not Found		3.29002e+06	6.27449e+06		1.96	2
FALSE		Master Protein	P48605	T-complex protein 1 subunit gamma OS=Drosophila melanogaster OX=7227 GN=CCT3 PE=2 SV=2		22.173	13.4191	6	18	6	1	544	59.4	6.8	High	High	High		9.9531e+07	6.22538e+06	7.37021e+06	31.92	6
FALSE		Master Protein	P09180	60S ribosomal protein L4 OS=Drosophila melanogaster OX=7227 GN=RpL4 PE=1 SV=2		5.36	6.73317	3	5	3	1	401	45	11.47	High	High	Not Found		1.23939e+08	6.13679e+06		5.44	3
FALSE		Master Protein	Q00168	Calcium/calmodulin-dependent protein kinase type II alpha chain OS=Drosophila melanogaster OX=7227 GN=CaMKII PE=1 SV=1		3.625	4.33962	2	4	2	1	530	59.9	7.43	High	High	Not Found		37584467	5.77313e+06		1.68	2
FALSE		Master Protein	P40793	Cdc42 homolog OS=Drosophila melanogaster OX=7227 GN=Cdc42 PE=1 SV=1		13.206	23.5602	4	14	3	1	191	21.4	7.14	High	High	High		8.68349e+07	5.54826e+06	2.21459e+07	26.72	4
FALSE		Master Protein	P32866	G protein-coupled receptor kinase 2 OS=Drosophila melanogaster OX=7227 GN=Gprk2 PE=1 SV=3		10.381	5.32213	3	7	3	1	714	80.6	6.35	High	High	Not Found		4.40895e+07	5.50975e+06		11.3	3
FALSE		Master Protein	P91891	Protein Mo25 OS=Drosophila melanogaster OX=7227 GN=Mo25 PE=2 SV=2		15.774	20.649	5	7	5	1	339	39.4	7.25	High	High	Not Found		5.17148e+07	5.48831e+06		11.25	5
FALSE		Master Protein	P13395	Spectrin alpha chain OS=Drosophila melanogaster OX=7227 GN=alpha-Spec PE=1 SV=2		35.947	6.41822	11	26	11	1	2415	278.1	5.2	High	High	High		5.47601e+07	5.33492e+06	1.35705e+07	28.86	11
FALSE		Master Protein	Q1HPW4	Eukaryotic translation initiation factor 3 subunit I OS=Bombyx mori OX=7091 PE=2 SV=1		20.412	17.6292	4	11	4	1	329	36.9	6.11	High	High	Not Found		5.60944e+07	5.33007e+06		21.69	4
FALSE		Master Protein	P36975	Synaptosomal-associated protein 25 OS=Drosophila melanogaster OX=7227 GN=Snap25 PE=2 SV=1		14.714	18.8679	2	7	2	1	212	23.7	4.61	High	High	Not Found		65065158	4.80952e+06		15	2
FALSE		Master Protein	P41435	Apoptosis inhibitor 1 OS=Autographa californica nuclear polyhedrosis virus OX=46015 GN=IAP1 PE=4 SV=1		8.585	18.5315	3	9	3	1	286	33.3	4.83	High	High	High		1.66902e+07	4.79808e+06	3.78867e+06	14.36	3
FALSE		Master Protein	Q9VIW7	RNA-splicing ligase RtcB homolog OS=Drosophila melanogaster OX=7227 GN=RtcB PE=2 SV=1		12.57	10.6719	4	7	2	1	506	55.9	7.69	High	High	Not Found		25369764	4.58947e+06		11.71	4
FALSE		Master Protein	Q9GV27	Eukaryotic translation initiation factor 3 subunit H OS=Bombyx mori OX=7091 PE=2 SV=1		16.354	17.5074	4	7	4	1	337	38.6	5.99	High	High	High		3.58472e+07	4.47852e+06		11.63	4
FALSE		Master Protein	P17210	Kinesin heavy chain OS=Drosophila melanogaster OX=7227 GN=Khc PE=1 SV=2		18.406	5.64103	4	12	4	1	975	110.3	5.77	High	High	High		5.98562e+07	4.08654e+06		24.21	4
FALSE		Master Protein	P41444	Fibroblast growth factor homolog OS=Autographa californica nuclear polyhedrosis virus OX=46015 GN=FGF PE=3 SV=1		7.388	32.5967	3	3	3	1	181	20.6	9.55	High	High	Not Found		2.16029e+07	3.91348e+06		4.82	3
FALSE		Master Protein	P41424	Uncharacterized 12.2 kDa protein in EGT-IAP1 intergenic region OS=Autographa californica nuclear polyhedrosis virus OX=46015 PE=4 SV=1		5.537	20.3704	2	8	2	1	108	12.2	8.32	High	High	High		2.46369e+07	3.69413e+06	1.57005e+06	13.32	2
FALSE		Master Protein	Q962T2	60S ribosomal protein L28 OS=Spodoptera frugiperda OX=7108 GN=RpL28 PE=2 SV=1		11.422	12.2302	2	5	2	1	139	15.9	11.56	High	High	Not Found		1.1896e+08	3040808		9.67	2
FALSE		Master Protein	P53359	Guanine nucleotide-binding protein G(o) subunit alpha OS=Manduca sexta OX=7130 PE=1 SV=2		48.943	32.1127	11	50	4	1	355	40.6	5.36	High	High	High		8.26944e+07	2.78092e+06	4592032	81.47	11
FALSE		Master Protein	P06754	Tropomyosin-1, isoforms 9A/A/B OS=Drosophila melanogaster OX=7227 GN=Tm1 PE=1 SV=2		10.816	12.0944	4	6	4	1	339	39.3	4.94	High	High	Not Found		3.66139e+07	2.18872e+06		11.2	4
FALSE		Master Protein	Q9VGW6	DNA replication licensing factor Mcm5 OS=Drosophila melanogaster OX=7227 GN=Mcm5 PE=1 SV=1		3.495	3.54707	2	4	2	1	733	82.2	7.84	High	High	High		1.27791e+07	2.06638e+06	5.19429e+06	6.6	2
FALSE		Master Protein	P40417	Mitogen-activated protein kinase ERK-A OS=Drosophila melanogaster OX=7227 GN=rl PE=1 SV=3		4.281	6.11702	2	4	2	1	376	43.1	6.07	High	High	Not Found		2.28345e+08	1.48865e+06		5.34	2
FALSE		Master Protein	O62621	Coatomer subunit beta' OS=Drosophila melanogaster OX=7227 GN=beta'COP PE=2 SV=2		7.399	4.59519	2	2	2	1	914	102.6	5.26	High	Not Found	Not Found		3.4417e+07			2.42	2
FALSE		Master Protein	P41672	Per os infectivity factor 1 OS=Autographa californica nuclear polyhedrosis virus OX=46015 PE=1 SV=1		5.808	4.90566	2	3	2	1	530	59.7	5.91	High	High	High		9892662		4.76503e+06	5.25	2
FALSE		Master Protein	O96827	Probable elongation factor 1-beta OS=Drosophila melanogaster OX=7227 GN=eEF1beta PE=1 SV=3		10.166	15.3153	3	11	1	1	222	24.2	4.58	High	Not Found	Not Found		55573769			16.82	3
FALSE		Master Protein	P12881	Proteasome subunit alpha type-1 OS=Drosophila melanogaster OX=7227 GN=Prosalpha6 PE=1 SV=1		11.882	9.67742	2	5	2	1	279	31	6.55	High	High	Not Found		2.87762e+07			13.98	2
FALSE		Master Protein	P26270	26S proteasome non-ATPase regulatory subunit 7 OS=Drosophila melanogaster OX=7227 GN=Rpn8 PE=1 SV=6		12.102	16.568	3	4	3	1	338	38.1	6.71	High	High	Not Found		4.79805e+07			5.94	3
FALSE		Master Protein	Q8T0S6	Serine/threonine-protein kinase hippo OS=Drosophila melanogaster OX=7227 GN=hpo PE=1 SV=1		4.868	4.03587	2	3	2	1	669	75.1	5.3	High	Not Found	Not Found		2.15894e+07			6	2
FALSE		Master Protein	Q06670	Capsid-associated protein AC83 OS=Autographa californica nuclear polyhedrosis virus OX=46015 GN=p95 PE=3 SV=1		4.856	3.77804	2	2	2	1	847	96.1	4.75	High	Not Found	Not Found		2.00272e+07			0	2
FALSE		Master Protein	P41420	Uncharacterized 12.4 kDa protein in CTL-LEF2 intergenic region OS=Autographa californica nuclear polyhedrosis virus OX=46015 PE=4 SV=1		10.292	41.2844	3	3	3	1	109	12.4	8.92	High	Not Found	Not Found		4.49835e+07			6.8	3
FALSE		Master Protein	Q9VHS8	Eukaryotic initiation factor 4A-III OS=Drosophila melanogaster OX=7227 GN=CG7483 PE=1 SV=1		12.834	7.01754	2	11	1	1	399	45.6	6.02	High	Not Found	Not Found		2.02952e+08			22.35	2
FALSE		Master Protein	P29522	Elongation factor 1-beta' OS=Bombyx mori OX=7091 PE=1 SV=2		16.741	21.1712	4	12	2	1	222	24.5	4.64	High	Not Found	Not Found		46448909			19.73	4
FALSE		Master Protein	P41429	Protein kinase-interacting protein PIKP1 OS=Autographa californica nuclear polyhedrosis virus OX=46015 GN=AC24 PE=1 SV=1		7.645	20.7101	2	3	2	1	169	19.2	6.52	High	High	Not Found		5.03823e+07			6.09	2
FALSE		Master Protein	Q07233	ATP synthase subunit beta, mitochondrial (Fragment) OS=Schizaphis graminum OX=13262 PE=3 SV=1		8.293	22.1519	2	6	1	1	158	17	4.97	Not Found	High	Not Found					10.76	2
FALSE		Master Protein	P13607	Sodium/potassium-transporting ATPase subunit alpha OS=Drosophila melanogaster OX=7227 GN=Atpalpha PE=1 SV=3		8.931	3.93852	3	4	3	1	1041	115.5	5.69	High	Not Found	Not Found		22850842			4.19	3
FALSE		Master Protein	O97125	Heat shock protein 68 OS=Drosophila melanogaster OX=7227 GN=Hsp68 PE=1 SV=1		42.259	11.811	5	60	1	1	635	69.7	5.83	Not Found	Not Found	High				56775244	158.82	5
FALSE		Master Protein	P39018	40S ribosomal protein S19a OS=Drosophila melanogaster OX=7227 GN=RpS19a PE=1 SV=3		8.876	9.61538	2	7	2	1	156	17.3	10.11	High	High	Not Found		1.35358e+08			10.9	2
FALSE		Master Protein	P41476	Putative bifunctional polynucleotide kinase/RNA ligase OS=Autographa californica nuclear polyhedrosis virus OX=46015 GN=PNK/PNL PE=4 SV=1		17.42	12.6801	6	9	6	1	694	80.7	8.53	High	Not Found	Not Found		3.38617e+07			6.95	6
FALSE		Master Protein	Q9VXK6	Eukaryotic translation initiation factor 5 OS=Drosophila melanogaster OX=7227 GN=eIF5 PE=1 SV=1		3.439	2.37069	2	2	2	1	464	51.7	5.26	High	Not Found	Not Found		2.48236e+07			0	2
FALSE		Master Protein	P82204	Triosephosphate isomerase OS=Bombyx mori OX=7091 GN=Tpi PE=1 SV=2		15.613	18.5484	4	16	1	1	248	26.8	5.94	High	Not Found	Not Found		126460201			36.52	4
FALSE		Master Protein	Q9V9J3	Tyrosine-protein kinase Src42A OS=Drosophila melanogaster OX=7227 GN=Src42A PE=1 SV=1		8.174	6.38298	3	3	3	1	517	59	6.68	High	Not Found	Not Found		4.62926e+07			1.71	3
FALSE		Master Protein	P35128	Ubiquitin-conjugating enzyme E2 N OS=Drosophila melanogaster OX=7227 GN=ben PE=1 SV=1		5.403	15.2318	2	7	2	1	151	17.2	5.6	High	High	High		37121016		4767670	13.08	2
FALSE		Master Protein	P29844	Endoplasmic reticulum chaperone BiP OS=Drosophila melanogaster OX=7227 GN=Hsc70-3 PE=1 SV=2		30.072	12.0427	6	47	3	1	656	72.2	5.36	High	Not Found	Not Found		2.97369e+07			116.5	6
FALSE		Master Protein	Q27268	ATP-dependent RNA helicase WM6 OS=Drosophila melanogaster OX=7227 GN=Hel25E PE=1 SV=1		6.69	9.43396	3	3	3	1	424	48.6	5.66	High	Not Found	Not Found		2.376e+07			2.1	3
FALSE		Master Protein	P11147	Heat shock 70 kDa protein cognate 4 OS=Drosophila melanogaster OX=7227 GN=Hsc70-4 PE=1 SV=3		103.2	18.7404	10	117	1	1	651	71.1	5.52	High	Not Found	Not Found		1.97377e+09			299.24	10
FALSE		Master Protein	P41427	Per os infectivity factor 2 OS=Autographa californica nuclear polyhedrosis virus OX=46015 PE=1 SV=1		5.536	7.06806	2	2	2	1	382	43.7	5.27	High	Not Found	Not Found		47855571			2.07	2
FALSE		Master Protein	Q99323	Myosin heavy chain, non-muscle OS=Drosophila melanogaster OX=7227 GN=zip PE=1 SV=2		13.988	3.20856	4	6	4	1	2057	236.5	5.68	High	Not Found	Not Found		3.18217e+07			5.67	4
FALSE		Master Protein	B3NMI5	Eukaryotic translation initiation factor 3 subunit B OS=Drosophila erecta OX=7220 GN=eIF3b PE=3 SV=1		4.749	2.17391	2	7	1	1	690	80.3	6.1	High	Not Found	High		87108635			4.27	2
FALSE		Master Protein	P54385	Glutamate dehydrogenase, mitochondrial OS=Drosophila melanogaster OX=7227 GN=Gdh PE=1 SV=2		13.467	8.36299	4	5	4	1	562	62.5	8.27	High	Not Found	Not Found		5.6856e+07			8.92	4
FALSE		Master Protein	P48462	Serine/threonine-protein phosphatase beta isoform OS=Drosophila melanogaster OX=7227 GN=flw PE=1 SV=1		8.508	10.303	3	6	2	1	330	37.7	6.18	High	Not Found	Not Found		6.12393e+07			3.94	3
FALSE		Master Protein	O44248	60S ribosomal protein L5 OS=Anopheles gambiae OX=7165 GN=RpL5 PE=2 SV=3		5.752	10.4615	2	6	1	1	325	37.8	10.52	High	Not Found	Not Found		7.48495e+07			9.39	2
FALSE		Master Protein	P11146	Heat shock 70 kDa protein cognate 2 OS=Drosophila melanogaster OX=7227 GN=Hsc70-2 PE=1 SV=2		20.759	8.37283	4	29	2	1	633	69.7	7.18	High	Not Found	Not Found		2.58076e+07			70.75	4
FALSE		Master Protein	Q9VXF1	Serine/threonine-protein phosphatase 2B catalytic subunit 3 OS=Drosophila melanogaster OX=7227 GN=CanA-14F PE=1 SV=4		4.395	4.28082	2	3	2	1	584	64.2	6.07	High	Not Found	Not Found		21427471			5.11	2

## Sheet: PeptideGroups
Checked	Confidence	Annotated Sequence	Modifications	Modifications in Master Proteins	Qvality PEP	Qvality q-value	# Protein Groups	# Proteins	# PSMs	Master Protein Accessions	Positions in Master Proteins	# Missed Cleavages	Theo. MH+ [Da]	Found in Sample: [S3] F3: Sample	Found in Sample: [S2] F2: Sample	Found in Sample: [S1] F1: Sample	Area: F3: Sample	Area: F2: Sample	Area: F1: Sample	XCorr Sequest HT	Confidence Sequest HT	Percolator q-Value Sequest HT	Percolator PEP Sequest HT
FALSE	High	[K].TCVADESHAGCEK.[S]	2xCarbamidomethyl [C2; C11]		9.80641e-05	0	1	1	7	P02769	P02769 [76-88]	0	1463.59	High	High	High	5.92702e+07	5.70932e+06	7586605	3.07	High	0	8.351e-05
FALSE	High	[K].VMSPFLSNGSSAVWTNAAPSHK.[L]	1xDeamidated [N8]		0.00645841	0	1	1	2	P41678	P41678 [46-67]	0	2289.1	High	Not Found	High	77171975			1.96	High	0	0.0002556
FALSE	High	[K].VMSPFLSNGSSAVWTNAAPSHK.[L]			5.66414e-06	0	1	1	5	P41678	P41678 [46-67]	0	2288.11	High	High	High	2.83113e+08	119989802	4.60355e+07	4.06	High	0	1.745e-08
FALSE	High	[R].QQCEVGEELIDRWGSDSDDCFRDNEGR.[G]	2xCarbamidomethyl [C3; C20]		0.002736	0	1	1	11	P17501	P17501 [109-135]	2	3272.36	High	High	High	1567114439	1.25921e+08	92179347	3.62	High	0	0.0003585
FALSE	High	[K].DDKPVLYPMIIER.[I]			0.000772986	0	1	1	15	P41428	P41428 [676-688]	0	1588.84	High	High	High	1.94706e+09	5.73887e+08	4.02678e+06	2.73	High	0	1.424e-05
FALSE	High	[R].ANPNATLGGGAVAGPAPGVAGEAGGGIAV.[-]			0.000105068	0	1	1	80	A0A097PV51	A0A097PV51 [319-347]	0	2373.22	High	High	High	1965910759	2.21159e+08	5.44531e+07	5.61	High	0	7.781e-07
FALSE	High	[K].GLTPSQIGVMLR.[D]			0.00362115	0	1	2	8	Q8I7U0	Q8I7U0 [44-55]	0	1271.71	High	High	High	147564431	4.63696e+07	5333496	2.74	High	0	0.001376
FALSE	High	[R].TVHDLLNTINTMSAR.[I]			4.45933e-06	0	1	1	15	P41467	P41467 [16-30]	0	1685.86	High	High	High	6.33772e+08	1.12113e+08	1.29668e+07	3.27	High	0	1.262e-08
FALSE	High	[K].LGHVVMGAQPLSPYQQLVER.[I]			1.15009e-05	0	1	1	5	Q2F5R8	Q2F5R8 [393-412]	0	2222.18	High	High	High	1.16555e+08	4.18933e+07	1.51699e+07	4.91	High	0	4.593e-08
FALSE	High	[R].TTVDILEFDTR.[M]			0.000875142	0	1	1	11	P41700	P41700 [94-104]	0	1309.66	High	High	High	8.8034e+08	2.13703e+08	124998793	3.32	High	0	0.00143
FALSE	High	[K].HFCPNVPIILVGNK.[K]	1xCarbamidomethyl [C3]		0.000139093	0	1	1	13	P48148	P48148 [105-118]	0	1607.87	High	High	High	523824295	1.01296e+08	3.02343e+07	3.71	High	0	1.37e-06
FALSE	High	[K].SQNTILNNNAAIASQYAAGNADVVAAPASAQPTPR.[P]			8.6338e-07	0	1	1	1	P25695	P25695 [58-92]	0	3466.73	High	Not Found	Not Found	77140710			5.33	High	0	1.343e-09
FALSE	High	[K].YMFPKPFAPTTLK.[S]			0.00161283	0	1	1	1	Q06687	Q06687 [52-64]	0	1540.82	High	Not Found	Not Found	88968675			2.37	High	0	3.88e-05
FALSE	High	[K].VPADFGFYISK.[F]			0.00306908	0	1	1	4	P41676	P41676 [46-56]	0	1243.64	High	High	Not Found	7.82275e+07	1.35601e+07		2.6	High	0.00015	0.0008367
FALSE	High	[K].DVFFYQADDNHYIPR.[A]	1xDeamidated [N10]		4.40523e-05	0	1	1	4	P42271	P42271 [49-63]	0	1900.85	High	High	High	44793123	8.47284e+06	7430643	3.91	High	0	2.02e-06
FALSE	High	[K].ISGYLLNLPR.[G]			0.00673067	0	1	1	4	P24705	P24705 [28-37]	0	1145.67	High	Not Found	High	4.47173e+08		1.48929e+07	2.52	High	0	0.001626
FALSE	High	[R].SNYSWDIVIEK.[VI]			0.00573198	0	1	18	3	Q0ZB77	Q0ZB77 [253-263]	0	1353.67	High	High	Not Found	30155539	9373884		2.06	High	0	0.000217
FALSE	High	[K].LNNMLHDLIVSVAK.[V]	1xOxidation [M4]		0.00101383	0	1	1	20	P17501	P17501 [330-343]	0	1582.86	High	High	High	1.3829e+08	6.47745e+07	1.53972e+07	3.16	High	0	0.001795
FALSE	High	[K].LNNMLHDLIVSVAK.[V]			2.14969e-05	0	1	1	12	P17501	P17501 [330-343]	0	1566.87	High	High	High	7998130120	8.0982e+09		4.02	High	0	1.078e-07
FALSE	High	[R].ILALCMGNHELYMR.[R]	1xCarbamidomethyl [C5]		2.65617e-05	0	1	5	15	B0WYY2	B0WYY2 [276-289]	0	1720.83	High	High	High	4.33715e+08	1.52174e+08	5.13898e+07	3.55	High	0	4.884e-05
FALSE	High	[K].LQIMCVIEDDK.[V]	1xCarbamidomethyl [C5]		0.00187697	0	2	2	6	P29522; O96827	P29522 [184-194]; O96827 [184-194]	0	1363.66	High	High	High	94940428	3.33628e+07	1.20534e+07	2.38	High	0	4.755e-05
FALSE	High	[K].SHCIAEVEKDAIPENLPPLTADFAEDKDVCK.[N]	2xCarbamidomethyl [C3; C30]; 1xDeamidated [N15]		4.18125e-06	0	1	1	18	P02769	P02769 [310-340]	2	3512.66	High	High	High	1.77576e+09	5.20354e+07		5.63	High	0	1.432e-08
FALSE	High	[K].SHCIAEVEKDAIPENLPPLTADFAEDKDVCK.[N]	2xCarbamidomethyl [C3; C30]		3.25597e-10	0	1	1	45	P02769	P02769 [310-340]	2	3511.67	High	High	High	13840443284	2.20909e+08		7.31	High	0	2.993e-06
FALSE	High	[R].VGSPLQAEEIDKLIK.[L]			9.32265e-05	0	1	1	5	P08161	P08161 [778-792]	1	1639.93	High	High	High	1.39273e+08	3.95537e+07	20209086	2.82	High	0	5.845e-06
FALSE	High	[K].ARPEFTLPVHFYGR.[V]			0.000273456	0	1	1	33	P00489	P00489 [193-206]	0	1689.89	High	High	High	3.16252e+09	1.85897e+09	3.4327e+08	4.12	High	0	7.753e-06
FALSE	High	[R].LPINFLDTSATSPVRK.[T]			0.000673401	0	1	1	8	Q00733	Q00733 [405-420]	1	1758.97	High	High	High	2.57895e+08	8.47249e+07	2.7331e+07	2.96	High	0	1.214e-05
FALSE	High	[K].DIITGDEMFSDTYK.[VM]			7.40751e-05	0	2	3	12	Q5MGM6; Q75VN3	Q5MGM6 [6-19]; Q75VN3 [6-19]	0	1634.73	High	High	High	2.84499e+08	1.71717e+07	2.80247e+07	3.74	High	0	0.0002172
FALSE	High	[K].DVFFYQADDDHYIPR.[A]			4.40523e-05	0	1	1	4	P23257	P23257 [49-63]	0	1900.85	High	High	High	44793123	8.47284e+06	7430643	3.91	High	0	2.02e-06
FALSE	High	[R].FNIPEQSVELYAEK.[V]			0.0055	0	1	1	2	P48153	P48153 [78-91]	0	1666.83	High	High	Not Found	3.15126e+07	8941852		2.29	High	0	0.0003985
FALSE	High	[K].LFLMSWCPDTAK.[V]	1xCarbamidomethyl [C7]		0.00118534	0	1	1	12	P45594	P45594 [89-100]	0	1468.7	High	Not Found	High	2.3782e+09		153013652	2.59	High	0	2.548e-05
FALSE	High	[R].IINEPTAAALAYGLDK.[NKQ]			2.30323e-05	0	5	15	30	O97125; P29844; P11147; P11146; Q9U639	O97125 [169-184]; P29844 [198-213]; P11147 [172-187]; P11146 [172-187]; Q9U639 [172-187]	0	1659.9	High	High	Not Found	2002688978	1.02465e+09		3.69	High	0	3.21e-05
FALSE	High	[K].DLYANTVLSGGTTMYPGIADR.[M]	1xOxidation [M14]		0.000655079	0	3	6	15	P84184; P49128; Q25010	P84184 [293-313]; P49128 [293-313]; Q25010 [293-313]	0	2231.06	High	High	High	1.57325e+08	1.15973e+07	1.13565e+07	2.9	High	0	4.847e-05
FALSE	High	[K].DLYANTVLSGGTTMYPGIADR.[M]			6.86014e-07	0	3	6	13	P84184; P49128; Q25010	P84184 [293-313]; P49128 [293-313]; Q25010 [293-313]	0	2215.07	High	Not Found	Not Found	2998473972			5.92	High	0	9.795e-10
FALSE	High	[K].TAPETSTIVEVPTVLPK.[E]			0.000185836	0	1	1	11	Q03209	Q03209 [250-266]	0	1781.99	High	High	Not Found	559289059	62787830		3.21	High	0	2.194e-05
FALSE	High	[K].RFVFGNLPAAVVNNETK.[Q]			4.71986e-05	0	1	1	11	P08358	P08358 [93-109]	1	1876.01	High	High	High	435988200	2.08424e+08	1.98347e+07	4.5	High	0	1.505e-05
FALSE	High	[K].LLLPENEHGAFLIR.[D]			0.00944907	0	1	1	1	Q9V9J3	Q9V9J3 [144-157]	0	1621.91	High	Not Found	Not Found	6.51332e+07			1.7	High	0	0.0004259
FALSE	High	[K].TPNALESCVLFYK.[D]	1xCarbamidomethyl [C8]		0.000194581	0	1	1	6	P08358	P08358 [195-207]	0	1541.77	High	High	High	2.10511e+08	2.50635e+08	1.07972e+07	3.65	High	0	2.165e-06
FALSE	High	[K].TVQNAVITVPAYFNDSQR.[Q]			1.51556e-05	0	1	1	21	Q9U639	Q9U639 [138-155]	0	2023.02	High	High	High	2175050213	2.17886e+08	19391987	4.72	High	0	6.66e-08
FALSE	High	[R].RAQTSADDVVNRADANIPTAFSDPLPGPSAPR.[Y]			1.34261e-06	0	1	1	3	Q00733	Q00733 [189-220]	2	3306.65	High	High	Not Found	2.11323e+08	4.26942e+07		4.74	High	0	1.678e-08
FALSE	High	[R].YVINLPHEEIDNLYNK.[L]			3.88461e-06	0	1	1	13	P41662	P41662 [217-232]	0	1974	High	High	High	1217247865	5.06989e+08		3.89	High	0	2.039e-05
FALSE	High	[R].YIRVDIAAPILSR.[M]			0.00539992	0	1	1	11	BBNVSVG	BBNVSVG [346-358]	1	1486.87	High	High	High	2.80362e+09	2062295348	3.05175e+07	3.05	High	0	0.0002002
FALSE	High	[R].EGLANCQLFDEDTIVK.[M]	1xCarbamidomethyl [C6]		0.00137949	0	1	1	1	P41672	P41672 [79-94]	0	1851.88	High	Not Found	Not Found	9892662			2.6	High	0	3.134e-05
FALSE	High	[K].LLAMLLNYK.[K]			0.00679271	0	1	1	5	P41667	P41667 [42-50]	0	1078.63	High	Not Found	High	4.41796e+08		1.20084e+07	2.18	High	0.0002655	0.002279
FALSE	High	[K].SEIEYYALLAK.[T]			0.002736	0	1	1	7	P58375	P58375 [58-68]	0	1299.68	High	High	Not Found	538784024	131116597		2.87	High	0	0.001467
FALSE	High	[K].SHCIAEVEKDAIPENLPPLTAD.[F]	1xCarbamidomethyl [C3]		0.000287644	0	1	1	6	P02769	P02769 [310-331]	1	2419.18	High	High	Not Found	260021651	111639175		4.11	High	0	6.619e-06
FALSE	High	[R].EINNYHHAHDAYLNAVVGTALIK.[K]	1xDeamidated [N14]		0.000995358	0	1	1	1	BBNPI01	BBNPI01 [993-1015]	0	2564.29	Not Found	High	Not Found				3.1	High	0	1.985e-05
FALSE	High	[R].ADANIPTAFSDPLPGPSAPR.[Y]			4.18125e-06	0	1	1	17	Q00733	Q00733 [201-220]	0	1994	High	High	High	1305664551	4.01131e+08	2.15895e+07	4.67	High	0	6.248e-08
FALSE	High	[K].AYHEQLSVAEITNACFEPANQMVK.[VC]	1xCarbamidomethyl [C15]; 1xOxidation [M22]		0.000628526	0	1	3	2	P06603	P06603 [281-304]	0	2766.29	High	High	Not Found		1.86472e+06		3.38	High	0	1.027e-05
FALSE	High	[K].AYHEQLSVAEITNACFEPANQMVK.[VC]	1xCarbamidomethyl [C15]		6.89176e-07	0	1	3	3	P06603	P06603 [281-304]	0	2750.29	High	Not Found	Not Found	938160695			6.13	High	0	8.161e-09
FALSE	High	[R].FEELNADLFR.[S]			0.00294474	0	2	2	12	P11147; Q9U639	P11147 [302-311]; Q9U639 [302-311]	0	1253.62	High	High	High	1095863369	697699817	4.12695e+07	2.97	High	0.0002655	0.001798
FALSE	High	[A].VGIDLGTTYSCVGVFQHGK.[V]	1xCarbamidomethyl [C11]		1.93391e-05	0	2	4	3	P11147; Q9U639	P11147 [7-25]; Q9U639 [7-25]	0	2038.01	High	High	Not Found	1.24449e+08	5.78655e+07		2.99	High	0	6.878e-06
FALSE	High	[K].INAFAYLECSAK.[S]	1xCarbamidomethyl [C9]		0.000321206	0	1	1	6	P48148	P48148 [151-162]	0	1386.67	High	High	High	1.0608e+09	281266025	29646128	2.81	High	0	8.908e-05
FALSE	High	[K].KAPDFVFFAPR.[V]			0.0023082	0	1	3	14	B0WYY2	B0WYY2 [259-269]	1	1294.69	High	High	High	1317981909	9.20339e+08	4.35634e+07	3.05	High	0	0.001171
FALSE	High	[K].HLCPELQIDNSVVQLETR.[S]	1xCarbamidomethyl [C3]		1.67694e-05	0	1	1	4	P41704	P41704 [182-199]	0	2151.09	High	High	Not Found	94928638	17762675		4.72	High	0	2.714e-06
FALSE	High	[A].PEYLQIDTEELR.[F]			6.51247e-05	0	1	1	2	A0A097PV51	A0A097PV51 [214-225]	0	1505.75	High	Not Found	Not Found	3.19169e+07			2.76	High	0	4.87e-07
FALSE	High	[].WGIGGTCVNVGCIPK.[]	2xCarbamidomethyl [C7; C12]		0.000187553	0	0	1	2			0	1617.79	High	Not Found	Not Found	1.20755e+08			3.57	High	0	2.055e-06
FALSE	High	[V].APEYLQIDTEELR.[F]			7.07455e-05	0	1	1	3	A0A097PV51	A0A097PV51 [213-225]	0	1576.79	High	Not Found	Not Found	2.67227e+07			3.26	High	0	5.453e-07
FALSE	High	[R].EVDQYLNSDTPDYTIESLNAPGK.[Q]			2.43392e-05	0	1	1	13	P41472	P41472 [24-46]	0	2569.19	High	High	High	8.94595e+08	122947767	4.32694e+07	4.49	High	0	3.41e-05
FALSE	High	[K].VHLVGIDIFNGK.[K]			0.00437166	0	1	1	7	P62924	P62924 [58-69]	0	1311.74	High	High	Not Found	6.73876e+08	283010320		3.31	High	0	0.0001668
FALSE	High	[K].EILAADLIPPR.[L]			0.00225577	0	1	1	27	P41454	P41454 [172-182]	0	1207.7	High	High	High	8.38748e+07	12771396	14920293	3.27	High	0	0.00144
FALSE	High	[K].YSEVFEAINITNNEK.[C]			0.000202803	0	1	1	11	O76484	O76484 [50-64]	0	1770.85	High	High	High	7.59601e+07	1.7676e+07	1.68081e+07	3.2	High	0	0.001042
FALSE	High	[K].IEELQLIVAEK.[S]			0.000724802	0	1	1	3	P54814	P54814 [24-34]	0	1284.74	High	High	Not Found	4.51044e+07	2.06752e+07		2.65	High	0	7.264e-05
FALSE	High	[R].AIENVGSPEGVVVPGVMSR.[N]			0.0036714	0	1	1	4	Q00704	Q00704 [327-345]	0	1896.98	High	High	Not Found	26789391	1.92145e+06		2.04	High	0	0.00013
FALSE	High	[K].ADRDEASPYAAMLAAQDVAEK.[C]			4.05523e-05	0	1	5	5	Q5UAM9	Q5UAM9 [64-84]	1	2222.04	High	High	Not Found	678085560	141903228		4.84	High	0	4.058e-07
FALSE	High	[R].AVLCDLDGTVALPTNR.[S]	1xCarbamidomethyl [C4]		0.0023082	0	1	1	1	P41476	P41476 [556-571]	0	1714.88	High	Not Found	Not Found	2.31e+07			2.62	High	0	6.329e-05
FALSE	High	[R].ILMLGLDAAGK.[T]			0.003258	0	1	1	6	P40946	P40946 [16-26]	0	1101.63	High	High	High	2.1844e+08	8.95168e+07	28602393	2.37	High	0	0.0001011
FALSE	High	[].GAFIDQSQSFNIHVAEPNYGK.[]			0.00239464	0	0	1	4			0	2322.11	High	High	High	7.04916e+07	74095445	9.2454e+06	2.37	High	0.00015	0.00115
FALSE	High	[R].KLLSYVDDEAFIR.[D]			0.0089847	0	1	1	4	P00489	P00489 [521-533]	1	1568.83	High	High	Not Found	4.24023e+07	1.88198e+06		2.11	High	0	0.0003986
FALSE	High	[K].DAIPENLPPLTADFAEDKDVCK.[N]	1xCarbamidomethyl [C21]; 1xDeamidated [N6]		1.97575e-06	0	1	1	3	P02769	P02769 [319-340]	1	2459.16	High	Not Found	Not Found	1.74337e+09			3.57	High	0	4.162e-09
FALSE	High	[K].DAIPENLPPLTADFAEDKDVCK.[N]	1xCarbamidomethyl [C21]		5.93072e-06	0	1	1	45	P02769	P02769 [319-340]	1	2458.18	High	High	High	24344999984	9.18865e+07	7.98948e+07	4.73	High	0	2.539e-07
FALSE	High	[K].NFNLNINYDGPVK.[I]			0.0011584	0	1	1	6	P69037	P69037 [116-128]	0	1507.75	High	High	High	1.78499e+08	7.94324e+07	14751788	3.04	High	0	3.278e-05
FALSE	High	[K].IMLPWDQQGK.[N]			0.00714425	0	1	1	2	P48153	P48153 [189-198]	0	1215.62	High	High	Not Found	3.16378e+08	1.37067e+07		1.52	High	0.001678	0.02763
FALSE	High	[K].DHASVQLVIADVDPATGR.[A]			1.50621e-06	0	1	2	13	Q6F477	Q6F477 [28-45]	0	1863.96	High	High	Not Found	6.5873e+08	9.00489e+07		4.96	High	0	1.754e-07
FALSE	High	[R].RVNQAIWLICTGAR.[E]	1xCarbamidomethyl [C10]		0.00281249	0	1	2	8	Q9VFE4	Q9VFE4 [172-185]	1	1657.9	High	High	Not Found	1.22988e+08	1.32457e+07		3.6	High	0	8.283e-05
FALSE	High	[K].SPCSPDAYHDDGWFICNNHLIK.[R]	2xCarbamidomethyl [C3; C16]; 1xDeamidated [N]		3.23186e-06	0	1	1	30	A0A097PV51	A0A097PV51 [34-55]	0	2647.13	High	High	High	908321486	2.57367e+08	9.51969e+07	4.84	High	0	0.0001607
FALSE	High	[R].HYFQNTQGLIFVVDSNDRER.[I]			2.03067e-09	0	1	1	27	P61209	P61209 [80-99]	1	2438.18	High	High	High	780362134	2.51661e+08	7.30028e+06	5.04	High	0	1.369e-11
FALSE	High	[R].ANGDIGSADVQMSADNENFSVLK.[A]			0.000128633	0	1	1	3	P11038	P11038 [169-191]	0	2382.09	High	High	Not Found	1.28827e+08	1.33582e+07		4.03	High	0	1.231e-06
FALSE	High	[K].IVLLQNVALQR.[D]			0.0012241	0	1	1	9	P25695	P25695 [227-237]	0	1266.79	High	High	Not Found	1496966734	6.35662e+08		3.2	High	0	4.6e-05
FALSE	High	[K].VVEACNLAHTFLK.[L]	1xCarbamidomethyl [C5]; 1xDeamidated [N6]		0.00134815	0	1	1	4	P41673	P41673 [6-18]	0	1502.77	High	High	High	8.74716e+07	1.6353e+07		2.72	High	0	3.034e-05
FALSE	High	[R].HKPENIVIEMAR.[E]			0.0231282	0.000505085	1	1	2	BBNPI01	BBNPI01 [770-781]	0	1436.77	Not Found	High	Not Found		6.60765e+07		2.94	High	0	0.001862
FALSE	High	[V].VGLSTLPEIYEK.[M]			0.00089549	0	1	1	7	P00330	P00330 [321-332]	0	1348.74	High	High	Not Found	1.6399e+09	3.97878e+08		2.96	High	0	2.226e-05
FALSE	High	[R].FTQAGSEVSALLGR.[I]			0.000171861	0	2	2	5	Q05825; Q07233	Q05825 [288-301]; Q07233 [98-111]	0	1435.75	High	High	Not Found	62357425	2.8569e+07		3.08	High	0	3.923e-06
FALSE	High	[K].TIFKDFYELEPHK.[F]			0.00101383	0	1	1	17	P00489	P00489 [467-479]	1	1666.85	High	High	High	1.039e+09	8.64335e+07	6.59448e+06	2.35	High	0	0.0007365
FALSE	High	[K].DSVVAGFQWAAK.[E]			0.0036714	0	1	1	7	Q1HPK6	Q1HPK6 [663-674]	0	1278.65	High	High	Not Found	307345792	3.41514e+07		3.01	High	0	0.001414
FALSE	High	[H].LIYNNENAVNTICDNLK.[Y]	1xCarbamidomethyl [C13]		0.00213473	0	1	1	1	A0A097PV51	A0A097PV51 [120-136]	0	2007.98	High	Not Found	Not Found	8.63217e+06			1.99	High	0	5.688e-05
FALSE	High	[].NFLYTNGNSVIIR.[]			0.000256406	0	0	1	5			0	1510.8	High	High	High	1.46043e+08	33436929	8.83098e+06	2.73	High	0	6.205e-06
FALSE	High	[K].APLSASMIK.[R]			0.0574647	0.000921126	1	1	2	BBNPI01	BBNPI01 [331-339]	0	917.512	Not Found	High	Not Found		1.23474e+07		1.9	High	0	0.007013
FALSE	High	[K].SPCSPDAYHDDGWFICNNHLIK.[R]	2xCarbamidomethyl [C3; C16]		1.58662e-08	0	1	1	52	A0A097PV51	A0A097PV51 [34-55]	0	2646.15	High	High	High	25602590406	5.34778e+09	7.2677e+08	6.01	High	0	2.321e-09
FALSE	High	[R].HTYSNYCISSTNALMFNESMR.[K]	1xCarbamidomethyl [C7]		0.000772986	0	1	1	1	P41454	P41454 [65-85]	0	2526.08	High	Not Found	Not Found	2.71293e+07			3.11	High	0	1.418e-05
FALSE	High	[K].YDCADEYIKPNCIVDTY.[N]	2xCarbamidomethyl [C3; C12]		0.00721009	0	1	1	2	P41473	P41473 [238-254]	0	2138.9	High	Not Found	Not Found	8.15306e+07			2.98	High	0	0.0002963
FALSE	High	[K].TVMENFVAFVDK.[C]	1xDeamidated [N5]		0.00309741	0	1	1	5	P02769	P02769 [569-580]	0	1400.68	High	High	Not Found	1.77566e+08	6.61338e+07		2.6	High	0	0.0003129
FALSE	High	[K].LQELIQDLQSEYNK.[K]			2.89872e-05	0	1	1	14	P41678	P41678 [161-174]	0	1720.88	High	High	High	230323418	7.2185e+07	1.17355e+07	3.68	High	0	9.339e-07
FALSE	High	[R].ELEILMMQNR.[K]			0.00637012	0	1	1	4	Q962T1	Q962T1 [83-92]	0	1276.64	High	High	High	106460252	16247286	7.01335e+06	2.69	High	0	0.004472
FALSE	High	[C].MLSNTTAIAEAWAR.[L]			3.71591e-05	0	1	4	13	P06603	P06603 [377-390]	0	1534.77	High	High	High	1.82719e+08	6.48618e+07	17795022	3.22	High	0	4.872e-06
FALSE	High	[R].AVAPEYLQIDTEELR.[F]	1xDeamidated [Q8]		0.00109624	0	1	1	1	A0A097PV51	A0A097PV51 [211-225]	0	1747.87	High	Not Found	Not Found	2.15902e+07			2.39	High	0	2.292e-05
FALSE	High	[R].AVAPEYLQIDTEELR.[F]			4.45933e-06	0	1	1	42	A0A097PV51	A0A097PV51 [211-225]	0	1746.89	High	High	High	15113976960	4559375419	2.53211e+08	3.72	High	0	1.685e-06
FALSE	High	[K].TLYNADVLNFDK.[I]			0.00191179	0	1	1	6	P08161	P08161 [257-268]	0	1412.71	High	High	High	158300616	3.97884e+07	9.4342e+06	2.67	High	0	0.0008171
FALSE	High	[K].RTTLEELLIER.[G]			0.00301318	0	1	1	14	P25695	P25695 [240-250]	1	1372.78	High	High	High	949704556	2.60833e+08	6.74683e+07	3.31	High	0	9.81e-05
FALSE	High	[R].AIVGASLSDIMAK.[R]			0.00179266	0	1	2	5	Q6F444	Q6F444 [81-93]	0	1275.7	High	High	High	2.03132e+08	37237206		2.78	High	0	5.158e-05
FALSE	High	[R].GGTNIITLQAVVKDPVSR.[T]			3.35832e-05	0	1	1	5	O76484	O76484 [90-107]	1	1868.06	High	High	High	1.70611e+08	48238309	22326025	4.91	High	0	5.805e-06
FALSE	High	[R].HGLVEDWDLMER.[F]			0.00695032	0	1	1	1	P32392	P32392 [80-91]	0	1499.69	High	Not Found	Not Found	28318722			1.88	High	0	0.0002811
FALSE	High	[R].DMCIDTNPISVNVVK.[R]	1xCarbamidomethyl [C3]		3.50025e-05	0	1	1	6	P32651	P32651 [123-137]	0	1704.83	High	High	High	239684851	16795240		3.7	High	0	2.119e-06
FALSE	High	[K].VHINPNSLFDVQVK.[R]	1xDeamidated [N/Q]		0.00435163	0	1	1	4	P00489	P00489 [556-569]	0	1610.85	High	High	Not Found	88095883	2.71628e+07		3.28	High	0	0.002519
FALSE	High	[K].TVMENFVAFVDK.[C]			0.00263725	0	1	1	11	P02769	P02769 [569-580]	0	1399.69	High	High	High	8.34419e+09	6.21215e+09		3.02	High	0	0.0002593
FALSE	High	[K].VHINPNSLFDVQVK.[R]			6.27721e-05	0	1	1	14	P00489	P00489 [556-569]	0	1609.87	High	High	High	2.37611e+09	988223788	9.07717e+07	4.12	High	0	3.425e-06
FALSE	High	[R].VLITTDLLAR.[G]			0.004412	0	1	1	7	Q02748	Q02748 [322-331]	0	1114.68	High	High	High	175747160	2.8852e+08	3.81716e+07	2.29	High	0	0.001576
FALSE	High	[K].DIGANWVILGHSER.[R]			0.0017359	0	1	1	7	P55275	P55275 [72-85]	0	1566.8	High	High	High	1.61531e+08	4.92309e+07	1.64852e+07	2.31	High	0.0002655	0.001486
FALSE	High	[K].YTAPLGFVVTR.[T]			0.00619712	0	1	1	5	P41704	P41704 [98-108]	0	1223.68	High	High	High	1.40524e+08	3.32033e+07	1.19913e+07	2.53	High	0	0.002284
FALSE	High	[A].VAPEYLQIDTEELR.[F]			0.00106641	0	1	1	5	A0A097PV51	A0A097PV51 [212-225]	0	1675.85	High	High	High	5.76378e+07	1.12636e+07	4.54132e+06	2.47	High	0	2.202e-05
FALSE	High	[R].ISEQFTAMFR.[R]			0.00625426	0	2	3	11	O17449; Q24560	O17449 [381-390]; Q24560 [381-390]	0	1229.6	High	High	High	430864150	1.68238e+08	7.57159e+07	3.16	High	0	0.0007701
FALSE	High	[K].FVVDLDKNVDINDVTANCR.[V]	1xCarbamidomethyl [C18]		0.000447262	0	1	1	4	P54814	P54814 [91-109]	1	2207.08	High	High	Not Found	49727780	3.94213e+07		2.22	High	0	0.0001035
FALSE	High	[K].DAENHLIFALTYHPK.[D]			0.000257588	0	1	1	16	Q03209	Q03209 [504-518]	0	1768.9	High	High	High	5.28986e+08	2.51337e+08	9.37179e+07	4.03	High	0	3.185e-06
FALSE	High	[K].FATEAAITILR.[I]			0.00126995	0	1	1	6	P12613	P12613 [519-529]	0	1205.69	High	High	High	8.90247e+07	8.02571e+07	12692928	2.86	High	0	0.0001355
FALSE	High	[K].RLEYDNLTDSVEIYGIHDSR.[L]			5.23054e-09	0	1	1	8	P69037	P69037 [38-57]	1	2395.15	High	High	High	2.96968e+08	206745263	1.2352e+07	5.58	High	0	2.886e-12
FALSE	High	[G].PPGSELIK.[E]			0.101467	0.00129525	1	1	1	BBNPI01	BBNPI01 [1423-1430]	0	840.483	Not Found	Not Found	High			1.51482e+07	1.95	Medium	0	0.03319
FALSE	High	[K].YFDTTIDRK.[R]			0.104158	0.00172138	1	1	1	BBNPI01	BBNPI01 [1342-1350]	1	1158.58	Not Found	High	Not Found		3.95381e+06		1.81	High	0.0009716	0.01687
FALSE	High	[K].TVMENFVAFVDK.[C]	1xOxidation [M3]		0.000655079	0	1	1	33	P02769	P02769 [569-580]	0	1415.69	High	High	High	4.39322e+08	4.55347e+07	57838595	2.98	High	0	0.002049
FALSE	High	[R].DLSTVQTLLTK.[Q]			0.00812299	0	1	1	4	P13395	P13395 [1955-1965]	0	1218.69	High	High	High	5.06976e+07	2.52069e+06	1.35705e+07	1.97	High	0	0.00044
FALSE	High	[R].LPSGVWFEMADK.[D]	1xOxidation [M9]		0.000156759	0	1	1	74	BBNVSVG	BBNVSVG [247-258]	0	1395.66	High	High	High	7.68533e+08	108684758	5.55657e+07	2.88	High	0	2.142e-05
FALSE	High	[K].LGEYGFQNALIVR.[Y]			0.000122851	0	1	1	26	P02769	P02769 [421-433]	0	1479.8	High	High	Not Found	17758961569	1.99985e+06		3.64	High	0	1.89e-06
FALSE	High	[R].QSLYNTIAYIER.[L]			0.000586642	0	1	1	4	Q03209	Q03209 [102-113]	0	1470.76	High	High	Not Found	263616104	8.3692e+07		2.69	High	0	3.732e-05
FALSE	High	[K].NISFTVWDVGGQDK.[I]			0.00066113	0	1	1	6	P61209	P61209 [60-73]	0	1565.76	High	Not Found	High	756166802		11703292	2.56	High	0	1.347e-05
FALSE	High	[P].ECPEGSSISAPSQTSVDVSLIQDVER.[I]	1xCarbamidomethyl [C2]		0.00698227	0	1	1	1	BBNVSVG	BBNVSVG [268-293]	0	2790.31	High	Not Found	Not Found	17842389			1.22	High	0	0.0002832
FALSE	High	[K].LCYVALDFEQEMATAASSSSLEK.[S]	1xCarbamidomethyl [C2]; 1xOxidation [M12]		0.000248284	0	2	4	3	P84184; Q25010	P84184 [217-239]; Q25010 [217-239]	0	2566.17	High	High	Not Found	4.91532e+07			2.89	High	0	3.016e-06
FALSE	High	[K].LCYVALDFEQEMATAASSSSLEK.[S]	1xCarbamidomethyl [C2]		1.28408e-08	0	2	4	31	P84184; Q25010	P84184 [217-239]; Q25010 [217-239]	0	2550.17	High	High	High	2.36321e+09	2.4503e+09	1.6932e+08	5.92	High	0	3.869e-08
FALSE	High	[K].DNENQIFTIYSIK.[C]			0.000946278	0	1	1	2	P41453	P41453 [201-213]	0	1584.79	High	Not Found	Not Found	7.99534e+07			2.98	High	0	1.87e-05
FALSE	High	[K].IIDSTISTAINYLHNR.[N]			0.000116255	0	1	1	1	P08161	P08161 [269-284]	0	1830.97	High	Not Found	Not Found	8.36224e+06			2.51	High	0	1.076e-06
FALSE	High	[C].IAEVEKDAIPENLPPLTADFAEDKDVCK.[N]	1xCarbamidomethyl [C27]		0.000197284	0	1	1	1	P02769	P02769 [313-340]	2	3127.55	High	Not Found	Not Found	65104731			3.41	High	0	2.21e-06
FALSE	High	[K].FNIEDYNNIFK.[V]			0.000843541	0	1	1	5	P25695	P25695 [316-326]	0	1416.68	High	Not Found	Not Found	990275377			2.66	High	0	0.0003783
FALSE	High	[R].NAEYDQFLEDIQK.[C]	1xDeamidated [N1]		0.00109624	0	1	1	1	P45594	P45594 [46-58]	0	1613.73	High	Not Found	Not Found	2.39252e+07			1.95	High	0	2.284e-05
FALSE	High	[R].NAEYDQFLEDIQK.[C]			0.000322686	0	1	1	9	P45594	P45594 [46-58]	0	1612.75	High	Not Found	Not Found	2.2912e+09			2.53	High	0	4.32e-06
FALSE	High	[R].PEFTLPVHFYGR.[V]			0.00151928	0	1	1	3	P00489	P00489 [195-206]	0	1462.75	High	Not Found	Not Found	51666399			2.39	High	0	3.574e-05
FALSE	High	[K].QNPSIGAIIDLTNTSK.[Y]			3.66499e-05	0	1	1	7	P24656	P24656 [51-66]	0	1671.89	High	High	Not Found	3.64367e+08	5.55212e+06		3.38	High	0	2.822e-06
FALSE	High	[G].AENFTAQVIVLNHPGQISNGYTPVLDCHTAHIACK.[F]	2xCarbamidomethyl [C27; C34]		1.04884e-08	0	0	1	6			0	3875.9	High	Not Found	High	1449124989			7.63	High	0	3.291e-12
FALSE	High	[R].IQTIDLSTTGGLVLR.[E]			0.000104106	0	1	1	7	Q04719	Q04719 [285-299]	0	1586.91	High	Not Found	High	2.75806e+08		1.56771e+07	2.6	High	0	4.186e-05
FALSE	High	[K].FSTNYIMGYINSK.[D]			0.000679621	0	1	1	4	Q04719	Q04719 [131-143]	0	1537.74	High	Not Found	Not Found	681723530			2.74	High	0	0.0001626
FALSE	High	[K].IAAFDLDGTLISSK.[T]			7.13992e-05	0	1	1	2	P21286	P21286 [23-36]	0	1450.78	High	Not Found	Not Found	177048062			3.05	High	0	5.507e-07
FALSE	High	[].AVTIFSPDGHLLQVEYAQEAVRK.[]			5.75197e-05	0	0	1	2			1	2571.36	High	Not Found	Not Found	1.02644e+08			4.25	High	0	4.115e-07
FALSE	High	[K].DINELTQSIYIPK.[G]			0.00180091	0	1	1	2	P31400	P31400 [109-121]	0	1533.82	High	Not Found	High	1.99127e+08		1.36827e+07	2.35	High	0	4.506e-05
FALSE	High	[K].AQVFEHPHIQDAASQLPDDESLF.[F]			0.000459773	0	1	1	2	BBNVSVG	BBNVSVG [418-440]	0	2594.22	High	High	Not Found	5.84481e+08			4.46	High	0	6.981e-06
FALSE	High	[K].IDIIQFDDIK.[N]			0.00164275	0	1	1	2	P41667	P41667 [76-85]	0	1219.66	High	Not Found	Not Found	705151824			2.38	High	0	3.971e-05
FALSE	High	[K].HVFSNTVPAYLLIR.[G]			0.0011799	0	1	1	10	P41700	P41700 [431-444]	0	1629.91	High	High	High	923188392	7.80288e+06		3.61	High	0.00015	0.0006162
FALSE	High	[K].VEDMAELTCLNEASVLHNIKDR.[Y]	1xCarbamidomethyl [C9]		0.000402378	0	1	1	1	Q99323	Q99323 [134-155]	1	2557.24	High	Not Found	Not Found	3.34162e+07			3.44	High	0	5.851e-06
FALSE	High	[R].AQTSADDVVNRADANIPTAFSDPLPGPSAPR.[Y]			1.50382e-07	0	1	1	2	Q00733	Q00733 [190-220]	1	3150.55	High	High	Not Found	1.22478e+08	1.06562e+07		4.72	High	0	1.236e-10
FALSE	High	[R].VNQAIWLICTGAR.[E]	1xCarbamidomethyl [C9]		0.000646106	0	1	2	16	Q9VFE4	Q9VFE4 [173-185]	0	1501.79	High	High	High	317081182	5.0578e+07		3.14	High	0	1.11e-05
FALSE	High	[K].SLSALGNVISALADGNK.[T]			5.12722e-05	0	1	1	3	P17210	P17210 [264-280]	0	1629.88	High	Not Found	Not Found	3.57972e+07			2.91	High	0	3.527e-07
FALSE	High	[R].QQCEVGEELIDRWGSDSDDCFR.[D]	2xCarbamidomethyl [C3; C20]		0.0010185	0	1	1	2	P17501	P17501 [109-130]	1	2701.13	High	Not Found	Not Found	1.32051e+08			3.17	High	0	2.071e-05
FALSE	High	[R].AFVHWYVGEGMEEGEFSEAR.[E]			0.000200947	0	1	3	2	P06603	P06603 [403-422]	0	2330.02	High	Not Found	Not Found	1.18048e+08			3.54	High	0	2.266e-06
FALSE	High	[R].FESVFDLATDR.[Q]			0.000831987	0	1	1	5	Q06687	Q06687 [25-35]	0	1299.62	High	Not Found	Not Found	152211323			2.23	High	0	1.569e-05
FALSE	High	[G].AENFTAQVIVLNHPGQISNGYTPVLDCHTAHIACK.[F]	2xCarbamidomethyl [C27; C34]; 1xDeamidated [N/Q]		5.45084e-07	0	0	1	8			0	3876.88	High	High	Not Found	2.23699e+08	49732802		5.39	High	0	7.166e-10
FALSE	High	[KR].GAADFTAQVIVLNHPGQISNGYTPVLDCHTAHIACK.[F]	2xCarbamidomethyl [C28; C35]; 1xDeamidated [N/Q]		6.67342e-07	0	1	4	8	Q26487	Q26487 [322-357]	0	3876.88	High	High	Not Found	2.23699e+08	49732802		5.39	High	0	9.464e-10
FALSE	High	[K].FPLYMIGHGMLDSDLHLSSK.[A]	1xOxidation [M]		2.96143e-06	0	1	1	107	BBNVSVG	BBNVSVG [398-417]	0	2277.1	High	High	High	3.4797e+08	6.02617e+07	4.43639e+07	4	High	0	3.262e-05
FALSE	High	[K].FPLYMIGHGMLDSDLHLSSK.[A]			1.08315e-08	0	1	1	30	BBNVSVG	BBNVSVG [398-417]	0	2261.11	High	High	High	7997317084	385709748		6.48	High	0	3.443e-12
FALSE	High	[R].LHFFMPGFAPLTSR.[G]	1xOxidation [M5]		0.000184983	0	3	7	9	P08841; O17449; Q24560	P08841 [269-282]; O17449 [263-276]; Q24560 [263-276]	0	1636.83	High	High	High	8.94959e+07	3.42219e+06		2.5	High	0	2.027e-06
FALSE	High	[R].LHFFMPGFAPLTSR.[G]			0.000758902	0	3	7	9	P08841; O17449; Q24560	P08841 [269-282]; O17449 [263-276]; Q24560 [263-276]	0	1620.84	High	High	Not Found	1.35082e+09	1853754511		3.23	High	0	4.723e-05
FALSE	High	[R].SIGGEVFIDFTK.[E]			0.00145771	0	1	1	6	P00330	P00330 [213-224]	0	1312.68	High	High	High	8.60535e+08	2.37068e+08		2.78	High	0	9.251e-05
FALSE	High	[R].SVYAHFPINCVTTEGNSVIEIR.[N]	1xCarbamidomethyl [C10]		1.30607e-06	0	1	1	1	Q963B7	Q963B7 [92-113]	0	2506.24	High	Not Found	Not Found	4.41584e+08			4.54	High	0	2.363e-09
FALSE	High	[K].LSQVYIAEKPLSIDDIVK.[E]			2.34558e-08	0	1	1	9	P41483	P41483 [70-87]	0	2031.14	High	Not Found	Not Found	6.63969e+09			5.56	High	0	6.786e-10
FALSE	High	[R].LLTSTPAGFTNVLNAPSVR.[N]			2.27167e-05	0	1	1	6	P41705	P41705 [27-45]	0	1958.07	High	High	High	9.51125e+07	4.85966e+06		3.63	High	0	4.054e-07
FALSE	High	[S].SSDLNWHNDLIGTALQVK.[M]			0.00103264	0	1	1	1	BBNVSVG	BBNVSVG [43-60]	0	2011.02	High	Not Found	Not Found	7.35381e+07			2.91	High	0	2.104e-05
FALSE	High	[R].TMLITHMQDLQEVTQEVHYENYR.[S]			0.00775899	0	1	1	1	P42207	P42207 [276-298]	0	2878.35	High	Not Found	Not Found				1.77	High	0	0.000328
FALSE	High	[K].HLHNLNLIGIEIVN.[-]			0.00605654	0	1	1	6	P41481	P41481 [148-161]	0	1598.9	High	Not Found	High	412969708			2.41	High	0.0003794	0.003586
FALSE	High	[R].QFASQSVVVDMLAR.[R]			0.000348923	0	1	1	3	P41454	P41454 [98-111]	0	1550.8	High	Not Found	Not Found	1.3945e+08			3.09	High	0	4.796e-06
FALSE	High	[KR].GAADFTAQVIVLNHPGQISNGYTPVLDCHTAHIACK.[F]	2xCarbamidomethyl [C28; C35]		1.39491e-08	0	1	4	6	Q26487	Q26487 [322-357]	0	3875.9	High	Not Found	High	1449124989			7.63	High	0	4.861e-12
FALSE	High	[R].LVESPCCIVTAQYGWSANMER.[I]	2xCarbamidomethyl [C6; C7]		2.35306e-06	0	1	1	6	Q9BLC5	Q9BLC5 [577-597]	0	2471.12	High	Not Found	High	5.31811e+08			4.46	High	0	9.536e-09
FALSE	High	[K].SIIIYVPMPK.[L]			0.00437166	0	1	2	4	Q962S0	Q962S0 [55-64]	0	1160.67	High	Not Found	Not Found	2.35245e+08			1.82	High	0	0.0001503
FALSE	High	[K].EANNETYVEQHEVAVAR.[Y]			2.76402e-06	0	1	1	9	BBNPI01	BBNPI01 [1628-1644]	0	1958.92	High	High	Not Found	1.99289e+09	4.2802e+08		4.88	High	0	1.54e-06
FALSE	High	[K].MVLPIFDEDDNQFK.[M]	1xOxidation [M1]		8.5034e-05	0	1	1	63	A0A097PV51	A0A097PV51 [62-75]	0	1726.8	High	High	High	639302528	5.76583e+07	2.62617e+07	3.81	High	0	2.781e-06
FALSE	High	[K].MVLPIFDEDDNQFK.[M]			8.19623e-05	0	1	1	57	A0A097PV51	A0A097PV51 [62-75]	0	1710.8	High	High	High	23646288576	6873160558	1.06454e+07	3.72	High	0	6.661e-07
FALSE	High	[R].IENQLQFLTQLNK.[N]			0.000769441	0	1	1	5	P41428	P41428 [118-130]	0	1588.87	High	Not Found	Not Found	8.70317e+08			3.48	High	0	3.023e-05
FALSE	High	[L].NGGSHAGGALALQEFMIAPTGAK.[T]			0.000413633	0	1	1	2	P00924	P00924 [156-178]	0	2198.1	High	Not Found	Not Found	4.49966e+07			2.75	High	0	6.074e-06
FALSE	High	[K].VRTDPTYPAGFMDVVSIEK.[T]			0.000360336	0	1	2	3	Q95V34	Q95V34 [76-94]	1	2125.06	High	Not Found	Not Found	1.67117e+08			3.49	High	0	5.029e-06
FALSE	High	[R].TTADVSSLQNPGESAVFQELER.[L]			2.57157e-08	0	1	1	5	P24730	P24730 [47-68]	0	2378.15	High	Not Found	Not Found	4.75364e+08			4.85	High	0	1.114e-11
FALSE	High	[].VWLDPNEINEIANTNSR.[]			6.96652e-06	0	0	1	9			0	1984.97	High	High	Not Found	2.54925e+08	1.58589e+06		4.12	High	0	3.646e-08
FALSE	High	[R].ITNDAREDEMEENMGQVNTMIGNLR.[N]			0.000112572	0	1	1	1	P36975	P36975 [145-169]	1	2880.29	High	Not Found	Not Found	6.80423e+07			3.2	High	0	1.028e-06
FALSE	High	[K].SGMDEPFNNWRPNTLYLNR.[Y]			0.00264939	0	1	1	1	P23058	P23058 [127-145]	0	2324.09	High	Not Found	Not Found				2.79	High	0	7.623e-05
FALSE	High	[R].IFCIFQYR.[K]	1xCarbamidomethyl [C3]		0.00727653	0	1	1	3	P41662	P41662 [204-211]	0	1146.58	High	Not Found	Not Found	9.90079e+07			1.71	High	0	0.0002998
FALSE	High	[L].PISPVDLSYLAPK.[N]			0.000391429	0	1	1	5	BBNVSVG	BBNVSVG [312-324]	0	1399.78	High	High	Not Found	9.17951e+07	1.41359e+06		2.6	High	0	0.0004306
FALSE	High	[K].LGEYGFQNALIVR.[Y]	1xDeamidated [N/Q]		0.000301179	0	1	1	17	P02769	P02769 [421-433]	0	1480.78	High	Not Found	High	1.35076e+09		1.79414e+07	3.16	High	0	2.624e-05
FALSE	High	[K].LIHLQNNVLDIMR.[E]			0.00285153	0	1	1	4	P41472	P41472 [11-23]	0	1578.88	High	Not Found	Not Found	7.7855e+08			3.08	High	0	0.0004087
FALSE	High	[K].NSLETLPSAANYGSLLK.[R]			3.22215e-05	0	1	1	8	Q00733	Q00733 [516-532]	0	1777.93	High	Not Found	High	1089815777		6363631	4.56	High	0	8.229e-06
FALSE	High	[K].YDCADEYIKPNCIVDTYNCCNLVFKK.[E]	4xCarbamidomethyl [C3; C12; C19; C20]		1.81331e-05	0	1	1	3	P41473	P41473 [238-263]	1	3302.46	High	Not Found	Not Found	2.4656e+08			4.14	High	0	8.539e-08
FALSE	High	[R].FFAFPHNLVEPQSDVGNK.[L]			2.08454e-07	0	1	1	6	P41662	P41662 [15-32]	0	2046.01	High	High	Not Found	1.64749e+09	4.15397e+06		4.83	High	0	1.936e-10
FALSE	High	[R].HYYTGTQGLIFVVDCADRDRIDEAR.[T]	1xCarbamidomethyl [C15]		0.000407967	0	1	1	2	P40946	P40946 [76-100]	2	2970.42	High	Not Found	Not Found	164897746			3.88	High	0	5.953e-06
FALSE	High	[W].PVHLLETLLPR.[H]			0.000995358	0	1	1	12	P00489	P00489 [389-399]	0	1287.78	High	High	Not Found	5.0453e+08	1.76346e+06		2.71	High	0	0.0004257
FALSE	High	[K].SACQESLTELAFQNETLR.[R]	1xCarbamidomethyl [C3]		1.15887e-06	0	1	1	6	P32651	P32651 [358-375]	0	2096.99	High	Not Found	Not Found	3.11183e+08			4.91	High	0	2.012e-09
FALSE	High	[].YSFSLTTFSPSGK.[]			0.000413633	0	0	1	1			0	1421.69	High	Not Found	Not Found	79978144			2.14	High	0	6.045e-06
FALSE	High	[R].GNEFFCEVDEDYINDK.[F]	1xCarbamidomethyl [C6]		8.82209e-05	0	1	1	2	O76485	O76485 [18-33]	0	1993.81	High	Not Found	Not Found	1.89202e+07			3.23	High	0	2.177e-06
FALSE	High	[R].IGEEYISDLDQLR.[K]	1xDeamidated [Q11]		7.10716e-05	0	1	1	3	P00489	P00489 [508-520]	0	1551.75	High	Not Found	Not Found	106878690			3.15	High	0	5.504e-07
FALSE	High	[R].IGEEYISDLDQLR.[K]			2.22002e-05	0	1	1	10	P00489	P00489 [508-520]	0	1550.77	High	High	Not Found	912994310	1.29442e+07		3.32	High	0	5.678e-07
FALSE	High	[R].VPITNINVPSLTVR.[S]			0.0011373	0	1	1	4	Q00704	Q00704 [559-572]	0	1522.9	High	High	Not Found	7.74064e+07	2.1506e+07		2.76	High	0	2.403e-05
FALSE	High	[K].LMDVSNLGVPEIEQR.[L]			0.00059753	0	1	1	4	P13395	P13395 [1778-1792]	0	1699.87	High	High	High	23596359	5.11283e+06		2.42	High	0	0.0002086
FALSE	High	[R].LADLEEFISGPNHADIQK.[I]			2.36767e-05	0	1	1	4	P29742	P29742 [1184-1201]	0	1997	High	High	Not Found	3.05164e+08	5.60113e+07		3.71	High	0	1.798e-05
FALSE	High	[R].DGCLNHIEENDEVLVAGFGR.[K]	1xCarbamidomethyl [C3]		1.04421e-05	0	1	1	4	Q962Q7	Q962Q7 [88-107]	0	2244.03	High	High	Not Found	303401261			4.81	High	0	5.801e-08
FALSE	High	[R].EHALLAFTLGVK.[Q]			0.000297053	0	2	7	10	P05303; Q26487	P05303 [135-146]; Q26487 [121-132]	0	1298.75	High	High	High	444567725	8.15901e+07	8.12734e+06	4	High	0	6.351e-06
FALSE	High	[K].ARIENQLQFLTQLNK.[N]			0.000168728	0	1	1	4	P41428	P41428 [116-130]	1	1816.01	High	Not Found	High	8.50161e+08		1.31122e+07	4.42	High	0	0.007964
FALSE	High	[K].LVGGSHLIANIK.[T]			0.000907926	0	1	1	5	BBNPI01	BBNPI01 [1588-1599]	0	1221.73	High	High	Not Found	1766592515	1.33497e+09		3.41	High	0	1.77e-05
FALSE	High	[R].MYIKPGTPVYATNLFTSNPR.[K]			2.97982e-05	0	1	1	3	P41700	P41700 [105-124]	0	2270.16	High	High	Not Found	303930083	73372699		4.04	High	0	1.834e-06
FALSE	High	[K].VANVSLLALYK.[E]			0.000724802	0	1	2	5	Q962Q7	Q962Q7 [125-135]	0	1190.71	High	High	High	4.14529e+08	1.69927e+08		2.65	High	0	1.299e-05
FALSE	High	[K].LGANAILGVSLAASR.[A]			1.50861e-05	0	1	1	28	P00924	P00924 [106-120]	0	1412.82	High	High	High	7.97447e+08	632856370		3.29	High	0	1.836e-06
FALSE	High	[K].INSNSVTSGFNIYNFNK.[-]			1.08334e-05	0	1	1	12	P41702	P41702 [274-290]	0	1918.93	High	High	High	725351021	1.25528e+08	3.37925e+07	4.58	High	0	2.301e-07
FALSE	High	[K].LLSYVDDEAFIR.[D]			0.000240419	0	1	1	14	P00489	P00489 [522-533]	0	1440.74	High	High	Not Found	2211369103	590770172		2.8	High	0	2.889e-06
FALSE	High	[K].LDFVYDCSDLDINEK.[D]	1xCarbamidomethyl [C7]		0.00109121	0	1	1	2	P41429	P41429 [71-85]	0	1845.82	High	High	Not Found	2.45522e+07			2.28	High	0	2.265e-05
FALSE	High	[K].EFLIHIAPDLK.[N]			0.00594637	0	1	1	5	P41432	P41432 [19-29]	0	1295.74	High	High	High	1.47972e+08		11436181	3.34	High	0	0.0002277
FALSE	High	[K].TVGGGDDSFNTFFSETGAGK.[H]			6.92353e-07	0	1	2	10	P06603	P06603 [41-60]	0	1993.88	High	High	Not Found	9.20312e+08	4.07224e+07		4.93	High	0	9.933e-10
FALSE	High	[P].FVVNLAYAYETK.[D]			0.00176	0	1	1	1	P32866	P32866 [368-379]	0	1417.74	High	Not Found	Not Found	1.04784e+07			2.34	High	0	4.368e-05
FALSE	High	[K].WRPNMSVYGTVQLPYDK.[I]			9.80641e-05	0	1	1	3	P08358	P08358 [167-183]	0	2054.02	High	High	High	234706208		22214793	4.8	High	0	7.059e-07
FALSE	High	[K].IIENNYNYCMQIFK.[A]	1xCarbamidomethyl [C9]		0.000151097	0	1	1	3	P24745	P24745 [59-72]	0	1849.86	High	High	Not Found	4.44888e+07			3.27	High	0	1.537e-06
FALSE	High	[].VFLGGLPSNVTETDLR.[]			1.55797e-05	0	0	1	4			0	1717.91	High	Not Found	High	1.65023e+08			3.31	High	0	1.027e-07
FALSE	High	[R].TSSGYKFPLYMIGHGMLDSDLHLSSK.[A]			2.16918e-08	0	1	1	18	BBNVSVG	BBNVSVG [392-417]	1	2884.4	High	High	High	5.77298e+09	2.79331e+09		6.75	High	0	1.189e-10
FALSE	High	[D].AIPENLPPLTADFAEDKDVCK.[N]	1xCarbamidomethyl [C20]		9.83604e-06	0	1	1	6	P02769	P02769 [320-340]	1	2343.15	High	Not Found	Not Found	1.09498e+09			3.48	High	0	5.731e-08
FALSE	High	[K].QVELALWDTAGQEDYDR.[L]			1.31209e-06	0	1	1	9	P48148	P48148 [52-68]	0	2008.92	High	Not Found	High	319999131			4.97	High	0	7.821e-09
FALSE	High	[K].YASQFGAGSSYAYFHDEDESTFHLVDTTR.[V]			0.00148476	0	1	1	1	Q0ZB77	Q0ZB77 [67-95]	0	3301.43	High	Not Found	Not Found	4.51645e+07			2.72	High	0	3.464e-05
FALSE	High	[R].LGNVMFVNSLIDKPITR.[E]	1xOxidation [M5]		0.000734868	0	1	1	3	P41667	P41667 [301-317]	0	1933.06	High	Not Found	Not Found	2.47506e+07			2.5	High	0	1.326e-05
FALSE	High	[R].LGNVMFVNSLIDKPITR.[E]			6.37345e-07	0	1	1	5	P41667	P41667 [301-317]	0	1917.06	High	High	Not Found	873215983	8.23566e+08		4.27	High	0	8.893e-10
FALSE	High	[K].LSNADVANLQSVSELSDLK.[S]			1.2685e-07	0	1	1	6	P41467	P41467 [600-618]	0	2003.03	High	Not Found	Not Found	5.29282e+08			5.92	High	0	4.271e-09
FALSE	High	[K].TFINHTQGIPDFFK.[Q]			0.000508714	0	1	1	9	BBNPI01	BBNPI01 [1492-1505]	0	1664.84	High	Not Found	Not Found	1.40295e+09			3.4	High	0	7.782e-05
FALSE	High	[R].ETIVNIINSYHNACQNLK.[R]	1xCarbamidomethyl [C14]		7.36181e-06	0	1	1	8	P41667	P41667 [318-335]	0	2131.06	High	Not Found	High	9.66108e+08		1.98376e+07	4.25	High	0	2.494e-08
FALSE	High	[Q].IFRPDNFVFGQSGAGNNWAK.[G]			0.000347322	0	2	5	1	O17449; Q24560	O17449 [84-103]; Q24560 [84-103]	0	2225.09	High	Not Found	Not Found	5.08208e+07			2.95	High	0	4.763e-06
FALSE	High	[A].VDDFLISLDGTANK.[S]			0.000128042	0	1	1	4	P00924	P00924 [90-103]	0	1507.76	High	High	Not Found	2.89693e+08	98094254		2.94	High	0	1.223e-06
FALSE	High	[K].IGDEYFTFVTECK.[E]	1xCarbamidomethyl [C12]		0.00012687	0	1	1	3	P48605	P48605 [357-369]	0	1608.73	High	Not Found	Not Found	8.73047e+07			3.19	High	0	1.206e-06
FALSE	High	[R].VINQILTEMDGMGAK.[K]			0.0003554	0	1	1	3	Q7KN62	Q7KN62 [597-611]	0	1619.81	High	Not Found	Not Found	5.45297e+07			2.66	High	0	4.929e-06
FALSE	High	[R].EFDTEALVNFENDNCNVR.[I]	1xCarbamidomethyl [C15]		2.32081e-06	0	1	1	8	P41702	P41702 [148-165]	0	2185.95	High	Not Found	Not Found	7.65729e+08			5.19	High	0	6.2e-08
FALSE	High	[R].TSSGYKFPLYMIGHGMLDSDLHLSSK.[A]	1xOxidation [M]		4.35795e-06	0	1	1	65	BBNVSVG	BBNVSVG [392-417]	1	2900.4	High	High	High	3.78223e+08	5.89077e+07	1.6106e+07	5.32	High	0	1.223e-08
FALSE	High	[R].RHPYFYAPELLYYANK.[Y]	1xDeamidated [N15]		0.000340992	0	1	1	2	P02769	P02769 [168-183]	1	2046.01	High	Not Found	Not Found				3.88	High	0	4.654e-06
FALSE	High	[K].NTLCEFTGDILR.[T]	1xCarbamidomethyl [C4]		0.00136687	0	2	3	4	P31409; P31410	P31409 [88-99]; P31410 [92-103]	0	1438.7	High	Not Found	Not Found	3.0481e+08			2.89	High	0	4.08e-05
FALSE	High	[K].LVDEVIYEVTGK.[L]			0.000508714	0	1	2	2	Q5MGM6	Q5MGM6 [22-33]	0	1364.73	High	Not Found	Not Found	3.8687e+08			3.07	High	0	8.01e-06
FALSE	High	[R].QWYESHYLLPLGR.[K]			0.00264939	0	1	1	3	Q8WQI5	Q8WQI5 [111-123]	0	1661.84	High	Not Found	Not Found	3.40148e+08			2.44	High	0.00015	0.001142
FALSE	High	[K].FLNAIEDYSVNEQFGK.[L]			2.78118e-05	0	1	1	5	P41454	P41454 [150-165]	0	1873.9	High	Not Found	Not Found	2.34866e+08			4.1	High	0	2.42e-07
FALSE	High	[Q].VTPHHVLVDEYTGEWVDSQFINGK.[C]			0.000252893	0	1	1	4	BBNVSVG	BBNVSVG [145-168]	0	2770.35	High	Not Found	Not Found	1.75423e+08			3.9	High	0	3.09e-06
FALSE	High	[A].ANILAVFPTPAYSHHIVYK.[V]			6.51247e-05	0	1	1	8	P18569	P18569 [19-37]	0	2141.15	High	Not Found	Not Found	1.5912e+09			4.47	High	0	4.862e-07
FALSE	High	[R].YLMHTLGIAPQEAIDRFEK.[A]			0.000179949	0	1	1	6	P24656	P24656 [133-151]	1	2232.15	High	Not Found	Not Found	5.15147e+08			4.31	High	0	1.948e-06
FALSE	High	[K].SFETLNIEPDIVK.[T]			0.00037903	0	1	1	6	P41473	P41473 [83-95]	0	1504.79	High	Not Found	Not Found	3595142684			2.4	High	0	0.00011
FALSE	High	[KS].YDAFLASESLIK.[Q]			0.000264794	0	1	2	4	Q963B6	Q963B6 [107-118]	0	1356.7	High	Not Found	Not Found	392299080			3.09	High	0	4.649e-06
FALSE	High	[K].APAVGIDLGTTYSCVGVFQHGK.[V]	1xCarbamidomethyl [C14]		1.14461e-08	0	2	2	8	P11147; Q9U639	P11147 [4-25]; Q9U639 [4-25]	0	2277.13	High	Not Found	Not Found	2.0186e+09			4.73	High	0	1.87e-10
FALSE	High	[K].TFFPEEVSSMVLTK.[M]			0.000191915	0	1	1	23	Q9U639	Q9U639 [113-126]	0	1614.81	High	High	High	1.28017e+09	608196273		2.83	High	0.00015	0.000468
FALSE	High	[K].SSILLDVKPWDDETDMK.[E]			5.04893e-06	0	1	1	2	P29522	P29522 [137-153]	0	1991.96	High	Not Found	Not Found	6.4206e+07			2.98	High	0	1.497e-08
FALSE	High	[R].RHPYFYAPELLYYANK.[Y]			1.08834e-05	0	1	1	40	P02769	P02769 [168-183]	1	2045.03	High	High	High	6.19209e+09	8.49931e+06		4.95	High	0	1.955e-07
FALSE	High	[H].HVLVDEYTGEWVDSQFINGK.[C]			2.53633e-08	0	1	1	11	BBNVSVG	BBNVSVG [149-168]	0	2336.12	High	Not Found	High	1.78972e+09			6.14	High	0	1.093e-11
FALSE	High	[R].LPSGVWFEMADK.[D]			0.000138454	0	1	1	18	BBNVSVG	BBNVSVG [247-258]	0	1379.67	High	High	Not Found	19823987950	6.74365e+06		3.27	High	0	7.326e-06
FALSE	High	[K].SLNKYPTLEEYQNYVYNQK.[H]			0.00169646	0	1	1	6	P08161	P08161 [704-722]	1	2394.16	High	High	Not Found	1.01136e+08	1.80338e+07		3.34	High	0	0.0002003
FALSE	High	[K].GQYLMPNIGYGSNK.[K]			0.00021629	0	1	6	5	Q962T1	Q962T1 [50-63]	0	1541.74	High	High	Not Found	1.50741e+08	1.12523e+07		3.01	High	0	2.495e-06
FALSE	High	[Y].TGEWVDSQFINGK.[C]			0.00226616	0	1	1	1	BBNVSVG	BBNVSVG [156-168]	0	1480.71	High	Not Found	Not Found	30898480			2.32	High	0	6.156e-05
FALSE	High	[K].MPGVYYVDYR.[L]			0.00191179	0	1	1	3	BBNPI01	BBNPI01 [1613-1622]	0	1262.59	High	Not Found	Not Found	8.38775e+08			2.81	High	0	4.96e-05
FALSE	High	[K].GVIFYESHGKLEYKDIPVPKPK.[A]			6.42323e-05	0	1	1	6	P00330	P00330 [9-30]	2	2544.39	High	High	Not Found	3.70644e+08	37021225		3.35	High	0	8.617e-05
FALSE	High	[K].DMTQFDHDIIVSCSK.[K]	1xCarbamidomethyl [C13]		5.19846e-05	0	1	1	7	P11038	P11038 [148-162]	0	1795.8	High	High	Not Found	2.14955e+08	4.90164e+07		3.65	High	0	3.58e-07
FALSE	High	[R].VLGIDGGEGKEELFR.[S]			1.09839e-05	0	1	1	39	P00330	P00330 [198-212]	1	1618.84	High	High	High	1.18358e+10	1.0961e+09	1.26807e+07	4.6	High	0	6.991e-08
FALSE	High	[R].MGAEVEADQLGDEWK.[G]			0.00151231	0	1	1	2	Q95V32	Q95V32 [32-46]	0	1677.74	High	Not Found	Not Found	3.77827e+07			2.9	High	0	3.544e-05
FALSE	High	[A].PEEHPVLLTEAPLNPK.[A]			3.7271e-06	0	3	16	3	P84184; P49128; Q25010	P84184 [99-114]; P49128 [99-114]; Q25010 [99-114]	0	1783.96	High	Not Found	Not Found	3.25456e+07			5.08	High	0	6.782e-08
FALSE	High	[K].IFCNGFIYDK.[K]	1xCarbamidomethyl [C3]; 1xDeamidated [N4]		0.00701437	0	1	1	3	P08160	P08160 [264-273]	0	1277.59	High	High	Not Found	6.4634e+07	1.00902e+07		2.55	High	0	0.0002851
FALSE	High	[K].IFCNGFIYDK.[K]	1xCarbamidomethyl [C3]		0.00314041	0	1	1	5	P08160	P08160 [264-273]	0	1276.6	High	High	Not Found	4.03024e+08	196656094		2.91	High	0	0.001869
FALSE	High	[R].VAPEEHPVLLTEAPLNPK.[A]			1.15519e-08	0	3	16	33	P84184; P49128; Q25010	P84184 [97-114]; P49128 [97-114]; Q25010 [97-114]	0	1954.06	High	High	Not Found	1.89058e+10	1.38323e+09		5.79	High	0	8.487e-11
FALSE	High	[K].LLYMVTDGQISK.[N]			0.00648811	0	1	1	3	P08161	P08161 [98-109]	0	1367.72	High	High	Not Found	63626518	6.21167e+07		2.47	High	0	0.003097
FALSE	High	[K].HPDLEKIPNLQVIK.[A]			0.00518133	0	1	1	5	Q962R9	Q962R9 [32-45]	1	1643.95	High	High	Not Found	170376160	1.30912e+07		2.75	High	0.001128	0.01107
FALSE	High	[N].LPPLTADFAEDKDVCK.[N]	1xCarbamidomethyl [C15]		4.82198e-06	0	1	1	3	P02769	P02769 [325-340]	1	1818.89	High	High	Not Found	1.10517e+08	4.82153e+07		4.61	High	0	9.631e-08
FALSE	High	[R].IPYYVGPLAR.[G]			0.0256789	0.000505085	1	1	10	BBNPI01	BBNPI01 [464-473]	0	1148.65	High	High	Not Found	7.62726e+08	6.99308e+07		2.26	High	0	0.006835
FALSE	High	[R].EAYPGDVFYLHSR.[L]			0.000907926	0	1	1	1	P35381	P35381 [334-346]	0	1553.74	High	Not Found	Not Found	50510662			2.3	High	0	1.771e-05
FALSE	High	[K].NLSSLESYETLK.[I]			0.000820592	0	1	1	6	P41702	P41702 [35-46]	0	1383.7	High	Not Found	Not Found	693672242			2.53	High	0	5.284e-05
FALSE	High	[K].LAEQAERYDEMVEAMK.[K]			0.000161887	0	1	1	7	P92177	P92177 [13-28]	1	1912.88	High	Not Found	Not Found	9.06792e+08			3.69	High	0	1.688e-06
FALSE	High	[K].YSNSDVIIYVGCGER.[G]	1xCarbamidomethyl [C12]		1.65396e-05	0	1	4	3	P31400	P31400 [266-280]	0	1731.8	High	Not Found	Not Found	8.39753e+07			2.71	High	0	7.499e-08
FALSE	High	[R].VDIAAPILSR.[M]			0.00537518	0	1	1	14	BBNVSVG	BBNVSVG [349-358]	0	1054.63	High	High	Not Found	30563012266	41403583		2.72	High	0	0.0001993
FALSE	High	[K].VTQGFSGADLTEICQR.[A]	1xCarbamidomethyl [C14]		7.13992e-05	0	1	1	3	Q7KN62	Q7KN62 [675-690]	0	1781.85	High	High	Not Found	5.93322e+07			2.91	High	0	5.509e-07
FALSE	High	[K].ALEFTTESSWGK.[S]			0.00172002	0	1	1	6	P08160	P08160 [245-256]	0	1355.65	High	High	High	3.28568e+08	6.5092e+06		3.19	High	0	0.0004187
FALSE	High	[R].AQLELLHELR.[T]			0.00135436	0	1	1	4	Q0ZB76	Q0ZB76 [324-333]	0	1221.69	High	High	Not Found	7.47043e+07			2.47	High	0	7.087e-05
FALSE	High	[K].YNGVFQECCQAEDKGACLLPK.[I]	3xCarbamidomethyl [C8; C9; C17]		1.10854e-05	0	1	1	10	P02769	P02769 [184-204]	1	2487.11	High	High	Not Found	6.16919e+08	1.61796e+08		4.63	High	0	8.678e-08
FALSE	High	[L].HTLFGDELCK.[V]	1xCarbamidomethyl [C9]		0.00333371	0	1	1	1	P02769	P02769 [91-100]	0	1219.58	High	Not Found	Not Found				2.45	High	0	0.0001038
FALSE	High	[K].VVGLSTLPEIYEK.[M]			0.00175193	0	1	1	24	P00330	P00330 [320-332]	0	1447.8	High	High	High	1.74553e+10	2.20166e+07	2.78057e+08	2.62	High	0.0002655	0.001855
FALSE	High	[V].PSGASTGVHEALEMR.[D]			0.000924775	0	1	1	1	P00924	P00924 [36-50]	0	1541.74	High	Not Found	Not Found	1.45796e+07			2.49	High	0	1.818e-05
FALSE	High	[R].AHQVVEDGYEFFAK.[R]			0.000198194	0	1	3	3	P48461	P48461 [245-258]	0	1639.78	High	Not Found	Not Found	1.17956e+08			2.61	High	0	0.0002298
FALSE	High	[K].IHINIVVIGHVDSGK.[S]			0.000466159	0	1	3	15	P05303	P05303 [6-20]	0	1600.92	High	High	Not Found	5.90367e+07	3.71469e+07		3.46	High	0	0.001453
FALSE	High	[R].WVANTDSSQCIDFSNYK.[E]	1xCarbamidomethyl [C10]		6.73509e-07	0	1	1	36	P17501	P17501 [393-409]	0	2034.89	High	High	High	3.29513e+09	468578602		5.15	High	0	2.547e-09
FALSE	High	[A].PYEDVEIGPNGVLR.[T]			0.00812299	0	1	1	1	BBNVSVG	BBNVSVG [378-391]	0	1557.79	High	Not Found	Not Found	1.56645e+07			1.23	High	0	0.0003472
FALSE	High	[K].NVNDVIAPAFVK.[A]	1xDeamidated [N]		0.000855256	0	1	1	15	P00924	P00924 [68-79]	0	1287.69	High	High	Not Found	367879602	7.38211e+07		3.14	High	0	0.000969
FALSE	High	[K].NVNDVIAPAFVK.[A]			0.000941938	0	1	1	24	P00924	P00924 [68-79]	0	1286.71	High	High	Not Found	9.38954e+09	2.66446e+09		3.28	High	0	1.883e-05
FALSE	High	[K].VCEIEMFMGR.[Y]	1xCarbamidomethyl [C2]		0.00447322	0	1	1	11	P41428	P41428 [405-414]	0	1271.56	High	High	High	995628131	1.06298e+08	2.91093e+07	3.06	High	0.00015	0.0004664
FALSE	High	[R].LSDYDVDHIVPQSFLK.[D]			8.46438e-05	0	1	1	6	BBNPI01	BBNPI01 [849-864]	0	1875.95	High	High	Not Found	7.24987e+08	2.51166e+06		3.5	High	0	2.636e-06
FALSE	High	[R].NVLCNFHGMDLTTDK.[L]	1xCarbamidomethyl [C4]		0.00357158	0	1	13	5	Q95V35	Q95V35 [98-112]	0	1764.8	High	High	Not Found	2.09343e+08	7.61607e+07		2.49	High	0	0.0001177
FALSE	High	[R].LVLEVAQHLGENTVR.[T]			0.000765912	0	1	2	1	Q05825	Q05825 [72-86]	0	1677.93	High	Not Found	Not Found	8.54038e+07			2.79	High	0	1.4e-05
FALSE	High	[K].AHNILNDVEPLLQNK.[T]			3.03032e-06	0	1	1	14	Q03209	Q03209 [429-443]	0	1717.92	High	High	High	8.44709e+08	2.53661e+08	3.91183e+07	4.64	High	0	9.367e-07
FALSE	High	[].ISDLGLACDFSK.[]	1xCarbamidomethyl [C8]		0.00135436	0	0	1	1			0	1325.64	High	Not Found	Not Found	1.11343e+07			2.1	High	0	3.059e-05
FALSE	High	[K].QLQSVHFNGQEITFEK.[C]			0.00178444	0	1	1	4	P08161	P08161 [667-682]	0	1904.95	High	High	Not Found	1.32587e+08	5.50711e+07		3.05	High	0	0.0001003
FALSE	High	[R].LNSVPEEHTDDNSSIDLPLTTPK.[Q]			1.60156e-05	0	1	1	14	P41473	P41473 [50-72]	0	2522.23	High	High	High	5.43052e+09	9.41846e+08	3.19368e+06	4.75	High	0	2.091e-07
FALSE	High	[R].EHCLIDNDIYDLSK.[N]	1xCarbamidomethyl [C3]		2.45641e-05	0	1	1	24	P17501	P17501 [244-257]	0	1734.8	High	High	High	11888539550	348720116	1.56628e+08	5.39	High	0	1.286e-07
FALSE	High	[K].MYMMGTIDGVK.[Y]			0.00242788	0	1	1	4	P41430	P41430 [272-282]	0	1245.57	High	High	Not Found	4.41567e+07	51474115		2.29	High	0	6.776e-05
FALSE	High	[K].ITLTSDPKLPFK.[V]			0.0086217	0	1	7	3	Q7PXE2	Q7PXE2 [10-21]	1	1359.79	High	High	Not Found		1.53994e+07		2.09	High	0	0.0003764
FALSE	High	[K].SMFNDWNANYEK.[I]			0.00479225	0	1	1	2	Q9U5N1	Q9U5N1 [191-202]	0	1518.63	High	High	Not Found	3.18864e+07	7.99541e+06		1.8	High	0	0.0001699
FALSE	High	[R].IINVIGEPIDER.[G]			0.00611239	0	1	1	2	Q05825	Q05825 [121-132]	0	1367.75	High	Not Found	Not Found	63520647			2.86	High	0	0.0002369
FALSE	High	[K].QTVTHTFAGDYLCHFAK.[A]	1xCarbamidomethyl [C13]		0.000377292	0	1	1	8	P11038	P11038 [194-210]	0	1995.94	High	High	Not Found	3.69134e+08	1.14349e+08		3.48	High	0	5.36e-06
FALSE	High	[K].KGLTPSQIGVMLR.[D]			0.000879174	0	1	2	7	Q8I7U0	Q8I7U0 [43-55]	1	1399.81	High	High	Not Found	2.63123e+08	2.047e+07		3.17	High	0.0006085	0.005638
FALSE	High	[K].RYDEHHQDLTLLK.[A]			0.00744531	0	1	1	12	BBNPI01	BBNPI01 [340-352]	1	1667.85	High	High	High	6.8704e+08	1.0239e+08	2.23638e+07	3.77	High	0.0002143	0.009185
FALSE	High	[K].AQVSGQGDSLHEHIANLAGSPAIK.[K]			1.12733e-06	0	1	1	5	BBNPI01	BBNPI01 [727-750]	0	2400.23	High	Not Found	Not Found	6.70568e+08			5.78	High	0	1.934e-09
FALSE	High	[K].DYNAAYTADEYNSLVK.[T]			3.178e-05	0	1	1	18	Q00733	Q00733 [248-263]	0	1836.83	High	High	High	7.11069e+08	43724759	7.87263e+07	4.11	High	0	5.57e-07
FALSE	High	[R].IEEELGDNAVFAGENFHHGD.[K]			3.35832e-05	0	1	1	4	P00924	P00924 [416-435]	0	2199.96	High	High	Not Found	162806394	3.83114e+06		4.3	High	0	3.504e-05
FALSE	High	[K].RGNFSILNCSCFEGR.[F]	2xCarbamidomethyl [C9; C11]		0.00196525	0	1	1	6	P41430	P41430 [80-94]	1	1816.82	High	High	Not Found	1.36823e+08	3.78973e+07		3.52	High	0	5.059e-05
FALSE	High	[R].AHIFGLHVAEYMR.[S]			0.000182449	0	1	1	4	O76190	O76190 [197-209]	0	1543.78	High	High	Not Found	1.47959e+08	1.96937e+07		3.39	High	0	0.0007552
FALSE	High	[R].AVAVVVDPIQSVK.[G]			0.00128168	0	1	1	5	Q9V3H2	Q9V3H2 [138-150]	0	1324.78	High	High	Not Found	106500589	19559859		3.39	High	0	3.263e-05
FALSE	High	[R].QLFHPEQLITGK.[E]			0.000402378	0	1	4	18	P06603	P06603 [85-96]	0	1410.77	High	High	Not Found	2162891278	335623758		4.04	High	0	6.584e-06
FALSE	High	[K].DAGTISGLNVLR.[I]			0.000798266	0	1	1	13	Q9U639	Q9U639 [160-171]	0	1215.67	High	High	Not Found	1.68119e+09	1.91593e+08		3.02	High	0	3.124e-05
FALSE	High	[K].NELSQVATTNQSLFAENEESK.[V]			4.19384e-07	0	1	1	12	P41467	P41467 [524-544]	0	2339.1	High	High	Not Found	1033080487	2.40345e+08		5.34	High	0	3.176e-09
FALSE	High	[I].EEELGDNAVFAGENFHHGDKL.[-]			0.00162772	0	1	1	3	P00924	P00924 [417-437]	1	2328.05	High	Not Found	Not Found	8.07632e+07			3.77	High	0	3.928e-05
FALSE	High	[K].LVNELTEFAK.[T]	1xDeamidated [N3]		0.00274861	0	1	1	8	P02769	P02769 [66-75]	0	1164.61	High	High	Not Found	2349769856	3.63469e+08		2.44	High	0.00015	0.000615
FALSE	High	[K].RICEEIAIIPTKPLR.[N]	1xCarbamidomethyl [C3]		0.000322686	0	1	1	9	Q962R2	Q962R2 [33-47]	1	1809.04	High	High	High	427045404			3.75	High	0	1.509e-05
FALSE	High	[K].VVDANVDEYTVDGLK.[L]			6.20985e-06	0	1	1	11	P41473	P41473 [112-126]	0	1636.81	High	High	Not Found	2.56019e+09	2.10106e+07		3.51	High	0	3.191e-06
FALSE	High	[K].RVVNMFLNNEIENNK.[I]			0.00634095	0	1	1	4	Q06669	Q06669 [49-63]	1	1833.93	High	Not Found	Not Found	3.05455e+08			2.78	High	0.0002655	0.00218
FALSE	High	[].TGDSVVVVTGWK.[]			0.000201873	0	0	1	3			0	1247.66	High	Not Found	High	6.00109e+07			3.27	High	0	2.279e-06
FALSE	High	[K].ILLTEPPMNPTK.[N]			0.00433168	0	1	1	3	P45888	P45888 [112-123]	0	1353.74	High	High	Not Found	1.53043e+08	65828575		2.57	High	0	0.0001483
FALSE	High	[K].FESGNLCMITGGR.[N]	1xCarbamidomethyl [C7]		0.000165653	0	1	2	6	Q95V34	Q95V34 [175-187]	0	1441.66	High	High	High	2.73278e+08	2.324e+07		2.96	High	0	1.435e-05
FALSE	High	[K].GHFGPINSLAFHPDGK.[S]			0.00160543	0	1	13	3	Q1HPW4	Q1HPW4 [284-299]	0	1693.84	High	High	Not Found	8.70026e+07	6.28432e+06		3.59	High	0	0.000281
FALSE	High	[K].LECSEELGDLVK.[A]	1xCarbamidomethyl [C3]		0.000202803	0	1	1	3	P29742	P29742 [458-469]	0	1391.67	High	High	Not Found	1.94657e+08	4.2523e+06		2.78	High	0	2.297e-06
FALSE	High	[K].RLWADAGVQECFGR.[S]	1xCarbamidomethyl [C11]		0.00940588	0	1	1	3	P53359	P53359 [130-143]	1	1664.8	High	Not Found	High	1.20417e+08		4592032	2.89	High	0	0.0004232
FALSE	High	[R].VLSILSAQCNGCSTVANGDR.[L]	2xCarbamidomethyl [C9; C12]		1.99401e-06	0	1	1	6	Q00732	Q00732 [244-263]	0	2122	High	Not Found	High	3.33312e+08		1.11008e+07	4.04	High	0	4.201e-09
FALSE	High	[K].STAVSFNLYR.[V]			0.00944907	0	1	1	5	P41428	P41428 [330-339]	0	1157.59	High	Not Found	High	9.66799e+08		6.66159e+07	2.48	High	0.00015	0.0007379
FALSE	High	[K].ILETLQSELK.[L]			0.0081978	0	1	1	3	P41473	P41473 [199-208]	0	1173.67	High	Not Found	Not Found	4.23345e+09			2.23	High	0.00015	0.000979
FALSE	High	[R].GFGHQVATDALVQMEK.[A]			0.00711156	0	1	1	1	Q9VIW7	Q9VIW7 [265-280]	0	1730.85	High	Not Found	Not Found	3.05371e+07			2.14	High	0	0.0002905
FALSE	High	[K].LLYNNVSNFAR.[L]			0.00254206	0	1	1	4	P29742	P29742 [1217-1227]	0	1310.69	High	High	Not Found	175346857	4.4687e+07		2.39	High	0	0.0001131
FALSE	High	[R].TCNFSYSAYQAAYTTDK.[A]	1xCarbamidomethyl [C2]		1.29617e-05	0	1	1	3	Q1HPW4	Q1HPW4 [98-114]	0	1990.85	High	Not Found	Not Found	4.04488e+07			2.7	High	0	5.409e-08
FALSE	High	[K].YEMFAQTLQQSR.[G]			0.000197284	0	1	1	3	Q7KN62	Q7KN62 [753-764]	0	1501.71	High	Not Found	Not Found	6.18255e+07			2.65	High	0	2.212e-06
FALSE	High	[K].MLYSSSFDALK.[K]	1xOxidation [M1]		0.00131147	0	1	1	7	P45594	P45594 [105-115]	0	1277.61	High	Not Found	Not Found	3.64961e+07			2.1	High	0	2.919e-05
FALSE	High	[K].MLYSSSFDALK.[K]			0.00315487	0	1	1	7	P45594	P45594 [105-115]	0	1261.61	High	High	Not Found	1.73441e+09	3.36936e+08		2.68	High	0	9.649e-05
FALSE	High	[R].GLCAIAQAESLR.[Y]	1xCarbamidomethyl [C3]		0.00181754	0	1	2	7	P48153	P48153 [96-107]	0	1288.67	High	High	Not Found	3.75867e+08	3.2779e+06		3.07	High	0	4.549e-05
FALSE	High	[R].LDTGNFSWGSECSTR.[K]	1xCarbamidomethyl [C12]		1.59168e-06	0	1	1	5	Q8WQI5	Q8WQI5 [60-74]	0	1716.73	High	High	Not Found	2.01634e+08	2.65493e+06		3.68	High	0	4.74e-07
FALSE	High	[R].RPSVVQPAAPAPVPTIVR.[E]			2.20632e-06	0	1	1	4	Q03209	Q03209 [154-171]	0	1855.09	High	Not Found	High	2.0271e+08		26557914	4.61	High	0	4.82e-09
FALSE	High	[K].YVDVCSISELQK.[F]	1xCarbamidomethyl [C5]		0.000532649	0	1	1	8	P41431	P41431 [54-65]	0	1440.7	High	High	High	5.24729e+08	1.08607e+07	7.90903e+06	2.83	High	0	2.083e-05
FALSE	High	[R].DMGYNVSMMADSTSR.[W]			0.00227659	0	1	4	3	P31400	P31400 [339-353]	0	1664.67	High	Not Found	Not Found	2.5396e+07			2.78	High	0	7.947e-05
FALSE	High	[K].HLEINPDHSIVETLR.[Q]			4.31805e-06	0	1	1	16	Q9BLC5	Q9BLC5 [618-632]	0	1772.93	High	High	High	1.67618e+09	3.15698e+07	9.05003e+07	4.58	High	0	4.048e-07
FALSE	High	[R].LVSGYENSRPININLR.[S]			0.00513397	0	1	1	3	P41704	P41704 [50-65]	0	1845	High	High	Not Found	340589319	2.04436e+08		2.2	High	0	0.0001866
FALSE	High	[R].NELESYAYSLK.[N]			0.00816031	0	1	1	2	P29844	P29844 [563-573]	0	1316.64	High	Not Found	Not Found	4.10088e+07			2.13	High	0	0.0003493
FALSE	High	[K].SVEMHHEALQEAVPGDNVGFNVK.[N]			2.73871e-06	0	1	4	5	Q26487	Q26487 [277-299]	0	2507.2	High	High	Not Found	3.67828e+08	1.98133e+07		5.08	High	0	1.066e-06
FALSE	High	[K].EVLDATLIHQSITGLYETR.[I]			7.30601e-05	0	1	1	5	BBNPI01	BBNPI01 [1357-1375]	0	2159.13	High	Not Found	High	5.97333e+08		2.65313e+07	3.79	High	0	5.685e-07
FALSE	High	[K].AAQDSFAAGWGVMVSHR.[S]			1.07172e-06	0	1	1	17	P00924	P00924 [359-375]	0	1789.84	High	High	High	6.02419e+08	172741548	7.32135e+07	3.95	High	0	3.935e-07
FALSE	High	[R].IETLDPALIRPGR.[I]			0.0055253	0	1	1	2	P48601	P48601 [333-345]	0	1450.84	High	Not Found	Not Found	1.15708e+08			2.29	High	0.00015	0.0005148
FALSE	High	[K].LVNELTEFAK.[T]			0.00250725	0	1	1	53	P02769	P02769 [66-75]	0	1163.63	High	High	High	43016072368	1.28598e+08		2.87	High	0.002422	0.01906
FALSE	High	[R].HPEYAVSVLLR.[L]			0.00192945	0	1	1	40	P02769	P02769 [361-371]	0	1283.71	High	High	High	4770745068	8.55261e+07		2.87	High	0.0002655	0.001577
FALSE	High	[K].YVNFLYLASHYEK.[L]			0.00102319	0	1	1	11	BBNPI01	BBNPI01 [1248-1260]	0	1646.82	High	Not Found	High	5.39619e+08		48419162	2.78	High	0	2.736e-05
FALSE	High	[R].VTTYEDGGVLTATQDTSLQDGCLIYNVK.[I]	1xCarbamidomethyl [C22]		6.50212e-06	0	1	1	2	BBNPI01	BBNPI01 [1517-1544]	0	3061.47	High	Not Found	Not Found	5.37621e+08			5.87	High	0	2.102e-08
FALSE	High	[K].DGNGFISAAELR.[H]			0.00488109	0	1	1	3	P62152	P62152 [96-107]	0	1249.62	High	Not Found	Not Found	324996952			3.08	High	0	0.0001751
FALSE	High	[A].SLLINDITPNK.[T]			0.00648811	0	1	1	2	P41482	P41482 [56-66]	0	1227.69	High	High	Not Found	30122978	6.05337e+06		2.14	High	0	0.0008166
FALSE	High	[K].FSQMIQINEYK.[E]			0.00289111	0	1	1	2	P41453	P41453 [94-104]	0	1400.69	High	Not Found	Not Found	3.89223e+07			2.8	High	0	8.558e-05
FALSE	High	[R].VMFLDTVTTSDVSSK.[Y]	1xOxidation [M2]		1.24935e-05	0	1	1	11	P41428	P41428 [192-206]	0	1645.8	High	High	Not Found	3.53142e+07	1.44874e+07		3.25	High	0	5.536e-08
FALSE	High	[R].VMFLDTVTTSDVSSK.[Y]			3.07732e-05	0	1	1	14	P41428	P41428 [192-206]	0	1629.8	High	High	Not Found	1.33313e+09	4.71354e+08		3.13	High	0	8.075e-07
FALSE	High	[K].VFADYEEYVK.[C]			0.0093201	0	1	1	7	P00489	P00489 [774-783]	0	1262.59	High	High	Not Found	2806280221	1.07814e+07		2.41	High	0.00015	0.001235
FALSE	High	[N].AILGVSLAASR.[A]			0.00537518	0	1	1	4	P00924	P00924 [110-120]	0	1057.64	High	High	High	301266004	68164670		2.31	High	0.00015	0.0008046
FALSE	High	[R].FVDIAIPCNTK.[S]	1xCarbamidomethyl [C8]		0.00162772	0	1	3	4	Q5UAP4	Q5UAP4 [156-166]	0	1277.66	High	High	Not Found	799877648	265694892		2.31	High	0	3.929e-05
FALSE	High	[K].NYYVPVSDNFR.[Q]			0.00184278	0	1	1	5	P41428	P41428 [368-378]	0	1373.65	High	Not Found	Not Found	1.36472e+09			2.5	High	0	0.0001473
FALSE	High	[R].NMALDMGSELENQNR.[Q]			2.96615e-05	0	1	1	6	P36975	P36975 [170-184]	0	1721.76	High	High	Not Found	6.2088e+07	4.80952e+06		3.63	High	0	1.776e-07
FALSE	High	[K].AVVQVFEGTSGIDAK.[N]			6.1912e-05	0	2	3	3	P31409; P31410	P31409 [73-87]; P31410 [77-91]	0	1520.8	High	Not Found	Not Found	3.02271e+08			3.49	High	0	4.561e-07
FALSE	High	[K].SLTNDWEDHLAVK.[H]			0.000631423	0	3	6	6	Q7PT10; Q9BLC5; O02192	Q7PT10 [295-307]; Q9BLC5 [300-312]; O02192 [299-311]	0	1527.74	High	Not Found	High	9.63344e+08			2.25	High	0	1.081e-05
FALSE	High	[N].TVLSGGTTMYPGIADR.[M]			0.000501745	0	3	6	3	P84184; P49128; Q25010	P84184 [298-313]; P49128 [298-313]; Q25010 [298-313]	0	1638.82	High	High	Not Found	7.06149e+07	29014837		3.08	High	0	7.887e-06
FALSE	High	[K].LYLYYLQNGR.[D]			0.00341119	0	1	1	7	BBNPI01	BBNPI01 [827-836]	0	1302.68	High	High	High	508301351	9.63981e+07		2.53	High	0	0.0003601
FALSE	High	[K].LIESNAIVFDEK.[S]			0.00362115	0	1	1	4	P41472	P41472 [59-70]	0	1377.73	High	High	Not Found	1.09607e+09			2.89	High	0	0.0001164
FALSE	High	[K].VLEQLTGQQPVFSK.[A]			0.000106528	0	1	2	3	Q962U2	Q962U2 [54-67]	0	1573.86	High	Not Found	Not Found	461126262			3.25	High	0	9.503e-07
FALSE	High	[K].HNNIFGNILQK.[H]			0.0011691	0	1	1	6	P41430	P41430 [178-188]	0	1297.7	High	High	Not Found	1.512e+08	2.67573e+07		3.62	High	0	2.503e-05
FALSE	High	[K].SKEPTLDAGESIWYNK.[C]			8.29692e-06	0	1	1	8	P32651	P32651 [75-90]	1	1837.9	High	High	Not Found	7.07677e+08	1.74359e+07		4.75	High	0	2.939e-08
FALSE	High	[R].RYESVQSYLFNNR.[N]			0.00102319	0	1	1	7	Q03209	Q03209 [5-17]	1	1675.82	High	Not Found	Not Found	416242984			3.69	High	0.00015	0.001152
FALSE	High	[K].YPIEHGIITNWDDMEK.[IV]	1xOxidation [M14]		0.00654792	0	1	13	32	P49128	P49128 [70-85]	0	1976.91	High	High	High	2.90345e+08	4.08938e+07	3.11651e+07	2.95	High	0	0.004538
FALSE	High	[K].YPIEHGIITNWDDMEK.[IV]			2.43392e-05	0	1	13	21	P49128	P49128 [70-85]	0	1960.91	High	High	Not Found	7.49864e+09	2357717026		4.26	High	0	3.095e-06
FALSE	High	[R].VTSSDLAASIIK.[N]			0.000676504	0	1	1	4	Q00733	Q00733 [59-70]	0	1204.68	High	High	Not Found	801241770	2.965e+07		2.66	High	0	1.185e-05
FALSE	High	[K].HMAELYALINHDK.[A]			3.82529e-07	0	1	1	6	P18569	P18569 [435-447]	0	1554.77	High	Not Found	Not Found	7.24644e+08			4.08	High	0	4.421e-10
FALSE	High	[R].CLYACLLTAQPR.[L]	2xCarbamidomethyl [C1; C5]		0.00011519	0	1	1	11	Q1HPK6	Q1HPK6 [714-725]	0	1465.73	High	High	High	1.84136e+08	32732271	1.8884e+07	2.94	High	0	0.0001574
FALSE	High	[K].SLKDPLTITTAHFDHPEGLK.[H]			0.000105068	0	1	1	15	P41675	P41675 [22-41]	1	2220.17	High	High	Not Found	1.07865e+09	2.86041e+08		4.79	High	0	4.383e-06
FALSE	High	[K].ILANMSNALLK.[Q]			0.0013606	0	1	1	4	P18569	P18569 [211-221]	0	1187.68	High	High	Not Found	8.82711e+07			2.66	High	0	0.0005228
FALSE	High	[R].INPYMSSPCHIEVCLSEREDAVAR.[V]	2xCarbamidomethyl [C9; C14]		0.000102679	0	1	1	1	Q5UAS2	Q5UAS2 [136-159]	1	2833.31	High	Not Found	Not Found	164088347			3.85	High	0	9.045e-07
FALSE	High	[K].VGSHITGGDLYGLVHENTLVK.[H]			4.38501e-05	0	1	3	18	P31400	P31400 [143-163]	0	2209.16	High	High	Not Found	4.55284e+08	1.43581e+08		4.95	High	0	2.212e-07
FALSE	High	[R].NIVWISECVAQK.[H]	1xCarbamidomethyl [C8]		0.000776548	0	1	1	6	Q25531	Q25531 [325-336]	0	1446.74	High	High	Not Found	178858869	4.29863e+07		2.98	High	0	0.0005434
FALSE	High	[K].MIQAANGEVTITNDGATILK.[Q]	1xOxidation [M1]		0.00232951	0	1	1	1	Q9NB32	Q9NB32 [53-72]	0	2076.06	High	Not Found	Not Found	3.61326e+07			2.15	High	0	6.397e-05
FALSE	High	[K].LQELIQDLQSEYNKK.[I]			8.70121e-05	0	1	1	3	P41678	P41678 [161-175]	1	1848.97	High	High	High	88724297	30664132		3.98	High	0	7.249e-07
FALSE	High	[R].NVLCNFHGMDLTTDKLR.[WS]	1xCarbamidomethyl [C4]		0.000540047	0	1	5	5	Q95V35	Q95V35 [98-114]	1	2033.99	High	High	Not Found	160211308	1.77963e+07		2.89	High	0	3.864e-05
FALSE	High	[K].TITLEVEPSDTIENVK.[A]			1.32024e-05	0	1	7	24	P68203	P68203 [12-27]	0	1787.93	High	High	Not Found	8.40934e+09	3091640513		3.96	High	0	3.31e-06
FALSE	High	[].LTIEFTEEYPNKPPTVR.[]			0.000575952	0	0	1	1			0	2034.05	High	Not Found	Not Found	2.74745e+07			2.47	High	0	9.492e-06
FALSE	High	[N].ATFLTSAANAVNSPAAHLTK.[S]			0.0082733	0	1	1	2	P32651	P32651 [338-357]	0	1985.05	High	Not Found	Not Found	3.4978e+07			2.45	High	0	0.0003576
FALSE	High	[A].TDGGAHGVINVSVSEAAIEASTR.[Y]			9.49574e-05	0	1	1	2	P00330	P00330 [236-258]	0	2241.11	High	High	Not Found	1.89005e+07	3331401		3.35	High	0	6.741e-07
FALSE	High	[R].IIDVVYNASNNELVR.[T]			1.69243e-05	0	1	2	11	Q8WQI5	Q8WQI5 [78-92]	0	1718.91	High	High	Not Found	3.18307e+08	5.04541e+07		4.24	High	0	1.055e-05
FALSE	High	[K].ALTNFPHTDFTLCK.[C]	1xCarbamidomethyl [C13]		0.00281249	0	1	1	2	Q1HPS4	Q1HPS4 [75-88]	0	1664.81	High	Not Found	Not Found	6.40793e+07			2.05	High	0	8.237e-05
FALSE	High	[K].LPVAPSTTEYVPTPISGSR.[K]			1.63621e-06	0	1	1	9	P11042	P11042 [218-236]	0	1972.04	High	High	Not Found	3.00247e+08	27073398		4.55	High	0	3.208e-09
FALSE	High	[R].SLGYAYVNFQQPADAER.[A]			0.00214457	0	1	1	1	P21187	P21187 [42-58]	0	1928.91	High	Not Found	Not Found	1.66963e+07			2.63	High	0	5.717e-05
FALSE	High	[R].ICEEIAIIPTKPLR.[N]	1xCarbamidomethyl [C2]		0.000139093	0	1	1	4	Q962R2	Q962R2 [34-47]	0	1652.94	High	High	Not Found	8.15886e+07	2.79845e+06		2.49	High	0	1.372e-06
FALSE	High	[K].ATDGGAHGVINVSVSEAAIEASTR.[Y]	1xDeamidated [N11]		3.88461e-06	0	1	1	3	P00330	P00330 [235-258]	0	2313.13	High	High	Not Found	1.12932e+08			4.71	High	0	6.781e-09
FALSE	High	[K].ATDGGAHGVINVSVSEAAIEASTR.[Y]			9.50761e-10	0	1	1	31	P00330	P00330 [235-258]	0	2312.15	High	High	High	2.93741e+09	2.80186e+09	814205	5.86	High	0	1.248e-13
FALSE	High	[KR].GVVDSEDLPLNISR.[E]			5.01066e-05	0	3	5	14	Q7PT10; Q9BLC5; O02192	Q7PT10 [367-380]; Q9BLC5 [372-385]; O02192 [371-384]	0	1513.79	High	High	High	1.55486e+09	9.83027e+08		3.49	High	0	1.293e-05
FALSE	High	[K].VNCLEIVGLR.[R]	1xCarbamidomethyl [C3]		0.00953603	0	1	1	4	P11039	P11039 [42-51]	0	1172.65	High	High	Not Found	9.01984e+07	33066797		2.77	High	0	0.004462
FALSE	High	[K].DFLAGGISAAVSK.[T]			0.00102319	0	1	1	3	Q27238	Q27238 [13-25]	0	1235.66	High	High	Not Found	1.14499e+08	45355509		2.87	High	0	5.906e-05
FALSE	High	[K].NSNDQDELNIYLGVQSSNAK.[R]			1.98486e-06	0	1	1	10	P25695	P25695 [338-357]	0	2209.04	High	High	Not Found	173018800	2.83469e+07		4.14	High	0	4.176e-09
FALSE	High	[R].AILVDLEPGTMDSVR.[S]	1xOxidation [M11]		0.00786645	0	1	3	3	O17449	O17449 [63-77]	0	1631.83	Not Found	High	High		7.04866e+06	1.46015e+07	1.92	Medium	0	0.01711
FALSE	High	[R].AILVDLEPGTMDSVR.[S]			3.1489e-05	0	1	3	12	O17449	O17449 [63-77]	0	1615.84	High	Not Found	Not Found	1027422222			3.66	High	0	1.805e-07
FALSE	High	[R].RAVAPEYLQIDTEELR.[F]			8.42411e-08	0	1	1	24	A0A097PV51	A0A097PV51 [210-225]	1	1902.99	High	High	High	13465531850	3.34296e+09		4.5	High	0	8.473e-06
FALSE	High	[K].NNNEFVTICNNLEDNR.[A]	1xCarbamidomethyl [C9]; 1xDeamidated [N]		0.00190303	0	1	1	5	P41428	P41428 [630-645]	0	1966.86	High	Not Found	Not Found	2.71893e+07			2.3	High	0	4.86e-05
FALSE	High	[K].NNNEFVTICNNLEDNR.[A]	1xCarbamidomethyl [C9]		9.70126e-06	0	1	1	19	P41428	P41428 [630-645]	0	1965.87	High	High	Not Found	1.39142e+09	1.30512e+08		5.48	High	0	3.708e-07
FALSE	High	[R].VLTDGGFSSGITVTPVK.[Y]			4.82198e-06	0	1	1	10	P41662	P41662 [369-385]	0	1677.91	High	High	High	8.21087e+08	4.33655e+08		3.34	High	0	1.462e-08
FALSE	High	[K].PLRLPLQDVYK.[I]			0.000937617	0	2	3	15	P05303; Q26487	P05303 [245-255]; Q26487 [231-241]	1	1341.79	High	High	Not Found	925495612	162097933		3.44	High	0	0.0003482
FALSE	High	[K].AMAAAANFAWVNR.[S]			0.00761798	0	2	2	1	Q9VIW7; Q17FP1	Q9VIW7 [310-322]; Q17FP1 [310-322]	0	1392.68	High	Not Found	Not Found	1.50525e+07			1.19	High	0	0.0003194
FALSE	High	[K].LFTFHADICTLPDTEK.[Q]	1xCarbamidomethyl [C9]		4.0797e-07	0	1	1	46	P02769	P02769 [529-544]	0	1907.92	High	High	High	1.50047e+10	4039456887	1.58257e+07	5.44	High	0	2.256e-07
FALSE	High	[K].DGYFVPPEFGNK.[F]			0.00542477	0	1	1	17	Q04719	Q04719 [82-93]	0	1369.64	High	High	High	7.75727e+08	5.11008e+07	3.37919e+07	2.56	High	0	0.000202
FALSE	High	[K].VGINYQPPTVVPGGDLAK.[V]			0.000322686	0	1	4	22	P06603	P06603 [353-370]	0	1824.99	High	High	High	1430074393	240631613	9.79783e+06	3.04	High	0	0.0004569
FALSE	High	[K].LITAIGDVVNHDPVVGDR.[L]	1xDeamidated [N10]		1.91316e-06	0	1	1	6	P00489	P00489 [623-640]	0	1890.99	High	High	High	1.17739e+08	1.17073e+08	2.98103e+07	4.48	High	0	6.177e-08
FALSE	High	[K].LITAIGDVVNHDPVVGDR.[L]			7.05208e-07	0	1	1	17	P00489	P00489 [623-640]	0	1890.01	High	High	Not Found	3.75098e+09	1345676111		5.25	High	0	1.022e-09
FALSE	High	[R].ARFEELNADLFR.[S]			0.000123417	0	2	2	11	P11147; Q9U639	P11147 [300-311]; Q9U639 [300-311]	1	1480.75	High	High	Not Found	1602999100	3.98794e+08		3.51	High	0	1.166e-06
FALSE	High	[K].SYELPDGQVITIGNER.[F]			2.11051e-05	0	3	16	41	P84184; P49128; Q25010	P84184 [240-255]; P49128 [240-255]; Q25010 [240-255]	0	1790.89	High	High	High	5.0921e+09	1.95716e+09	27709893	3.6	High	0	5.947e-06
FALSE	High	[K].LYMEGTVDNHHFK.[C]			0.00330322	0	1	1	3	BBNPI01	BBNPI01 [1437-1449]	0	1590.74	High	High	Not Found	4.84646e+08	74917978		2.41	High	0	0.0002906
FALSE	High	[].RPWALTFSYGR.[]			0.0089847	0	0	1	4			0	1353.71	High	High	Not Found	108828936	2.80831e+07		3.13	High	0	0.005577
FALSE	High	[K].ATGVPISFYVSPNK.[D]			0.000568062	0	1	1	7	P21286	P21286 [96-109]	0	1479.78	High	High	High	186359312	1.99248e+07	1.06189e+07	2.52	High	0	9.356e-06
FALSE	High	[K].MLIVNNKPLYVDDYDDGVQDR.[F]			0.000485853	0	1	1	2	P24307	P24307 [1006-1026]	0	2482.19	High	High	Not Found	4.28275e+07	4.45461e+06		2.54	High	0	7.556e-06
FALSE	High	[K].TYEINNLQDANHLIIR.[N]			6.45284e-05	0	1	1	2	P24307	P24307 [18-33]	0	1927	High	High	Not Found	9.64149e+07	51054379		4.54	High	0	3.878e-07
FALSE	High	[K].NAIVVVDATPFR.[Q]			0.00114254	0	1	1	6	Q8WQI5	Q8WQI5 [99-110]	0	1301.72	High	High	Not Found	3.07141e+08	6.54046e+07		3.27	High	0	0.001592
FALSE	High	[K].YPIEHGIVTNWDDMEK.[I]			7.2059e-05	0	2	4	6	P84184; Q25010	P84184 [70-85]; Q25010 [70-85]	0	1946.9	High	High	Not Found	2.33182e+08	16412819		4.58	High	0	8.381e-06
FALSE	High	[K].SACQESLTELAFQNETLRR.[F]	1xCarbamidomethyl [C3]		0.000204677	0	1	1	6	P32651	P32651 [358-376]	1	2253.09	High	High	Not Found	1.40359e+09	334225749		4.01	High	0	2.032e-06
FALSE	High	[R].IGEEYISDLDQLRK.[L]	1xDeamidated [Q11]		0.000337871	0	1	1	5	P00489	P00489 [508-521]	1	1679.85	High	High	Not Found	211418713	70889763		2.78	High	0	4.602e-06
FALSE	High	[R].IGEEYISDLDQLRK.[L]			3.12007e-05	0	1	1	15	P00489	P00489 [508-521]	1	1678.86	High	High	Not Found	2294072409	5.44684e+08		4.37	High	0	9.263e-06
FALSE	High	[K].LYLVDLAGSEK.[V]			0.0012018	0	1	1	2	P17210	P17210 [234-244]	0	1207.66	High	Not Found	Not Found	93543326			2.17	High	0	2.595e-05
FALSE	High	[M].VFNVYYNGYYVEK.[K]			0.00283846	0	1	1	4	P41432	P41432 [2-14]	0	1657.79	High	High	Not Found	8.20833e+07	7.76876e+06		2.38	High	0	0.0008306
FALSE	High	[R].VLYPNDNFFEGK.[E]	1xDeamidated [N]		0.00243906	0	1	2	15	P00489	P00489 [279-290]	0	1443.68	High	High	High	208222220	2.96212e+07	18960350	2.61	High	0	0.007252
FALSE	High	[R].VLYPNDNFFEGK.[E]			0.00324306	0	1	2	14	P00489	P00489 [279-290]	0	1442.7	High	High	Not Found	4.5304e+09	1.09887e+09		2.66	High	0	0.0004833
FALSE	High	[R].FQPGYQLSNNQFVSTSDINR.[I]			0.00474843	0	1	1	2	P41705	P41705 [52-71]	0	2315.11	High	Not Found	Not Found	1.01476e+08			2.77	High	0	0.0001688
FALSE	High	[R].PCFSALTPDETYVPK.[A]	1xCarbamidomethyl [C2]		8.38689e-05	0	1	1	6	P02769	P02769 [509-523]	0	1724.82	High	High	Not Found	2.63129e+08	62469708		4.85	High	0	6.925e-06
FALSE	High	[K].PGTPVYATNLFTSNPR.[K]			5.66414e-06	0	1	1	13	P41700	P41700 [109-124]	0	1734.88	High	High	Not Found	232671864	5.90651e+07		4.18	High	0	1.168e-08
FALSE	High	[R].YESVQSYLFNNR.[N]			0.00166556	0	1	1	7	Q03209	Q03209 [6-17]	0	1519.72	High	High	Not Found	2.44011e+08	8.30332e+07		3.05	High	0	4.151e-05
FALSE	High	[K].TLGWEAFTETLYPADGGLEGR.[N]			3.4676e-08	0	1	1	25	BBNPI01	BBNPI01 [1561-1581]	0	2283.09	High	High	High	4.78672e+08	2.19968e+08	3.5412e+07	5.13	High	0	1.683e-11
FALSE	High	[R].TPALIFEHVNNTDFK.[Q]			6.00356e-07	0	1	2	8	O76484	O76484 [108-122]	0	1745.89	High	High	Not Found	4.00732e+08	7.10899e+07		3.71	High	0	1.629e-06
FALSE	High	[R].LSVLGAITSVQHR.[L]			0.000129821	0	1	1	6	Q9VPH7	Q9VPH7 [69-81]	0	1380.8	High	High	Not Found	9.25147e+07	7.0295e+07		3.14	High	0	1.25e-06
FALSE	High	[K].CGFTNVYHFPEYSK.[F]	1xCarbamidomethyl [C1]		0.000174248	0	1	1	4	Q04719	Q04719 [399-412]	0	1748.77	High	High	Not Found	718103064	3.11862e+06		3.28	High	0	1.862e-06
FALSE	High	[K].FVDGLMIHSGDPCNDYVNTATR.[H]	1xCarbamidomethyl [C13]		1.79926e-07	0	1	1	4	P48153	P48153 [153-174]	0	2482.11	High	High	Not Found	4.36089e+08	217654140		5.75	High	0	3.947e-10
FALSE	High	[K].VLYLHWSAYCR.[Q]	1xCarbamidomethyl [C10]		0.00657803	0	1	1	2	P08161	P08161 [45-55]	0	1467.72	High	Not Found	Not Found	5.50592e+07			1.31	High	0	0.0002615
FALSE	High	[].IIVDTYGGWGAHGGGAFSGK.[]			2.69307e-05	0	0	1	1			0	1949.95	High	Not Found	Not Found	26660781			2.93	High	0	1.463e-07
FALSE	High	[K].DSSTPLYNIAMYK.[S]			0.00344268	0	1	1	13	Q00733	Q00733 [371-383]	0	1502.72	High	High	High	1.19347e+09	52581408	33677467	2.63	High	0	0.00353
FALSE	High	[R].SEGGEDQQLVPYNSGAFNVK.[H]			0.000159669	0	1	1	7	P41430	P41430 [24-43]	0	2139	High	High	Not Found	133591930	1.07166e+08		5.04	High	0	8.578e-06
FALSE	High	[K].VLSMPQVNIVK.[K]			0.00162772	0	1	1	9	BBNPI01	BBNPI01 [1102-1112]	0	1227.71	High	High	Not Found	441515798	6.64815e+07		2.53	High	0	0.001356
FALSE	High	[K].EAFSLFDKDGDGTITTK.[E]			6.07834e-05	0	1	1	4	P62152	P62152 [15-31]	1	1844.89	High	High	Not Found	1.03107e+08	4.91623e+07		4.45	High	0	2.203e-06
FALSE	High	[R].IANERVETLQSQYDELDLK.[Y]			0.00492613	0	1	1	2	P41467	P41467 [334-352]	1	2264.14	High	Not Found	Not Found	4.50892e+07			3.04	High	0	0.0001772
FALSE	High	[R].GYISPYFINSSK.[G]			0.00586505	0	1	1	2	O02649	O02649 [218-229]	0	1375.69	High	High	Not Found	9.7998e+07	23782568		2.96	High	0	0.001037
FALSE	High	[K].VIPAADLSEQISTAGTEASGTGNMK.[F]			0.000525353	0	1	1	5	P00489	P00489 [657-681]	0	2448.19	High	High	Not Found	2.35644e+08	1.17906e+08		3.4	High	0	7.912e-06
FALSE	High	[R].QITQVYGFYDECLRK.[Y]	1xCarbamidomethyl [C12]		0.000110013	0	1	2	3	P23696	P23696 [122-136]	1	1919.93	High	High	Not Found	8.1251e+07	2.33975e+07		3.68	High	0	1.31e-05
FALSE	High	[K].RFNIPEQSVELYAEK.[V]			0.00126995	0	1	1	3	P48153	P48153 [77-91]	1	1822.93	High	Not Found	Not Found	399070840			3.84	High	0	2.799e-05
FALSE	High	[L].YMIGHGMLDSDLHLSSK.[A]			8.46438e-05	0	1	1	4	BBNVSVG	BBNVSVG [401-417]	0	1903.9	High	High	Not Found	9.73521e+07	4.02107e+07		3.73	High	0	5.72e-07
FALSE	High	[K].AFVAIGDNNGHIGLGVK.[C]	1xDeamidated [N]		0.00439179	0	1	1	3	P31009	P31009 [109-125]	0	1682.89	High	Not Found	Not Found	5.23525e+07			2.54	High	0	0.0001515
FALSE	High	[R].IEEELGDNAVFAGENFHHGDKL.[-]			2.24371e-07	0	1	1	29	P00924	P00924 [416-437]	1	2441.14	High	High	Not Found	7683993360	3.49475e+09		6.37	High	0	2.136e-10
FALSE	High	[K].AFVAIGDNNGHIGLGVK.[C]			0.00011787	0	1	1	5	P31009	P31009 [109-125]	0	1681.9	High	High	Not Found	3.43389e+08	1.25057e+08		2.4	High	0	1.096e-06
FALSE	High	[D].GGAHGVINVSVSEAAIEASTR.[Y]			1.09335e-05	0	1	1	3	P00330	P00330 [238-258]	0	2025.04	High	High	Not Found	5.08304e+07	27661197		4.82	High	0	4.277e-08
FALSE	High	[K].HFCPNVPIILVGNKK.[D]	1xCarbamidomethyl [C3]		0.00186836	0	1	1	14	P48148	P48148 [105-119]	1	1735.97	High	High	Not Found	3.93433e+08	90826538		4.1	High	0	0.000935
FALSE	High	[R].DYYFALAHTVR.[D]			0.0010374	0	1	1	16	P00489	P00489 [51-61]	0	1355.67	High	High	Not Found	1.38839e+09	350625795		2.9	High	0	0.0006709
FALSE	High	[R].HPIFGNIVDEVAYHEK.[Y]			0.000883225	0	1	1	7	BBNPI01	BBNPI01 [132-147]	0	1867.93	High	High	Not Found	4.40487e+08	1.3567e+08		3.88	High	0	7.705e-05
FALSE	High	[K].TAGIQIVADDLTVTNPK.[R]	1xDeamidated [Q5]		9.48071e-06	0	1	1	9	P00924	P00924 [313-329]	0	1756.93	High	High	High	2.0789e+08	48311093	1.99664e+07	4.02	High	0	6.266e-05
FALSE	High	[K].TAGIQIVADDLTVTNPK.[R]			4.0302e-06	0	1	1	21	P00924	P00924 [313-329]	0	1755.95	High	High	Not Found	3197211377	1686981869		4.59	High	0	9.48e-07
FALSE	High	[R].VETLQSQYDELDLK.[Y]			7.37352e-05	0	1	1	11	P41467	P41467 [339-352]	0	1680.83	High	High	Not Found	8.62595e+08	2.58645e+08		3.46	High	0	1.818e-05
FALSE	High	[K].LCLNICVGESGDRLTR.[A]	2xCarbamidomethyl [C2; C6]		0.0037053	0	1	2	2	Q962U2	Q962U2 [35-50]	1	1862.92	High	High	Not Found	2.742e+07	4.52597e+06		3.14	High	0	0.00343
FALSE	High	[K].GASAQSFIER.[M]			0.00591914	0	1	1	6	BBNPI01	BBNPI01 [501-510]	0	1065.53	High	High	Not Found	4.29417e+08	8.03335e+07		3.03	High	0.0004045	0.01077
FALSE	High	[K].FNVWDVGGQDK.[I]			0.00249575	0	1	1	5	P40946	P40946 [59-69]	0	1264.6	High	High	Not Found	3.73124e+08	3.09588e+07		2.82	High	0	6.998e-05
FALSE	High	[K].RISEQFTAMFR.[R]			0.00321339	0	2	3	15	O17449; Q24560	O17449 [380-390]; Q24560 [380-390]	1	1385.7	High	High	Not Found	2.20088e+08	4.4267e+07		3.33	High	0	0.002334
FALSE	High	[K].ICGDIHGQYYDLLR.[L]	1xCarbamidomethyl [C2]		0.000179949	0	1	3	5	P48461	P48461 [59-72]	0	1722.83	High	High	Not Found	9.54997e+07	38959816		2.77	High	0	3.77e-06
FALSE	High	[K].FLDGLYVSEK.[T]			0.00669987	0	1	2	6	Q963B7	Q963B7 [173-182]	0	1170.6	High	High	Not Found	388938908	60191543		2.1	High	0.00015	0.0006221
FALSE	High	[R].GYNAQEYYDRIPELR.[Q]			0.00309741	0	1	1	17	P00489	P00489 [726-740]	1	1886.9	High	High	Not Found	1684464632	3.98774e+08		3.45	High	0	0.000147
FALSE	High	[R].IEEELGDNAVFAGENFHHGDKL.[-]	1xDeamidated [N]		0.00966796	0	1	1	6	P00924	P00924 [416-437]	1	2442.12	High	High	Not Found	202587469			4.54	High	0	0.002751
FALSE	High	[K].DASGWSFIAQQK.[S]			0.000787332	0	1	1	22	P17501	P17501 [435-446]	0	1337.65	High	High	Not Found	7222889362	8.20421e+08		3.17	High	0	6.88e-05
FALSE	High	[R].MEMLYEGPHDDEAAIAVK.[S]			2.46773e-05	0	1	1	5	P13060	P13060 [355-372]	0	2018.92	High	High	Not Found	230250387	7.07713e+07		4.5	High	0	4.155e-06
FALSE	High	[R].MEMLYEGPHDDEAAIGIK.[S]			5.71648e-06	0	1	1	5	Q1HPK6	Q1HPK6 [355-372]	0	2018.92	High	High	Not Found	230250387	7.07713e+07		4.57	High	0	7.683e-07
FALSE	High	[K].QHALEQENKTPNALESCVLFYK.[D]	1xCarbamidomethyl [C17]		0.0010862	0	1	1	6	P08358	P08358 [186-207]	1	2619.29	High	High	Not Found	2.67952e+08	196371306		5.51	High	0	0.0003383
FALSE	High	[K].NSIEYCYNLESLK.[Q]	1xCarbamidomethyl [C6]		0.000382532	0	1	1	6	P08161	P08161 [381-393]	0	1632.76	High	High	Not Found	7.49598e+07	1.86291e+07		3.56	High	0	5.015e-06
FALSE	High	[R].LAEMPADSGYPAYLGAR.[L]			1.43419e-05	0	1	5	11	P31400	P31400 [365-381]	0	1781.85	High	High	Not Found	178836286	36295122		3.42	High	0	1.156e-05
FALSE	High	[R].YLMHTLGIAPQEAIDR.[F]			0.000655079	0	1	1	2	P24656	P24656 [133-148]	0	1827.94	High	High	Not Found	9.28972e+07	21426651		2.91	High	0	1.282e-05
FALSE	High	[L].GANAILGVSLAASR.[A]			0.00158345	0	1	1	3	P00924	P00924 [107-120]	0	1299.74	High	High	Not Found	43824460	3.66659e+06		2.39	High	0.0002655	0.001608
FALSE	High	[K].LAVNMVPFPR.[L]			0.00347446	0	3	6	9	P08841; O17449; Q24560	P08841 [259-268]; O17449 [253-262]; Q24560 [253-262]	0	1143.63	High	High	High	2256379314	1.5865e+09	2.08876e+07	2.8	High	0	0.001565
FALSE	High	[K].AQVFEHPHIQDAASQLPDDESL.[F]			0.0012758	0	1	1	2	BBNVSVG	BBNVSVG [418-439]	0	2447.15	High	High	Not Found	2.53181e+08	1.19943e+08		4.87	High	0	2.813e-05
FALSE	High	[R].FIFQQINYNK.[D]			0.00838785	0	1	1	9	P32651	P32651 [377-386]	0	1314.68	High	High	Not Found	1562899236	1.82999e+08		2.36	High	0	0.0003635
FALSE	High	[K].QLYQTLSDYDIR.[Y]			0.000308184	0	1	1	6	O76484	O76484 [123-134]	0	1514.75	High	High	Not Found	62946932	1.32266e+07		3.1	High	0	4.062e-06
FALSE	High	[R].EQAENIIHLFTLTNLGAPAAFK.[Y]			1.45849e-06	0	1	1	12	BBNPI01	BBNPI01 [1320-1341]	0	2398.28	High	High	High	4.24804e+08	3.11387e+08	3.96121e+07	4.47	High	0	2.739e-09
FALSE	High	[K].AICTEAGLMALR.[E]	1xCarbamidomethyl [C3]		0.0019206	0	1	1	1	P48601	P48601 [396-407]	0	1305.67	High	Not Found	Not Found	22491060			2.46	High	0	4.915e-05
FALSE	High	[R].NFMQLIHDDSLTFK.[E]			0.00217434	0	1	1	7	BBNPI01	BBNPI01 [708-721]	0	1708.84	High	High	Not Found	4.13041e+08	2.20347e+08		3.03	High	0	0.002399
FALSE	High	[K].DRVMFLDTVTTSDVSSK.[Y]			0.000485853	0	1	1	4	P41428	P41428 [190-206]	1	1900.93	High	High	Not Found	106498106	2.56702e+07		3.89	High	0	0.0003446
FALSE	High	[K].IACLDFSLQK.[T]	1xCarbamidomethyl [C3]		0.00267386	0	1	1	4	P12613	P12613 [237-246]	0	1194.62	High	High	Not Found	6.19796e+07	1.42596e+07		2.59	High	0	0.002046
FALSE	High	[R].ILDYSLCQETWSK.[I]	1xCarbamidomethyl [C7]		5.75197e-05	0	1	1	56	BBNVSVG	BBNVSVG [294-306]	0	1642.78	High	High	Not Found	2.36313e+10	6317223595		3.33	High	0	2.069e-05
FALSE	High	[K].GAFTGEISPAMIK.[D]			0.00254206	0	2	8	10	P82204; P55275	P82204 [71-83]; P55275 [59-71]	0	1321.68	High	High	Not Found	1.53443e+08	2.59475e+07		3.16	High	0	0.00252
FALSE	High	[K].DIVNMLMHHDR.[F]			0.000251733	0	1	1	5	P00489	P00489 [761-771]	0	1380.65	High	High	Not Found	95594057	2.31554e+07		2.63	High	0	3.114e-05
FALSE	High	[K].FNLTGLNEQVPHYR.[Q]			0.00021629	0	1	1	6	O76485	O76485 [34-47]	0	1687.86	High	High	Not Found	2.11591e+08	3.7003e+07		3.39	High	0	2.502e-06
FALSE	High	[K].YYVTIIDAPGHRDFIK.[N]			0.00290443	0	2	7	4	P05303; Q26487	P05303 [85-100]; Q26487 [71-86]	1	1908	High	High	Not Found	1.0889e+08	5.04898e+07		3.5	High	0	8.613e-05
FALSE	High	[R].QTVVLTNANLAELK.[E]			0.00102319	0	1	1	2	P11042	P11042 [149-162]	0	1513.86	High	Not Found	Not Found	6.63652e+07			2.98	High	0	2.083e-05
FALSE	High	[K].FELTGIPPAPR.[G]			0.00168868	0	1	1	41	Q9U639	Q9U639 [459-469]	0	1197.66	High	High	Not Found	2.08074e+08	62938559		2.74	High	0	0.0008796
FALSE	High	[].QMLGATNPADSLPGTIR.[]			5.44312e-05	0	0	2	8			0	1741.89	High	High	High	3.14853e+08	64980860	11153367	3.88	High	0	3.82e-07
FALSE	High	[K].SGTIYVSFGSSIDTK.[S]			0.000155324	0	1	1	8	P18569	P18569 [290-304]	0	1561.77	High	High	Not Found	99479795	24760896		3.36	High	0	2.75e-05
FALSE	High	[K].IHPLAYQIQQQAAANFK.[A]			3.35832e-05	0	1	1	6	O76485	O76485 [192-208]	0	1941.03	High	High	Not Found	400931054	148137806		4.71	High	0	1.974e-07
FALSE	High	[R].ILSILAVNR.[L]			0.00953603	0	1	1	11	P41700	P41700 [379-387]	0	998.636	High	High	Not Found	1.23578e+09	1.14931e+08		2.6	High	0.001339	0.02383
FALSE	High	[H].HVLVDEYTGEWVDSQFINGK.[C]	1xDeamidated [N/Q]		0.000302568	0	1	1	6	BBNVSVG	BBNVSVG [149-168]	0	2337.1	High	Not Found	High	7.90588e+07			3.77	High	0	1.559e-05
FALSE	High	[K].LAFSNLQFQTFSK.[K]			0.000285011	0	1	1	4	Q00733	Q00733 [655-667]	0	1530.8	High	Not Found	Not Found	1.33649e+09			3.1	High	0	1.31e-05
FALSE	High	[K].EAANLLNDALSIR.[G]			0.000251733	0	1	1	2	P46824	P46824 [246-258]	0	1399.75	High	Not Found	High	8.68073e+07			3.03	High	0	3.082e-06
FALSE	High	[R].IVSLFAEQNELQYAVPGGLIGVGTK.[I]			5.43447e-06	0	1	1	6	Q24208	Q24208 [317-341]	0	2603.41	High	High	High	6.37952e+07	1.49783e+08	2.99095e+06	4.83	High	0	8.208e-06
FALSE	High	[K].CLIEALDAILPPARPTDKPLRLPLQDVYK.[I]	1xCarbamidomethyl [C1]; 1xDeamidated [Q25]		0.00205767	0	1	1	2	Q26487	Q26487 [213-241]	1	3316.83	High	High	Not Found		2.32893e+07		3.09	High	0	5.634e-05
FALSE	High	[K].CLIEALDAILPPARPTDKPLRLPLQDVYK.[I]	1xCarbamidomethyl [C1]		0.00014497	0	1	1	19	Q26487	Q26487 [213-241]	1	3315.85	High	High	High	5.81504e+08	301615564	4.67233e+07	4.98	High	0	0.0001365
FALSE	High	[R].YVAAYLLAVLGGK.[D]			0.000714874	0	1	1	16	P05389	P05389 [3-15]	0	1337.78	High	High	High	2.54025e+08	2.79234e+08	1.25372e+07	3.24	High	0	1.611e-05
FALSE	High	[R].ECLPLVIFLR.[N]	1xCarbamidomethyl [C2]		0.00508704	0	1	2	10	Q95V34	Q95V34 [40-49]	0	1259.72	High	High	High	6.19908e+07	2.52113e+07	6.70645e+06	2.56	High	0	0.002001
FALSE	High	[].VDIQDVPYFNAPIFLENK.[]	1xDeamidated [Q4]		0.00269854	0	0	1	6			0	2123.07	High	High	Not Found	2.78581e+07	7.60875e+06		2.58	High	0	7.82e-05
FALSE	High	[K].SSTTNLIADVLADTINRR.[R]			0.00110129	0	1	1	8	Q03209	Q03209 [352-369]	1	1960.05	High	High	High	4.90231e+07	3.16446e+07	1.71097e+06	3.81	High	0	0.0001137
FALSE	High	[K].WLTGPQLADLYHSLMK.[R]			0.000187553	0	1	1	10	P00924	P00924 [273-288]	0	1872.97	High	High	High	6.36078e+07	4.26715e+07	10080218	2.96	High	0	0.001901
FALSE	High	[K].IMNTQLTKPVLMMFNISGPIR.[S]			2.63978e-06	0	1	1	10	P08160	P08160 [34-54]	0	2404.29	High	High	High	1.58645e+08	1.06755e+08	1.12705e+07	3.78	High	0	5.727e-05
FALSE	High	[K].VKEILQEEEDLSEIVQLVGK.[A]			0.000741656	0	1	5	4	P31400	P31400 [479-498]	1	2298.24	High	High	Not Found	2.62898e+07	3.95383e+07		2.72	High	0	0.002209
FALSE	High	[K].MIINELLFLNDNVNYATNK.[L]			1.88994e-05	0	1	1	13	P41667	P41667 [10-28]	0	2239.14	High	High	High	88422791	1.30006e+08	14312567	3.96	High	0	6.603e-08
FALSE	High	[R].FEVDNMIVCLIDPNTAPLSER.[E]	1xCarbamidomethyl [C9]; 1xOxidation [M6]		0.00279959	0	1	1	36	P41483	P41483 [158-178]	0	2449.17	High	High	High	8.31912e+06	9.64618e+06	5.77509e+06	2.7	High	0	0.00558
FALSE	High	[R].YVEAIEDVPSGNICGLVGVDQFLVK.[T]	1xCarbamidomethyl [C14]		0.000105552	0	2	2	7	P13060; Q1HPK6	P13060 [443-467]; Q1HPK6 [443-467]	0	2721.38	High	High	High	9.45629e+07	2.10287e+08	1.2632e+07	4.74	High	0	9.401e-07
FALSE	High	[R].FEVDNMIVCLIDPNTAPLSER.[E]	1xCarbamidomethyl [C9]		4.00533e-07	0	1	1	36	P41483	P41483 [158-178]	0	2433.18	High	High	High	1.40022e+09	1041547078	1.93813e+08	5.44	High	0	1.143e-07
FALSE	High	[R].FNASLGTYHDLLK.[I]			0.000787332	0	1	1	5	BBNPI01	BBNPI01 [603-615]	0	1478.76	High	High	Not Found	4.03924e+08	224273394		3.2	High	0	1.457e-05
FALSE	High	[R].FDGALNVDLTEFQTNLVPYPR.[I]			5.70739e-07	0	1	4	13	P06603	P06603 [244-264]	0	2409.21	High	High	High	7.09265e+07	2.62164e+08	1.28817e+07	5	High	0	2.507e-05
FALSE	High	[K].DDVYTHLYTLIVKPDNTYEVLIDNEK.[V]			0.00180091	0	1	1	6	Q7Z1E6	Q7Z1E6 [165-190]	0	3110.56	High	High	Not Found	3.62609e+07	2.82443e+07		2.52	High	0	0.002321
FALSE	High	[L].RGGAGDQLFNNYSGFLQNLIR.[R]			6.28612e-07	0	1	1	11	A0A097PV51	A0A097PV51 [189-209]	1	2340.18	High	High	High	296972447	4.12255e+08	3.60812e+07	5.81	High	0	4.659e-09
FALSE	High	[K].AAPLAPTVTIYMSEELPFK.[L]			1.84698e-05	0	1	1	8	P11038	P11038 [211-229]	0	2078.09	High	High	High	3.15411e+07	3.35756e+07	850533	3.49	High	0	6.384e-08
FALSE	High	[R].ALRGGAGDQLFNNYSGFLQNLIRR.[A]			0.00134815	0	1	1	14	A0A097PV51	A0A097PV51 [187-210]	2	2680.41	High	High	High	2.84821e+08	5.40035e+08	4.49933e+07	4.5	High	0	3.032e-05
FALSE	High	[R].VFNGSGKPIDKGPPILAEDFLDIQGQPINPWSR.[I]			5.33541e-06	0	2	3	6	P31409; P31410	P31409 [110-142]; P31410 [114-146]	1	3605.88	High	High	Not Found	2.18624e+08	6.8945e+07		4.37	High	0	1.605e-08
FALSE	High	[K].LASEILVQNWDGALDDLTK.[L]			1.37603e-05	0	1	1	9	Q2F5R8	Q2F5R8 [178-196]	0	2101.08	High	High	High	2.32569e+07	2.10123e+07	5.79622e+06	3.9	High	0	2.186e-06
FALSE	High	[K].NAILSDEIYCPPETSVLLASYAVQAR.[H]	1xCarbamidomethyl [C10]		4.66921e-06	0	1	3	16	B0WYY2	B0WYY2 [104-129]	0	2880.44	High	High	High	2.36309e+08	1.06504e+08	8.80854e+06	5.44	High	0	1.685e-07
FALSE	High	[K].ISEIQSILTGDIVPDLPDSLKPK.[L]			5.13449e-07	0	1	1	72	P04870	P04870 [52-74]	0	2478.37	High	High	High	1.23635e+10	4227820672	7.79047e+07	5.38	High	0	1.287e-09
FALSE	High	[R].ELWDGWAPYEDVEIGPNGVLR.[T]	1xDeamidated [N17]		4.37108e-07	0	1	1	40	BBNVSVG	BBNVSVG [371-391]	0	2416.15	High	High	High	471446576	2.5931e+08	8.60049e+07	5.26	High	0	5.32e-10
FALSE	High	[R].ELWDGWAPYEDVEIGPNGVLR.[T]			6.01312e-06	0	1	1	78	BBNVSVG	BBNVSVG [371-391]	0	2415.16	High	High	High	8.01638e+09	5.62926e+09	4.4692e+08	5.19	High	0	4.174e-07
FALSE	High	[K].TLFDLYNDRLPINFLDTSATSPVRK.[T]			3.96235e-08	0	1	1	20	Q00733	Q00733 [396-420]	2	2896.52	High	High	High	1.02766e+09	8.84454e+08	1.69351e+08	7.59	High	0	1.729e-07
FALSE	High	[K].SAEFLLQLLR.[N]			0.00113208	0	1	6	12	Q5UAS2	Q5UAS2 [87-96]	0	1189.69	High	High	High	2.21547e+08	1.15487e+08	1.12282e+07	2.85	High	0	2.389e-05
FALSE	High	[R].SLLEMPSTTIDLTTVDIMR.[S]			1.22463e-06	0	1	1	9	P25695	P25695 [192-210]	0	2136.09	High	High	High	5.41377e+07	3.55465e+07	2.93889e+06	4.3	High	0	6.108e-08
FALSE	High	[P].RLMEPVYLCEIQCPEVAVGGIYGVLNR.[R]	2xCarbamidomethyl [C9; C13]		0.000256406	0	2	2	2	P13060; Q1HPK6	P13060 [725-751]; Q1HPK6 [725-751]	1	3135.58	High	High	Not Found	9.15293e+06	1.16642e+07		4.6	High	0	2.807e-06
FALSE	High	[R].IQTSILQSAAPLSPPTVETVNSDIVISNLQEQLK.[R]			3.1679e-07	0	1	1	16	P41467	P41467 [286-319]	0	3633.96	High	High	High	1.6421e+08	9.24741e+07	1.10703e+07	6.29	High	0	2.323e-08
FALSE	High	[K].AIVDLLFK.[T]			0.221161	0.00842129	1	1	6	BBNPI01	BBNPI01 [563-570]	0	918.566	High	High	Not Found	4.03118e+08	223131225		1.52	High	0.006162	0.08124
FALSE	High	[Q].TAEEALDLIVDAIK.[A]			0.00345853	0	1	1	3	P00924	P00924 [221-234]	0	1500.82	High	Not Found	High	1.54593e+07		1.721e+06	1.72	High	0	0.0004742
FALSE	High	[K].ELGQSNAAESLSSDSNIFQPSFVLNSLPAYAQK.[F]			2.11686e-06	0	1	1	21	P32651	P32651 [155-187]	0	3512.72	High	High	High	4.6508e+08	1.65459e+08	2.9558e+07	6.58	High	0	4.549e-09
FALSE	High	[K].SIIYFNILNSDSWEVPK.[Y]			0.00490356	0	1	1	2	P24730	P24730 [182-198]	0	2025.03	Not Found	High	Not Found		7.31179e+06		2.38	Medium	0	0.0001971
FALSE	High	[K].TPLRPELFAYVTSEEDVWTAEQIVK.[Q]			7.86255e-08	0	1	1	10	P24656	P24656 [26-50]	0	2921.49	High	High	High	6.35997e+07	1.53558e+08	1.45983e+07	6.67	High	0	7.407e-10
FALSE	High	[K].IVVAVPVNWENDNLSVLLK.[H]			1.17144e-05	0	1	1	20	P41481	P41481 [129-147]	0	2122.19	High	High	High	1.05749e+08	1.26409e+08	1.43786e+07	4.41	High	0	2.336e-07
FALSE	High	[K].FNFVSVLQELNNIK.[S]			4.98767e-05	0	1	1	15	P41428	P41428 [74-87]	0	1664.9	High	High	High	3.34819e+08	4.83541e+08	35242283	3.44	High	0	2.475e-06
FALSE	High	[K].LESEFVYGDYK.[V]			0.00109624	0	1	1	4	BBNPI01	BBNPI01 [1020-1030]	0	1349.63	High	Not Found	Not Found	3.99829e+08			2.72	High	0	0.000205
FALSE	High	[R].GGAGDQLFNNYSGFLQNLIR.[R]	1xDeamidated [Q/N]		3.41524e-06	0	1	1	112	A0A097PV51	A0A097PV51 [190-209]	0	2185.07	High	High	High	1.23848e+08	9.65272e+07	1.65116e+07	5.17	High	0	2.953e-05
FALSE	High	[R].GGAGDQLFNNYSGFLQNLIR.[R]			8.17022e-07	0	1	1	68	A0A097PV51	A0A097PV51 [190-209]	0	2184.08	High	High	High	4.46945e+09	5.67337e+09	2.75791e+08	5.92	High	0	1.242e-09
FALSE	High	[K].SREIFLSQPILLELEAPLK.[I]			0.00133581	0	1	2	6	P48461	P48461 [40-58]	1	2196.26	High	High	High	3.93245e+07	4.52081e+07	1.40897e+07	3.65	High	0	0.0001442
FALSE	High	[K].YSLFELENGRK.[R]			0.0277413	0.000505085	1	1	5	BBNPI01	BBNPI01 [1217-1227]	1	1355.7	High	Not Found	High	3.69814e+08		7.76967e+07	2.61	High	0.0002655	0.00182
FALSE	High	[R].TMLELLNQLDGFDSR.[G]			0.00059753	0	1	1	4	P48601	P48601 [307-321]	0	1751.86	High	High	High	1.20644e+07	5.40934e+06	697755	3	High	0	9.537e-06
FALSE	High	[K].LEIEQALDAILNK.[N]			6.39376e-05	0	1	1	21	Q06690	Q06690 [66-78]	0	1469.82	High	High	High	3.37262e+08	1.70832e+08	2.13172e+07	3.67	High	0	4.912e-05
FALSE	High	[K].STGFALIYDTLDLAK.[K]			0.000114136	0	1	1	12	Q962Q6	Q962Q6 [70-84]	0	1627.86	High	High	High	1.68672e+08	1.1618e+08	8.08971e+06	3.85	High	0	1.924e-06
FALSE	High	[K].QSFPEGFTWER.[V]			0.000646106	0	1	1	26	BBNPI01	BBNPI01 [1506-1516]	0	1383.63	High	High	High	356535562	34072704	29556084	3.11	High	0	0.0001852
FALSE	High	[K].KFNFVSVLQELNNIK.[S]			0.00365458	0	1	1	3	P41428	P41428 [73-87]	1	1793	High	High	High	6.39349e+07	7.31514e+07	3010099	2.75	High	0	0.01404
FALSE	High	[K].QYRPVVYSNTIQSLVAILR.[A]			7.88761e-06	0	2	3	6	P53359; P38404	P53359 [68-86]; P38404 [68-86]	0	2220.25	High	High	Not Found	2.91543e+08	282285577		5.31	High	0	3.336e-07
FALSE	High	[K].ASAFNSWFENAEEDLTDPVR.[C]			0.00915087	0	1	1	3	P13395	P13395 [2048-2067]	0	2298.03	High	High	Not Found	8.63162e+06	4.58985e+06		1.74	High	0	0.0004856
FALSE	High	[R].LRPLSYPDTDVILMCFSVDSPDSLENIPEK.[W]	1xCarbamidomethyl [C15]		3.58167e-05	0	1	1	4	P48148	P48148 [69-98]	0	3450.68	High	High	Not Found	1.02224e+07	6.50092e+06		5.3	High	0	1.738e-06
FALSE	High	[R].QIAAVVFSTLAFIHNR.[F]			5.58652e-06	0	1	1	19	P41702	P41702 [79-94]	0	1787	High	High	High	662549084	6.85067e+08	5.02966e+07	4.99	High	0	1.994e-05
FALSE	High	[K].QVEVDGQQCMLEILDTAGTEQFTAMR.[D]	1xCarbamidomethyl [C9]; 1xDeamidated [Q7]		0.000646106	0	1	1	1	P08645	P08645 [43-68]	0	2971.35	High	Not Found	Not Found				2.13	High	0	1.115e-05
FALSE	High	[K].QVEVDGQQCMLEILDTAGTEQFTAMR.[D]	1xCarbamidomethyl [C9]		5.57764e-07	0	1	1	4	P08645	P08645 [43-68]	0	2970.36	High	High	High	15873967	3.19309e+07		5.46	High	0	6.789e-08
FALSE	High	[K].NMITGTSQADCAVLIVAAGTGEFEAGISK.[N]	1xCarbamidomethyl [C11]		1.03465e-05	0	2	6	5	P05303; Q26487	P05303 [101-129]; Q26487 [87-115]	0	2911.42	High	High	Not Found	1.72416e+07	11784658		5.39	High	0	2.771e-08
FALSE	High	[K].SAGYNSLTEVNMMDNVMSLYGPHNIIGR.[S]			2.08159e-05	0	1	1	7	P24705	P24705 [86-113]	0	3083.44	High	High	High	4.41113e+07	1.53273e+07		3.23	High	0	1.393e-06
FALSE	High	[R].TMLELLNQLDGFEATK.[N]			0.000466159	0	1	2	6	P54814	P54814 [268-283]	0	1822.93	High	High	High	2.2487e+07	1.14566e+07	545265	2.62	High	0	1.101e-05
FALSE	High	[R].IQTSILQSAAPLSPPTVETVNSDIVISNLQEQLK.[R]	1xDeamidated [N21]		0.00186836	0	1	1	1	P41467	P41467 [286-319]	0	3634.94	Not Found	Not Found	High			3.82399e+06	3.58	High	0	0.0002194
FALSE	High	[Q].VIDVFAMPQTGTGVSVEAVDPVFQAK.[M]			0.00152628	0	1	1	3	Q9V3H2	Q9V3H2 [67-92]	0	2705.39	High	High	Not Found	3.30579e+07			2.59	High	0	3.599e-05
FALSE	High	[K].IVKPCFEQFGTILHIYVCPLK.[H]	2xCarbamidomethyl [C5; C18]		0.000131021	0	1	1	7	P41455	P41455 [231-251]	0	2562.36	High	High	High	1.04638e+08	1.83897e+08		4.28	High	0	1.074e-06
FALSE	High	[K].SIISDLLMGAQGK.[V]			0.000230672	0	1	1	11	P41678	P41678 [104-116]	0	1332.72	High	High	High	2.18402e+08	1.25065e+08	2.86136e+07	3.32	High	0	3.115e-05
FALSE	High	[K].LRECLPLVIFLR.[N]	1xCarbamidomethyl [C4]		0.000843541	0	1	2	11	Q95V34	Q95V34 [38-49]	1	1528.9	High	High	High	2.82974e+08	1.57405e+08	2.49621e+07	3.74	High	0	0.0008861
FALSE	High	[K].HVLVILTDMSSYAEALR.[E]			0.000328676	0	2	3	8	P31409; P31410	P31409 [272-288]; P31410 [276-292]	0	1918.01	High	High	Not Found	5.41483e+07	1.02943e+07		3.4	High	0	2.229e-05
FALSE	High	[R].DNYVPEVSALEHDIIEVDPDTK.[D]			9.26518e-06	0	1	1	7	Q962R2	Q962R2 [82-103]	0	2498.19	High	High	Not Found	4.77749e+08	8.67119e+07		4.04	High	0	3.41e-08
FALSE	High	[K].DAFLGSFLYEYSR.[R]			0.000177483	0	1	1	15	P02769	P02769 [347-359]	0	1567.74	High	High	High	1.06607e+09	7.58233e+08	4.43027e+07	2.91	High	0	2.995e-06
FALSE	High	[K].NNLANLLGGIDDVTLK.[H]			0.00060305	0	1	1	3	Q1HPS4	Q1HPS4 [158-173]	0	1669.91	High	High	Not Found	3.74242e+07	1.70736e+07		2.82	High	0	1.335e-05
FALSE	High	[K].SINPDEAVAYGAAVQAAILHGDK.[S]			1.65133e-06	0	2	3	21	P11147; Q9U639	P11147 [362-384]; Q9U639 [362-384]	0	2310.17	High	High	High	3171476974	1.30821e+09	1.69823e+08	4.41	High	0	1.162e-08
FALSE	High	[N].CATCIIDETGLVASVPDGPELYNPIR.[S]	2xCarbamidomethyl [C1; C4]		5.28656e-06	0	1	1	4	A0A097PV51	A0A097PV51 [229-254]	0	2860.39	High	High	Not Found	143425092	61860825		4.66	High	0	1.46e-06
FALSE	High	[].QEGYQAWIIGIVEK.[]			0.00758313	0	0	1	4			0	1633.86	High	High	High	2.42716e+07	1.08079e+07		1.94	High	0.00015	0.001278
FALSE	High	[K].LFTLVTYVPVASIK.[G]			0.00191179	0	1	1	9	Q7KF90	Q7KF90 [99-112]	0	1550.92	High	High	Not Found	3.81214e+08	1.77295e+08		3.01	High	0	0.0001213
FALSE	High	[R].LELIAQQLLPEIR.[N]			0.00025523	0	1	1	16	P31402	P31402 [200-212]	0	1535.92	High	High	High	1.46474e+08	1.48283e+07		3.23	High	0	3.628e-05
FALSE	High	[R].NCATCIIDETGLVASVPDGPELYNPIR.[S]	2xCarbamidomethyl [C2; C5]; 1xDeamidated [N1]		7.91137e-07	0	1	1	16	A0A097PV51	A0A097PV51 [228-254]	0	2975.41	High	High	High	1.82542e+08	1.03764e+08	9.83516e+06	5.7	High	0	1.043e-08
FALSE	High	[R].EADIDGDGQVNYEEFVTMMTSK.[-]			0.000121726	0	1	1	10	P62152	P62152 [128-149]	0	2479.06	High	High	High	8.69228e+07	2.2335e+07	1.10966e+07	2.97	High	0	1.146e-06
FALSE	High	[R].NCATCIIDETGLVASVPDGPELYNPIR.[S]	2xCarbamidomethyl [C2; C5]		1.03923e-08	0	1	1	52	A0A097PV51	A0A097PV51 [228-254]	0	2974.43	High	High	High	1.2184e+10	9713987832	1.29526e+09	6.83	High	0	1.03e-09
FALSE	High	[K].QFDFLDEMLTK.[K]			0.0018598	0	1	1	9	P41472	P41472 [47-57]	0	1386.66	High	High	High	4.08737e+08	2.11242e+08	1.40346e+07	2.95	High	0	8.381e-05
FALSE	High	[C].LGVTENGMAVATGSWDSFLR.[V]			0.00415626	0	1	1	4	P26308	P26308 [318-337]	0	2111.02	High	High	High	3.74368e+07	1.0951e+07		2.33	High	0	0.0001407
FALSE	High	[].ISNLSNFAVEADIDDLVK.[]			4.16869e-05	0	0	1	6			0	1963	High	High	High	1.45019e+07	9.24074e+06		2.79	High	0	2.067e-07
FALSE	High	[K].SANLMAGHWVAISGAAGGLGSLAVQYAK.[A]			2.25087e-05	0	1	1	2	P00330	P00330 [165-192]	0	2700.39	High	Not Found	High	4.66806e+07			3.89	High	0	1.143e-07
FALSE	High	[K].ELFIAPEGLYTGQFVYCGK.[K]	1xCarbamidomethyl [C17]		1.90741e-05	0	1	1	7	Q95V39	Q95V39 [74-92]	0	2192.07	High	High	High	1.30666e+08	5.34775e+07	8.57729e+06	3.53	High	0	9.135e-08
FALSE	High	[R].EVWFFGLQYTDSK.[G]			0.000608621	0	1	5	8	B0WYY2	B0WYY2 [37-49]	0	1619.77	High	High	High	9.17547e+07	9.67249e+07		3.05	High	0	0.001348
FALSE	High	[R].SGPFGQIFRPDNFVFGQSGAGNNWAK.[G]	1xDeamidated [N/Q]		0.000244882	0	2	3	8	O17449; Q24560	O17449 [78-103]; Q24560 [78-103]	0	2799.33	High	High	High		1.34222e+07	1.23373e+07	3.62	High	0	1.742e-05
FALSE	High	[R].SGPFGQIFRPDNFVFGQSGAGNNWAK.[G]			3.05346e-07	0	2	3	19	O17449; Q24560	O17449 [78-103]; Q24560 [78-103]	0	2798.34	High	High	High	2168377267	5.83559e+08	3.7871e+07	6.81	High	0	1.141e-08
FALSE	High	[K].AQVFEHPHIQDAASQLPDDESLFFGDTGL.[S]			1.14299e-06	0	1	1	12	BBNVSVG	BBNVSVG [418-446]	0	3184.49	High	High	Not Found	1594577513	9.4875e+08		7.46	High	0	1.967e-09
FALSE	High	[R].ADQELAMYSHDNIICGITSVAFSK.[S]	1xCarbamidomethyl [C15]		1.5293e-08	0	1	1	6	P26308	P26308 [257-280]	0	2670.25	High	High	High	5.8511e+08	186941628		5.6	High	0	9.136e-10
FALSE	High	[K].QTQTFTTYSDNQPGVLIQVFEGER.[A]			6.60295e-05	0	1	1	10	Q9U639	Q9U639 [424-447]	0	2758.33	High	High	High	9.5151e+08	538043651		4.28	High	0	8.352e-06
FALSE	High	[K].ATTSFIPTVDNFTRPVLLQLPHK.[F]			0.00328807	0	1	1	4	P41428	P41428 [531-553]	0	2595.43	High	High	High	1.1996e+08	90498237		3.27	High	0	0.0001021
FALSE	High	[K].IQMLQPQQYINSGTEIPFCDDAEFLNR.[L]	1xCarbamidomethyl [C19]		5.40093e-07	0	1	1	7	P25695	P25695 [254-280]	0	3227.51	High	High	High	3.98442e+08	291032396	5.45992e+07	6.16	High	0	7.072e-10
FALSE	High	[K].RVILADANLDK.[V]			0.00206715	0	1	1	5	BBNPI01	BBNPI01 [1295-1305]	1	1227.71	High	High	Not Found	340083576	50126996		4.12	High	0	7.966e-05
FALSE	High	[R].NLQNLLILTAIK.[A]			0.00178444	0	1	1	10	P29742	P29742 [1024-1035]	0	1353.85	High	High	High	140783347	96091795	35255509	2.97	High	0	4.447e-05
FALSE	High	[R].IVSQLLTLMDGMK.[K]			0.00274861	0	1	1	6	Q7KN62	Q7KN62 [321-333]	0	1448.79	High	High	High	4.66375e+07	1.92977e+07	4.02199e+06	2.47	High	0	8.012e-05
FALSE	High	[K].AAFDDAIAELDTLSEESYK.[D]			3.36844e-06	0	1	1	39	P92177	P92177 [197-215]	0	2087.97	High	High	High	1278843066	4.79249e+08	5.04131e+07	5.28	High	0	2.161e-08
FALSE	High	[R].YVEVSTFDIASDAFSTFK.[E]			0.000986249	0	1	1	1	P91891	P91891 [171-188]	0	2026.96	High	Not Found	Not Found	7.83576e+06			2.96	High	0	1.984e-05
FALSE	High	[K].QAQSLLGIPDYSQTVVDFVK.[M]			3.10082e-06	0	1	1	21	P41662	P41662 [263-282]	0	2208.15	High	High	High	5.11902e+08	1.17813e+08	3.94068e+07	5.7	High	0	2.627e-08
FALSE	High	[R].YLYFYHIIEDFDK.[Y]			0.0049488	0	1	1	3	P08161	P08161 [627-639]	0	1765.85	High	High	Not Found	3.18957e+07	33713814		2.32	High	0	0.0002385
FALSE	High	[R].ATSNVFAMFDQAQIAEFK.[E]			0.00878119	0	1	1	6	P40423	P40423 [20-37]	0	2017.97	High	High	High	2.54279e+07	2.07921e+07		2.46	High	0	0.0004558
FALSE	High	[K].SGDAAIVNLVPSKPLCVESFQEFPPLGR.[F]	1xCarbamidomethyl [C16]		3.00683e-08	0	1	3	45	Q26487	Q26487 [382-409]	0	3027.56	High	High	High	1.46754e+09	3.40558e+08	1.51872e+08	6.56	High	0	3.516e-11
FALSE	High	[R].GYEVVYMTEPIDEYVVQQMR.[E]			1.17144e-05	0	1	1	15	Q9BLC5	Q9BLC5 [500-519]	0	2449.14	High	High	High	1.58118e+08	54832054	13631469	4.38	High	0	2.418e-07
FALSE	High	[R].LIGQIVSSITASLR.[F]			2.859e-05	0	1	4	28	P06603	P06603 [230-243]	0	1457.87	High	High	High	391948747	7.89427e+08	3.76802e+07	3.12	High	0	5.404e-07
FALSE	High	[K].LGEIVTTIPTIGFNVETVEYK.[N]			2.08159e-05	0	2	2	16	P61209; P40945	P61209 [39-59]; P40945 [39-59]	0	2323.24	High	High	High	3.13448e+08	6.33444e+08	2.13217e+07	4.85	High	0	1.583e-06
FALSE	High	[R].VSCLGVTENGMAVATGSWDSFLR.[V]	1xCarbamidomethyl [C3]		0.00149847	0	1	1	3	P26308	P26308 [315-337]	0	2457.15	High	High	High	2.19221e+06	3.86935e+07		3.2	High	0	0.0001663
FALSE	High	[K].GPELLTMWFGESEANVR.[D]			0.00188562	0	1	1	5	Q7KN62	Q7KN62 [541-557]	0	1935.93	High	High	High	1.05896e+07	8.68564e+06		2.94	High	0	4.794e-05
FALSE	High	[K].EVLQALEELAVNYDQK.[S]			0.0024503	0	1	1	5	P17210	P17210 [506-521]	0	1861.95	High	High	High	1.91861e+07	6.50215e+06		3.26	High	0	6.834e-05
FALSE	High	[R].TGEGFLLVFAVNSAK.[S]			0.00522913	0	1	6	4	B4HKC7	B4HKC7 [74-88]	0	1552.84	High	High	High	3.52126e+07	3.86026e+06		2.17	High	0	0.0002169
FALSE	High	[K].VTPDVVFVFGFK.[T]			0.0023082	0	1	1	7	Q962Q6	Q962Q6 [51-62]	0	1354.74	High	High	High	1.28768e+08	1.60363e+08	1.89016e+07	2.77	High	0	0.0001777
FALSE	High	[K].MSSTFIGNTTAIQELFK.[R]			0.000745074	0	1	1	2	P08841	P08841 [369-385]	0	1887.95	High	High	Not Found		1.24367e+07		2.79	High	0	1.309e-05
FALSE	High	[R].TFDNGSIPHQIHLGELHAILR.[R]			0.000256406	0	1	1	7	BBNPI01	BBNPI01 [420-440]	0	2368.25	High	High	High	3.32675e+08	1.19059e+08	7.71077e+06	3.8	High	0	1.841e-05
FALSE	High	[K].NFSLFGNEYHVLVSSLQR.[V]			0.00306908	0	1	1	2	P12828	P12828 [210-227]	0	2110.07	High	High	Not Found	1.94489e+07			2.6	High	0	0.0001001
FALSE	High	[R].LLEQNQTDFESISEFISRDPAFNR.[N]			2.54847e-05	0	1	1	9	P41467	P41467 [690-713]	1	2856.38	High	High	Not Found	5.47909e+08	4.77849e+08		4.21	High	0	2.701e-07
FALSE	High	[R].ILAAGGEILTFDQLALR.[A]			7.81539e-06	0	1	2	11	Q962Y8	Q962Y8 [113-129]	0	1801.02	High	High	High	1.13749e+08	64903298	1.73655e+07	4.39	High	0	2.346e-07
FALSE	High	[K].YVQALFNVFTSSQLYTNDSDER.[N]			0.00037903	0	1	1	3	Q03209	Q03209 [404-425]	0	2597.22	High	High	Not Found	4.48099e+07	1.72292e+07		2.99	High	0	6.598e-06
FALSE	High	[K].TVSGVNGPLVILDEVKFPK.[F]			1.7318e-05	0	1	2	15	P31409	P31409 [28-46]	1	2012.14	High	High	High	3.12599e+08	1.62039e+08	2.42811e+07	4.44	High	0	1.207e-07
FALSE	High	[K].MIINEELLASLDDPSECAILHR.[S]	1xCarbamidomethyl [C17]		0.0018598	0	1	1	2	Q0ZB76	Q0ZB76 [784-805]	0	2539.25	Not Found	High	Not Found		8001640		1.98	Medium	0	4.867e-05
FALSE	High	[R].FFYQYIFPVSLEHTTEVK.[E]			2.95254e-05	0	1	1	10	Q04719	Q04719 [239-256]	0	2248.13	High	High	High	4.95271e+08	6.74973e+08	5.30055e+07	3.62	High	0	4.597e-06
FALSE	High	[R].CPEALFQPSFLGMEANGIHETTYNSIMK.[C]	1xCarbamidomethyl [C1]; 1xDeamidated [N/Q]		5.19019e-06	0	1	2	3	Q25010	Q25010 [258-285]	0	3186.46	High	High	Not Found	2.22937e+07	6.08987e+07		4.54	High	0	1.546e-08
FALSE	High	[R].CPEALFQPSFLGMEANGIHETTYNSIMK.[C]	1xCarbamidomethyl [C1]		2.45946e-10	0	1	2	6	Q25010	Q25010 [258-285]	0	3185.47	High	High	Not Found	3.45034e+08	4.19972e+08		7.16	High	0	1.973e-14
FALSE	High	[R].RLENLIAQLPGEK.[K]			0.00182592	0	1	1	5	BBNPI01	BBNPI01 [237-249]	1	1480.85	High	High	Not Found	3.21552e+08	4.497e+07		2.83	High	0	4.591e-05
FALSE	High	[K].MSATFIGNTTAIQEIFK.[R]	1xOxidation [M1]		0.00639941	0	0	1	1			0	1887.95	High	Not Found	Not Found				1.94	High	0	0.0002524
FALSE	High	[R].FRCPEALFQPSFLGMEANGIHETTYNSIMK.[C]	1xCarbamidomethyl [C3]; 1xDeamidated [N]		0.0013606	0	1	2	3	Q25010	Q25010 [256-285]	1	3489.63	High	High	Not Found	53559356	1.56934e+07		3.21	High	0	3.113e-05
FALSE	High	[R].EGMIAVVVGTITNDVR.[L]			0.000249428	0	1	1	20	Q962Y8	Q962Y8 [76-91]	0	1673.89	High	High	High	1.52545e+08	5.8607e+07	7.77856e+06	3.37	High	0	1.414e-05
FALSE	High	[K].VQLLLLNLHPIFDNNRPVPPSVQYLGGGIHLVK.[S]			2.17609e-06	0	1	1	28	P18569	P18569 [238-270]	0	3661.07	High	High	High	5.55579e+08	5.92799e+08	9.26653e+07	5.67	High	0	1.685e-06
FALSE	High	[G].VPAINVNDSVTK.[S]			0.00125833	0	1	2	2	Q27580	Q27580 [175-186]	0	1256.68	Not Found	High	Not Found		36450731		3.65	High	0	0.0001456
FALSE	High	[K].QMVCDVLHPGKPTVSK.[T]	1xCarbamidomethyl [C4]		0.000234954	0	1	1	2	Q962Q6	Q962Q6 [23-38]	0	1795.92	Not Found	High	Not Found		3.19759e+07		3.56	High	0	2.487e-06
FALSE	High	[RK].GLSEETTTGVHNLYK.[M]			0.00196525	0	2	2	1	O76757; Q27580	O76757 [152-166]; Q27580 [152-166]	0	1648.82	Not Found	High	Not Found		9.81373e+07		2.85	High	0	5.273e-05
FALSE	High	[R].LLEESGVEMERPR.[S]			0.00439179	0	1	1	1	Q06687	Q06687 [286-298]	0	1544.77	Not Found	High	Not Found		1.26806e+07		3.34	High	0	0.0001683
FALSE	High	[R].LAKEYEATLEECCAK.[D]	2xCarbamidomethyl [C12; C13]		0.00639941	0	1	1	3	P02769	P02769 [372-386]	1	1814.83	Not Found	High	Not Found		8.97463e+06		3.13	High	0	0.0002887
FALSE	High	[K].QDLPDAMKPHEIQEK.[L]			0.004662	0	1	1	1	P40946	P40946 [124-138]	0	1778.87	Not Found	High	Not Found		19733260		2.72	High	0	0.0001835
FALSE	High	[A].ADDKEACFAVEGPK.[L]	1xCarbamidomethyl [C7]		0.0020295	0	1	1	1	P02769	P02769 [584-597]	1	1536.7	Not Found	High	Not Found				3.15	High	0	5.526e-05
FALSE	High	[R].TLSGYEEYPTYVPLFLGYQIINSENNFLR.[N]			1.23791e-05	0	1	1	4	A0A097PV51	A0A097PV51 [284-312]	0	3440.7	High	High	High	1.17483e+07	8.86499e+07	2.45582e+06	5.99	High	0	3.582e-08
FALSE	High	[K].VENVNAELLESVAVTSAVSALVQQYER.[S]			1.02354e-06	0	1	1	4	P41467	P41467 [642-668]	0	2918.51	High	High	High	4.03055e+06	3.08835e+07	421372	5.7	High	0	9.928e-10
FALSE	High	[K].NPIELVEGWFSSWK.[S]			0.000348923	0	1	1	6	BBNVSVG	BBNVSVG [449-462]	0	1691.84	Not Found	High	High		1.93123e+07	1.1957e+06	3.65	Low	0	4.396e-06
FALSE	High	[R].LLLQDLASFVALSENPLDSPAIGSEK.[Q]			1.35502e-06	0	1	1	9	Q03209	Q03209 [453-478]	0	2727.45	High	High	High	3.29241e+07	1.15368e+08	2.00005e+06	6.28	High	0	1.487e-09
FALSE	High	[K].VDSVQTQLNGLEESFQLLDGLPAQLTDLNTK.[I]	1xDeamidated [Q/N]		0.00470502	0	1	1	4	P04870	P04870 [21-51]	0	3387.72	Not Found	High	Not Found		1.46329e+07		2.86	High	0	0.0002963
FALSE	High	[R].IIVEYANSESVQK.[A]			0.00625426	0	1	1	1	P41455	P41455 [255-267]	0	1479.77	Not Found	High	Not Found		163028582		2.57	High	0	0.0002808
FALSE	High	[K].VDSVQTQLNGLEESFQLLDGLPAQLTDLNTK.[I]			1.23223e-05	0	1	1	3	P04870	P04870 [21-51]	0	3386.73	High	High	Not Found	1.54674e+07	1.00225e+08		6.5	High	0	3.191e-07
FALSE	High	[K].ENSPAIIFIDEIDAIATK.[R]			5.88577e-05	0	1	1	10	P46507	P46507 [253-270]	0	1960.03	High	High	High	1.69278e+07	2.24402e+07	3.1275e+06	3.02	High	0	4.234e-07
FALSE	High	[K].AFMTADLPNELIELLEK.[I]			3.40498e-05	0	1	1	3	P29742	P29742 [995-1011]	0	1947.01	High	High	High	6.64748e+06	23415219	461472	3.45	High	0	1.535e-07
FALSE	High	[R].SWLPAGEALLQMIAIHLPSPVVAQK.[Y]			0.00110636	0	1	1	4	Q1HPK6	Q1HPK6 [328-352]	0	2669.48	High	High	Not Found	8.41872e+06	3.86411e+07		3.15	High	0	2.306e-05
FALSE	High	[R].TFLLYNTVLTAILK.[Q]			0.00124109	0	1	1	1	P41458	P41458 [223-236]	0	1609.96	Not Found	High	Not Found		1.45429e+07		1.94	Low	0	2.729e-05
FALSE	High	[R].IYPEEMIQTGISAIDVMNSIAR.[G]			2.859e-05	0	2	3	9	P31409; P31410	P31409 [143-164]; P31410 [147-168]	0	2451.23	High	High	High	3.25912e+07	8.57455e+07	3.97244e+06	3.64	High	0	1.072e-06
FALSE	High	[K].IQVPGQTLPPESIVQEFIDTVK.[E]			1.56515e-05	0	1	1	22	P24656	P24656 [83-104]	0	2438.32	High	High	High	2.24142e+08	1.41685e+08	1.74453e+07	4.8	High	0	9.841e-08
FALSE	High	[-].MIDNILQFFLK.[N]			0.00544973	0	1	1	3	P24307	P24307 [1-11]	0	1381.75	High	High	High	6.7459e+06	1.73831e+07	4.85538e+06	2.5	High	0	0.0002298
FALSE	High	[K].ASAAEPDVFETSISQALVELETNSDLK.[A]			5.82261e-06	0	1	1	6	Q962S0	Q962S0 [8-34]	0	2864.4	High	High	High	9.32551e+07	1.43488e+08	1.65022e+07	5.82	High	0	1.214e-08
FALSE	High	[].SFFSEIISSISDVK.[]			0.00347446	0	0	1	3			0	1558.8	High	High	High	1.01121e+07	1.33208e+07	2.36975e+06	2.5	High	0	0.0001102
FALSE	High	[K].DQFPEVYVPTVFENYVADIEVDGK.[Q]			0.000133453	0	1	1	2	P48148	P48148 [28-51]	0	2773.32	High	High	Not Found	5.08186e+06	3.58593e+07		2.26	High	0	1.103e-06
FALSE	High	[N].IQTAEEALDLIVDAIK.[A]			3.42068e-05	0	1	1	7	P00924	P00924 [219-234]	0	1741.96	High	High	High	1.69798e+07	1.91549e+07	8.93753e+06	3.76	High	0	2.03e-07
FALSE	High	[K].SLQDIIAILGMDELSEEDK.[L]			0.000907926	0	1	1	4	Q05825	Q05825 [410-428]	0	2119.05	High	High	High	1.96252e+06	1.7357e+07	444840	2.57	High	0	1.74e-05
FALSE	High	[K].NVIDTILNFINDK.[I]			0.000813081	0	1	1	3	Q06687	Q06687 [168-180]	0	1518.82	High	High	High	1.04945e+07	2.67874e+07	5.86237e+06	3	High	0	1.478e-05
FALSE	High	[R].NRPPARPSAQTQMAAVDMLQTINTAASQTAASLLINDITPNK.[T]			1.20956e-08	0	1	1	10	P41482	P41482 [25-66]	0	4420.27	High	High	High	2.49831e+07	1.1545e+08	3.2686e+06	9.52	High	0	1.677e-12
FALSE	High	[K].VCVVAGYGDVGK.[G]	1xCarbamidomethyl [C2]		0.0082733	0	1	1	1	O76757	O76757 [215-226]	0	1223.61	Not Found	High	Not Found		3.01789e+07		2.69	High	0	0.0004183
FALSE	High	[L].RVAPEEHPVLLTEAPLNPK.[A]			0.00768817	0	3	16	1	P84184; P49128; Q25010	P84184 [96-114]; P49128 [96-114]; Q25010 [96-114]	1	2110.17	Not Found	High	Not Found				2.14	High	0	0.0003762
FALSE	High	[TV].SIVSPGGVGFDINCGVR.[L]	1xCarbamidomethyl [C14]		0.000586642	0	1	4	1	Q17FP1	Q17FP1 [110-126]	0	1733.86	Not Found	Not Found	High			8.42756e+06	2.19	High	0	5.187e-05
FALSE	High	[R].ALDTVTVSSDQLLVAINDVLFNAPTYK.[K]			0.000518156	0	1	1	3	P18569	P18569 [407-433]	0	2907.53	Not Found	High	High		1.89514e+07	337920	2.92	High	0	7.77e-06
FALSE	High	[].YFALCGLGGILSCGITHTAVVPLDLVK.[]	2xCarbamidomethyl [C5; C13]		0.00150538	0	0	1	1			0	2874.53	Not Found	High	Not Found		2.72688e+07		3.69	High	0	3.602e-05
FALSE	High	[R].ALLELQLEAEELYQTFQR.[I]			0.00645841	0	1	1	1	Q1HPK6	Q1HPK6 [167-184]	0	2194.14	Not Found	High	Not Found		9.48434e+06		2.54	High	0	0.0002926
FALSE	High	[R].LFEYVNNFQQFLNTIR.[N]			0.004412	0	1	1	4	P24307	P24307 [42-57]	0	2046.04	Not Found	High	Not Found		9.62203e+06		2.64	High	0	0.0001698
FALSE	High	[R].SMCTRPDVVDDVNCFILQEPSEMMAALQDNR.[F]	2xCarbamidomethyl [C3; C14]		0.00499446	0	1	1	3	Q04719	Q04719 [312-342]	0	3641.62	Not Found	High	Not Found		1.70371e+06		2.43	High	0	0.0002026
FALSE	High	[R].IDPVGEGFYNCADLVFETLDDECR.[Y]	2xCarbamidomethyl [C11; C23]		0.00225577	0	1	1	3	P23058	P23058 [234-257]	0	2834.23	Not Found	High	Not Found		1.31091e+07		2.67	High	0	6.466e-05
FALSE	High	[K].GPPILAEDFLDIQGQPINPWSR.[I]			0.00185127	0	2	3	1	P31409; P31410	P31409 [121-142]; P31410 [125-146]	0	2463.27	Not Found	High	Not Found		7.62017e+06		2.77	High	0	4.862e-05
FALSE	High	[R].MVGMISGTTTERELWDGWAPYEDVEIGPNGVLR.[T]			0.00878119	0	1	1	1	BBNVSVG	BBNVSVG [359-391]	1	3678.76	Not Found	High	Not Found		3.81978e+06		2.08	High	0	0.0004562
FALSE	High	[K].YLFLTSYFDLK.[D]			0.00511045	0	1	1	1	P41700	P41700 [17-27]	0	1409.74	Not Found	High	Not Found		1.94309e+07		2.43	High	0	0.0002099
FALSE	High	[D].FNVGGYIQAVLDR.[N]			0.00637012	0	1	1	2	P00489	P00489 [258-270]	0	1451.76	Not Found	High	Not Found		1.81096e+07		1.81	High	0	0.0002886
FALSE	High	[K].STLVNSLFLTDLYPER.[I]			0.00143775	0	1	1	2	P42207	P42207 [49-64]	0	1867.98	Not Found	High	Not Found		8.14904e+06		2.72	High	0	0.0008671
FALSE	High	[K].YDLDFKNPNSDK.[S]			0.000738254	0	1	1	7	P00924	P00924 [259-270]	1	1455.68	Not Found	High	High		1.06837e+08		3.28	High	0	1.287e-05
FALSE	High	[K].KGSITSVQAIYVPADDLTDPAPATTFAHLDATTVLSR.[A]	1xDeamidated [Q8]		0.000907926	0	1	1	1	Q05825	Q05825 [328-364]	1	3843.97	Not Found	High	Not Found		1.93551e+07		2.7	High	0	1.74e-05
FALSE	High	[K].CLLLESVVENETISQIK.[Y]	1xCarbamidomethyl [C1]		0.0049488	0	1	1	2	Q1HPS4	Q1HPS4 [89-105]	0	1975.04	Not Found	High	Not Found		7.99647e+06		2.6	High	0	0.0002004
FALSE	High	[R].GVSMQVMDTSHVALVSLQLHAEGFK.[K]			0.00783047	0	1	1	2	P11038	P11038 [34-58]	0	2684.35	Not Found	High	Not Found		1.80809e+07		2.85	High	0	0.003445
FALSE	High	[R].FTVTEFSVVQYYNVAK.[T]			0.00192945	0	1	1	1	P41455	P41455 [277-292]	0	1894.96	Not Found	High	Not Found		7651731		2.5	High	0	5.137e-05
FALSE	High	[].HVLAFFAASDGIVNENLVER.[]			0.0086613	0	0	1	1			0	2201.13	Not Found	High	Not Found		3.76609e+06		2.45	High	0	0.0004489
FALSE	High	[R].MGVDDAFYTLVR.[E]			0.000741656	0	1	6	1	B4HKC7	B4HKC7 [150-161]	0	1386.67	Not Found	High	Not Found		9.70274e+07		3.66	High	0	1.303e-05
FALSE	High	[I].PENLPPLTADFAEDKDVCK.[N]	1xCarbamidomethyl [C18]; 1xDeamidated [N3]		0.000581272	0	1	1	1	P02769	P02769 [322-340]	1	2160.02	Not Found	High	Not Found				2.37	High	0	9.14e-06
FALSE	High	[K].ATDGGAHGVINVSVSEAAIEASTRYVR.[A]			0.00250725	0	1	1	1	P00330	P00330 [235-261]	1	2730.38	Not Found	High	Not Found		1.69441e+07		3.52	High	0	7.503e-05
FALSE	High	[R].AVLVDLEPGTMDSVR.[S]			0.00112689	0	1	2	3	Q24560	Q24560 [63-77]	0	1601.82	Not Found	High	High		8.68826e+06	1.17994e+07	2.55	High	0	0.0001166
FALSE	High	[K].MTLSIDNEYHYTFR.[I]			0.00106152	0	1	1	2	P41453	P41453 [44-57]	0	1789.82	Not Found	High	High		7.9391e+07	7.52734e+06	2.37	High	0	0.0001082
FALSE	High	[K].TPSSDVLVFDYTK.[H]			0.000166417	0	1	1	1	Q24572	Q24572 [148-160]	0	1471.73	Not Found	High	Not Found		4.96449e+06		2.45	High	0	1.509e-06
FALSE	High	[R].INPYMSSPCHIEVCLSER.[E]	2xCarbamidomethyl [C9; C14]		0.00153331	0	1	1	1	Q5UAS2	Q5UAS2 [136-153]	0	2191.99	Not Found	High	Not Found		1.54209e+07		3.55	High	0	3.688e-05
FALSE	High	[K].PGTPVYATNLFTSNPRK.[M]			0.00258921	0	1	1	1	P41700	P41700 [109-125]	1	1862.98	Not Found	High	Not Found		1.17134e+07		4	High	0	7.859e-05
FALSE	High	[R].VLDSLFPCVQGGTTAIPGAFGCGK.[T]	2xCarbamidomethyl [C8; C22]		0.00191179	0	1	5	1	P31400	P31400 [233-256]	0	2452.2	Not Found	High	Not Found		6.87701e+07		3.33	High	0	5.07e-05
FALSE	High	[R].GGAGDQLFNNYSGFLQNLIRR.[A]			0.00150538	0	1	1	7	A0A097PV51	A0A097PV51 [190-210]	1	2340.18	High	High	High	1.49972e+08	1.30096e+08	20260573	3.9	High	0	0.001882
FALSE	High	[K].IIVPVEDTFDFGLFTLK.[N]			0.000125132	0	1	1	7	P11039	P11039 [79-95]	0	1954.06	High	High	High	8.91586e+06	3.32849e+07	1.56273e+06	3.46	High	0	1.002e-06
FALSE	High	[R].MLAEDELRDAVLLIFANK.[Q]	1xOxidation [M1]		0.00557627	0	1	1	8	P61209	P61209 [110-127]	1	2077.1	High	High	High	1.16923e+08	1.9926e+08	5.09241e+07	3	High	0	0.0002098
FALSE	High	[K].MAAFITQGGLQSSDEALEAGIPMVCLPMMGDQFYHAHK.[L]	1xCarbamidomethyl [C25]		0.000106039	0	1	1	3	P18569	P18569 [361-398]	0	4151.92	High	High	Not Found	1.14948e+07	23808390		4.29	High	0	7.884e-07
FALSE	High	[R].FGNPLLVQDVENYDPILNPVLNR.[E]			0.00306908	0	1	1	7	P37276	P37276 [3615-3637]	0	2639.38	High	High	High	19187557	2.35447e+07	2.47801e+06	2.51	High	0	0.0001003
FALSE	High	[K].TSYEIYPSINLVDLSYLAR.[E]			4.20052e-06	0	1	1	23	Q04719	Q04719 [218-236]	0	2217.14	High	High	High	2.43281e+08	2.71336e+08	4.05784e+07	4.77	High	0	4.82e-06
FALSE	High	[K].IIFPYQLVPNVIIK.[L]			0.00277398	0	1	1	24	P41662	P41662 [287-300]	0	1657.01	High	High	High	5.74645e+08	1.98329e+08	2.88157e+07	2.83	High	0	0.001174
FALSE	High	[].AELACVYASLILVDDDVAVTGEK.[]	1xCarbamidomethyl [C5]		6.77691e-06	0	0	1	17			0	2451.23	High	High	High	1.23209e+08	1.40828e+08	4.06009e+06	4.77	High	0	1.833e-06
FALSE	High	[R].IAIFPENILQNLAAVHNEYANK.[I]			3.66499e-05	0	1	1	11	P08161	P08161 [729-750]	0	2482.31	High	High	High	71874003	1.8768e+07	4.62484e+06	4	High	0	5.035e-07
FALSE	High	[R].TGKPLSVELGPGILGSIFDGIQRPLK.[D]			2.0278e-07	0	1	1	20	P31400	P31400 [83-108]	0	2692.54	High	High	High	1.98021e+08	1.74503e+08	8.94401e+06	6.48	High	0	4.262e-10
FALSE	High	[K].GLCDSNLISMDITFFSEDGELSSLGK.[E]	1xCarbamidomethyl [C3]; 1xOxidation [M10]		0.000114662	0	1	1	15	BBNVSVG	BBNVSVG [191-216]	0	2851.3	High	High	High	2.33704e+07	3.76183e+07	5.09983e+06	4.05	High	0	5.531e-06
FALSE	High	[K].GLCDSNLISMDITFFSEDGELSSLGK.[E]	1xCarbamidomethyl [C3]		0.0011691	0	1	1	4	BBNVSVG	BBNVSVG [191-216]	0	2835.31	High	High	High	7.30359e+06	2.53878e+07		3.48	High	0	2.504e-05
FALSE	High	[K].TLFDLYNDRLPINFLDTSATSPVR.[K]			7.11724e-07	0	1	1	13	Q00733	Q00733 [396-419]	1	2768.43	High	High	High	1.47906e+08	1.51932e+08	1.00862e+07	6.89	High	0	3.601e-08
FALSE	High	[R].AAVTAIGFILFR.[S]			0.000409847	0	1	1	9	Q9V3P6	Q9V3P6 [632-643]	0	1278.76	High	High	High	2.01521e+07	2.94579e+07	3.11614e+06	3.16	High	0	1.853e-05
FALSE	High	[K].SSTTNLIADVLADTINR.[R]			3.68189e-05	0	1	1	27	Q03209	Q03209 [352-368]	0	1803.94	High	High	High	2.27013e+08	9.25712e+07	4.00965e+07	4.1	High	0	1.96e-05
FALSE	High	[K].TASATIVYWNPLVPITEIGAGETR.[V]			9.97269e-06	0	1	1	16	P41662	P41662 [80-103]	0	2559.35	High	High	High	1.63209e+08	1.04409e+08	1.42599e+07	4.15	High	0	2.636e-08
FALSE	High	[K].AMGLAPDLPEDLYYLIK.[K]			0.000231735	0	1	3	19	Q8I7U0	Q8I7U0 [77-93]	0	1922	High	High	High	1.17531e+08	5.94138e+07	2.52893e+06	3.69	High	0	1.12e-05
FALSE	High	[K].AMSIMNSFVNDIFER.[I]			6.36442e-05	0	1	5	7	Q27442	Q27442 [57-71]	0	1773.83	High	High	High	2.78021e+07	8.68246e+06	1.52883e+06	2.89	High	0	6.357e-06
FALSE	High	[K].TVLIMELINNVAK.[A]			0.000981726	0	1	2	8	Q05825	Q05825 [190-202]	0	1457.84	High	High	High	3.27941e+07	1.99984e+07	3.29988e+06	2.9	High	0	6.869e-05
FALSE	High	[R].TVENECMFLANMMNVLNDK.[L]	1xCarbamidomethyl [C6]; 1xOxidation [M]		0.007653	0	1	1	12	P41428	P41428 [219-237]	0	2289	High	High	High	2.94285e+07	3.35375e+06	3.10483e+06	2.51	High	0	0.00128
FALSE	High	[R].TVENECMFLANMMNVLNDK.[L]	1xCarbamidomethyl [C6]		1.8385e-05	0	1	1	25	P41428	P41428 [219-237]	0	2273.01	High	High	High	3.69572e+08	2.18367e+08	3.51296e+07	4.55	High	0	7.402e-07
FALSE	High	[K].SVFSIVMNHLTHF.[-]			0.000568062	0	1	1	20	P18569	P18569 [494-506]	0	1531.77	High	High	High	2.40247e+08	1.77479e+08	2.48673e+07	2.88	High	0	0.0004718
FALSE	High	[R].SGETEDTFIADLVVGLR.[T]			2.44513e-05	0	1	1	7	P00924	P00924 [376-392]	0	1821.92	High	High	High	1.63008e+07	2.89515e+07	2.4365e+06	2.62	High	0	9.537e-08
FALSE	High	[R].AYINLPNEYDSDDMPKPLYPLLGFNDDLLK.[D]	1xOxidation [M14]		0.000461892	0	1	1	13	P41428	P41428 [646-675]	0	3499.7	High	High	High		5.11815e+07	6.55831e+06	3.93	High	0	6.83e-06
FALSE	High	[R].AYINLPNEYDSDDMPKPLYPLLGFNDDLLK.[D]			8.08254e-08	0	1	1	17	P41428	P41428 [646-675]	0	3483.7	High	High	High	2.57223e+08	3.9927e+08	2.60893e+07	5.09	High	0	3.012e-07
FALSE	High	[K].EILQEEEDLSEIVQLVGK.[A]			0.000191915	0	1	5	17	P31400	P31400 [481-498]	0	2071.08	High	High	High	1.07595e+08	1.1413e+08	1.50456e+07	4.72	High	0	1.93e-06
FALSE	High	[K].GLVLIAFSQYLQQCPFDEHVK.[L]	1xCarbamidomethyl [C14]		0.00134196	0	1	1	15	P02769	P02769 [45-65]	0	2492.26	High	High	High	6.62958e+07	5.66018e+07	7.44086e+06	3.11	High	0	0.000467
FALSE	High	[K].DFNVGGYIQAVLDR.[N]			4.6982e-05	0	1	1	17	P00489	P00489 [257-270]	0	1566.79	High	High	High	5.58243e+07	4.78504e+07	1.06184e+07	3.35	High	0	3.227e-05
FALSE	High	[R].ALRGGAGDQLFNNYSGFLQNLIR.[R]			8.19483e-08	0	1	1	13	A0A097PV51	A0A097PV51 [187-209]	1	2524.31	High	High	High	1.38746e+08	1.77042e+08	1.86741e+07	6.12	High	0	8.424e-09
FALSE	High	[K].RGVVSDTDTVTAANYLGLIEMFK.[D]			5.0722e-06	0	1	1	12	P18569	P18569 [94-116]	1	2500.28	High	High	High	1.37818e+08	1.04246e+08	3.30732e+07	6.28	High	0	1.497e-08
FALSE	High	[R].ISFEVFLPIYQAISK.[A]			0.000999944	0	1	1	5	P54357	P54357 [61-75]	0	1754.97	High	High	High	1.65259e+07	2.98132e+07	2.55779e+06	2.81	High	0	9.234e-05
FALSE	High	[K].NSPAIIFIDEIDAIAPK.[R]			1.07837e-05	0	1	1	18	Q7KN62	Q7KN62 [293-309]	0	1826.99	High	High	High	5.85943e+07	4.51174e+07	1.35162e+07	4.23	High	0	1.88e-05
FALSE	High	[R].LMEPVYLCEIQCPEVAVGGIYGVLNR.[R]	2xCarbamidomethyl [C8; C12]		1.75307e-06	0	2	2	11	P13060; Q1HPK6	P13060 [726-751]; Q1HPK6 [726-751]	0	2979.48	High	High	High	7.3492e+07	1.01506e+08	1.01722e+07	5.71	High	0	7.465e-08
FALSE	High	[K].PNVLTQILDAVTETNTK.[V]			1.44514e-06	0	1	1	14	P04870	P04870 [4-20]	0	1857	High	High	High	9.62363e+07	8.35951e+07	1.04576e+07	4.82	High	0	5.034e-07
FALSE	High	[K].SNMDQLAVIVNFLER.[K]			4.0302e-06	0	1	1	9	P11042	P11042 [33-47]	0	1748.9	High	High	High	2.52166e+07	2.22442e+07	2.59924e+06	3.88	High	0	1.098e-08
FALSE	High	[K].FNAIPILADILSDSVKEK.[V]			0.00149847	0	1	1	4	Q9U5N0	Q9U5N0 [250-267]	1	1973.1	High	High	High	1.40645e+07	8.11638e+06		2.07	High	0	3.493e-05
FALSE	High	[R].RQEDFYPFLK.[D]			0.118621	0.00419415	1	1	8	BBNPI01	BBNPI01 [441-450]	1	1342.68	High	High	Not Found	3.13102e+08	7.3437e+07		2.54	High	0.002556	0.05235
FALSE	High	[K].LVDVSYGGENGFNQAIELAAESLQNVK.[F]			0.00137316	0	1	1	3	Q9VPH7	Q9VPH7 [253-279]	0	2865.43	High	High	Not Found	3.66384e+06	1.93924e+07		3.12	High	0	3.145e-05
FALSE	High	[R].GVVSDTDTVTAANYLGLIEMFK.[D]			2.31017e-06	0	1	1	12	P18569	P18569 [95-116]	0	2344.17	High	High	High	7.58374e+07	1.75476e+08	6.8759e+06	4.67	High	0	4.069e-09
FALSE	High	[R].CVADTLEVMLEALR.[N]	1xCarbamidomethyl [C1]		5.82261e-06	0	1	1	19	Q00733	Q00733 [332-345]	0	1619.81	High	High	High	7.0485e+07	1.00485e+08	6.71674e+06	3.46	High	0	0.0001027
FALSE	High	[R].EIFLSQPILLELEAPLK.[I]			0.00185127	0	1	2	6	P48461	P48461 [42-58]	0	1953.13	High	High	High	5.72638e+06	9.81222e+06	767477	2.41	High	0	0.0002967
FALSE	High	[K].AVVGEEALTPDDLLYLEFLTK.[F]			0.000360336	0	2	3	7	P31409; P31410	P31409 [417-437]; P31410 [421-441]	0	2336.23	High	High	High	1.65882e+07	2.12541e+07	2.05913e+06	3.51	High	0	4.606e-06
FALSE	High	[R].SLNNYSTELSTLLEDGNENLVPNITDIDNIK.[L]			0.00120733	0	1	1	3	P41667	P41667 [102-132]	0	3448.7	High	High	Not Found	3.61172e+06	3.31027e+07		3.77	High	0	2.619e-05
FALSE	High	[R].NITSFIQSLLR.[E]			0.00207667	0	1	1	12	P32392	P32392 [199-209]	0	1291.74	High	High	High	4.70396e+07	5.80813e+07	7.86765e+06	2.82	High	0	0.0005609
FALSE	High	[K].KIQVPGQTLPPESIVQEFIDTVK.[E]			0.000204677	0	1	1	17	P24656	P24656 [82-104]	1	2566.41	High	High	High	4.54069e+08	9.23738e+07	2.43665e+07	3.4	High	0	0.000222
FALSE	High	[R].VFIMDNCEDLIPEYLNFIK.[G]	1xCarbamidomethyl [C7]		6.62285e-06	0	1	3	9	O02192	O02192 [352-370]	0	2373.15	High	High	High	3.5422e+07	1.6113e+08	9.26567e+06	3.7	High	0	0.0007706
FALSE	High	[K].TQLCAIQESLNEAISILNVHSNDAAANPPAPDINK.[L]	1xCarbamidomethyl [C4]		1.1017e-06	0	1	1	21	P41678	P41678 [126-160]	0	3728.85	High	High	High	1.76057e+08	1.14076e+08	5.13357e+06	5.62	High	0	1.263e-06
FALSE	High	[K].QGTWLNPGFPPQSCGYATVTDAEAVIVQVTPH.[H]	1xCarbamidomethyl [C14]		0.00133581	0	1	1	33	BBNVSVG	BBNVSVG [117-148]	0	3440.66	High	High	High	3.14592e+07	1.05329e+07	2.52665e+06	4.45	High	0	0.0001548
FALSE	High	[K].MLTNVLSFLLEK.[Y]			0.00634095	0	1	1	4	P41424	P41424 [95-106]	0	1407.79	High	High	High	1.60354e+07		1.57005e+06	1.97	High	0	0.008009
FALSE	High	[R].MSVLDAVEWIANR.[A]			0.00793891	0	1	1	4	P08161	P08161 [567-579]	0	1503.76	High	High	High	7.3139e+06	1.46918e+07		1.93	High	0	0.001148
FALSE	High	[R].LLIVLDPAQDHQPITEASYVNIPVIALCNTDSPLR.[F]	1xCarbamidomethyl [C28]		0.000435092	0	1	1	10	Q5UAP4	Q5UAP4 [121-155]	0	3886.04	High	High	Not Found	3.14279e+07	1.2845e+08		4.66	High	0	0.0002481
FALSE	High	[R].EVAAFAQFGSDLDAATQQLLNR.[G]			0.000131625	0	1	1	5	P35381	P35381 [441-462]	0	2365.18	High	High	High	9.86056e+06	2.66943e+07	515256	3.31	High	0	1.076e-06
FALSE	High	[K].NAQYLELSAIYQQTVNELTATK.[N]			3.20737e-05	0	1	1	17	P41467	P41467 [502-523]	0	2498.28	High	High	High	1.95639e+08	2.08807e+08	1.33813e+07	4.78	High	0	4.093e-07
FALSE	High	[K].TLSHQLVNYIFLASNYFQNCAK.[N]	1xCarbamidomethyl [C20]		0.000110013	0	1	1	5	Q00733	Q00733 [567-588]	0	2631.3	High	High	High	6.626e+06	35999196	864894	3.86	High	0	1.243e-06
FALSE	High	[K].LLSGVTIAQGGVLPNIQAVLLPK.[K]			0.00140509	0	1	3	6	P21896	P21896 [96-118]	0	2301.39	High	High	High	1.13884e+08	3.50319e+07	2.79106e+06	2.97	High	0	3.199e-05
FALSE	High	[K].NALQTLEQFQNEIENISSCDK.[V]	1xCarbamidomethyl [C19]		0.000396865	0	1	1	10	P08161	P08161 [24-44]	0	2481.16	High	High	High	4.60637e+07	6.48807e+07	3.34013e+06	3.05	High	0	9.115e-05
FALSE	High	[K].SVLDDHEDNFAIVFAAMGVNMETAR.[F]			0.000404232	0	1	2	2	P31410	P31410 [202-226]	0	2752.27	Not Found	High	Not Found		1.3368e+07		3.39	Medium	0	5.432e-06
FALSE	High	[R].LMEPVYLCEIQCPEVAVGGIYGVLNR.[R]	2xCarbamidomethyl [C8; C12]; 1xOxidation [M2]		0.00066113	0	2	2	5	P13060; Q1HPK6	P13060 [726-751]; Q1HPK6 [726-751]	0	2995.47	Not Found	High	Not Found		1.67871e+07		4.02	High	0	1.102e-05
FALSE	High	[R].LMEPVYLCEIQCPEVAVGGIYGVLNR.[R]	2xCarbamidomethyl [C8; C12]; 1xDeamidated [Q11]		0.000149026	0	2	2	1	P13060; Q1HPK6	P13060 [726-751]; Q1HPK6 [726-751]	0	2980.46	Not Found	Not Found	High			2.55656e+06	4.07	High	0	9.376e-06
FALSE	High	[K].LCADFNQISMLLEDNLIK.[V]	1xCarbamidomethyl [C2]		5.88577e-05	0	1	1	10	P41453	P41453 [335-352]	0	2137.07	High	High	High	4.47019e+06	3.51841e+07	2.69564e+06	4.8	High	0	3.397e-07
FALSE	High	[R].FRCPEALFQPSFLGMEANGIHETTYNSIMK.[C]	1xCarbamidomethyl [C3]		1.08815e-08	0	1	2	3	Q25010	Q25010 [256-285]	1	3488.64	High	High	Not Found	3.2491e+08	1.55174e+08		7.43	High	0	2.209e-09
FALSE	High	[C].ATCIIDETGLVASVPDGPELYNPIR.[S]	1xCarbamidomethyl [C3]		6.09666e-06	0	1	1	6	A0A097PV51	A0A097PV51 [230-254]	0	2700.35	High	High	High	2.81879e+08	3.33231e+08	21750818	5.03	High	0	1.927e-08
FALSE	High	[R].FRNCATCIIDETGLVASVPDGPELYNPIR.[S]	2xCarbamidomethyl [C4; C7]; 1xDeamidated [N3]		0.000780127	0	1	1	1	A0A097PV51	A0A097PV51 [226-254]	1	3278.58	Not Found	High	Not Found				2.08	Low	0	1.402e-05
FALSE	High	[K].NLSDAILLSDILR.[V]			3.61477e-05	0	1	1	18	BBNPI01	BBNPI01 [311-323]	0	1442.82	High	High	High	3.02672e+08	1.16404e+08	2.32504e+07	3.74	High	0	5.985e-05
FALSE	High	[R].FPECPEGSSISAPSQTSVDVSLIQDVER.[I]	1xCarbamidomethyl [C4]; 1xDeamidated [Q15]		0.00121848	0	1	1	3	BBNVSVG	BBNVSVG [266-293]	0	3035.41	High	Not Found	Not Found	6667678			3.19	High	0	2.651e-05
FALSE	High	[R].FPECPEGSSISAPSQTSVDVSLIQDVER.[I]	1xCarbamidomethyl [C4]		6.98629e-10	0	1	1	38	BBNVSVG	BBNVSVG [266-293]	0	3034.43	High	High	High	9.7553e+09	5.95155e+06	8.00524e+08	6.69	High	0	1.692e-13
FALSE	High	[R].NLALEATFINHNFSQQVLK.[TS]			0.00221468	0	1	17	2	Q0ZB77	Q0ZB77 [303-321]	0	2187.16	High	Not Found	Not Found	56829704			2.64	High	0	5.954e-05
FALSE	High	[K].TAVETAILLLR.[I]			0.000711595	0	1	1	3	P48605	P48605 [507-517]	0	1199.74	High	Not Found	High	1.3395e+08		1.30387e+07	3.18	High	0	0.0006583
FALSE	High	[K].GSVGFGSGLHGWAFTLK.[Q]			0.000398694	0	2	2	7	P13060; Q1HPK6	P13060 [213-229]; Q1HPK6 [213-229]	0	1720.88	High	High	High	3.11706e+08	8.91109e+06	41442118	2.88	High	0	0.001636
FALSE	High	[R].GVNFTSNGPVMQK.[K]			0.00100918	0	1	1	8	BBNPI01	BBNPI01 [1547-1559]	0	1378.68	High	High	Not Found	302021371	32650384		3.34	High	0	7.381e-05
FALSE	High	[R].SSFEKNPIDFLEAK.[G]			0.00940588	0	1	1	7	BBNPI01	BBNPI01 [1188-1201]	1	1624.82	High	High	High	294048224	3.5872e+07	21310887	2.39	High	0.0002143	0.009245
FALSE	High	[K].TNAVIVYLFK.[L]			0.004412	0	1	1	4	P41704	P41704 [24-33]	0	1167.68	High	Not Found	High	1.10412e+08			2.27	High	0	0.0001521
FALSE	High	[K].LGQSVTTIPTVGFNVETVTYK.[N]			7.00977e-05	0	1	1	3	P40946	P40946 [35-55]	0	2254.2	High	Not Found	Not Found	2.25758e+08			4.24	High	0	9.508e-07
FALSE	High	[R].QIIEQLSSGFFSPK.[Q]	1xDeamidated [Q]		0.000184134	0	1	1	6	P00489	P00489 [741-754]	0	1581.82	High	High	High	4.30643e+07			3.21	High	0	2.014e-06
FALSE	High	[R].QIIEQLSSGFFSPK.[Q]			4.30508e-05	0	1	1	9	P00489	P00489 [741-754]	0	1580.83	High	High	High	268281695	3.77073e+06	1.88716e+06	3.81	High	0	3.662e-06
FALSE	High	[K].MLDFNNINGLQLTQPATQGGYGGR.[R]			1.59421e-05	0	1	1	3	Q962R2	Q962R2 [108-131]	0	2565.25	High	Not Found	High	225931481		1.18791e+07	4.78	High	0	7.165e-08
FALSE	High	[K].GELSYQLVSNIIR.[Q]			0.00727653	0	1	1	3	P41415	P41415 [107-119]	0	1491.82	High	Not Found	High	2.06074e+07			1.91	High	0	0.001201
FALSE	High	[].TSFFQALSIPTK.[]			0.00459821	0	0	2	4			0	1339.73	High	High	Not Found	602196370			2.57	High	0	0.0037
FALSE	High	[K].RDEICAVGLDLWQVK.[S]	1xCarbamidomethyl [C5]		0.0018598	0	1	1	4	Q7Z1E6	Q7Z1E6 [308-322]	1	1801.93	High	High	High	9.15443e+07	3.45988e+07		3.13	High	0	8.155e-05
FALSE	High	[].ISLGLPVGAVINCADNTGAK.[]	1xCarbamidomethyl [C13]		8.56838e-06	0	0	1	6			0	1970.04	High	High	High	155900862	113840570		4.49	High	0	3.073e-08
FALSE	High	[K].DIITNLLNTK.[L]			0.00890274	0	1	1	10	P41473	P41473 [224-233]	0	1144.66	High	High	Not Found	3283515339	1.71144e+06		2.11	High	0.0002655	0.001366
FALSE	High	[R].HPYFYAPELLYYANK.[Y]	1xDeamidated [N14]		2.38955e-05	0	1	1	6	P02769	P02769 [169-183]	0	1889.91	High	High	Not Found	7.53223e+08	4.07897e+08		4.05	High	0	1.239e-07
FALSE	High	[R].HPYFYAPELLYYANK.[Y]			1.98486e-06	0	1	1	60	P02769	P02769 [169-183]	0	1888.93	High	High	High	17638603160	1.10167e+10	5.26785e+07	4.81	High	0	5.02e-07
FALSE	High	[K].FDNDFILTVYR.[M]			0.000578606	0	1	1	4	P41455	P41455 [57-67]	0	1402.7	High	High	High	102817948	2.51405e+07		3.76	High	0	0.000176
FALSE	High	[K].VGTNSVFLGTVYDYGIK.[S]	1xDeamidated [N4]		1.17684e-05	0	1	1	4	P41483	P41483 [93-109]	0	1833.93	High	Not Found	High	54189053			3.95	High	0	1.57e-07
FALSE	High	[K].VGTNSVFLGTVYDYGIK.[S]			5.69931e-05	0	1	1	14	P41483	P41483 [93-109]	0	1832.94	High	High	Not Found	2761563862	1441539650		4.25	High	0	7.487e-07
FALSE	High	[R].IHFPLVTYAPVISAEK.[A]			5.14267e-06	0	1	3	21	P06603	P06603 [265-280]	0	1784.99	High	High	High	2420698691	819046570		3.73	High	0	1.527e-08
FALSE	High	[K].YILFNSWYTK.[I]			0.00962379	0	1	1	6	P11042	P11042 [79-88]	0	1334.68	High	High	High	292257716	137426818	5.9757e+06	2.24	High	0	0.005219
FALSE	High	[K].TTLSNWLCEQVYPDK.[D]	1xCarbamidomethyl [C8]		0.000670312	0	1	1	5	Q06669	Q06669 [27-41]	0	1853.87	High	High	Not Found	6.90738e+07	2.10187e+07		3.29	High	0	7.355e-05
FALSE	High	[K].RIPASILAEFYPR.[D]			0.00808583	0	2	3	6	P31409; P31410	P31409 [474-486]; P31410 [478-490]	1	1532.86	High	Not Found	High	1.00445e+08			2.62	High	0.00015	0.0006033
FALSE	High	[K].LIENLIVYVPTDDDR.[L]			7.61476e-05	0	1	1	8	P41662	P41662 [33-47]	0	1774.92	High	High	High	9.52452e+07	3.83708e+07	8.21977e+06	3.39	High	0	6.023e-07
FALSE	High	[K].LIENLIVYVPTDDDRLYIDKK.[Q]			8.3101e-05	0	1	1	6	P41662	P41662 [33-53]	2	2535.37	High	Not Found	High	2.67492e+08			4.61	High	0	7.449e-06
FALSE	High	[K].AQVFEHPHIQDAASQLPDDESLFFGDTGLSK.[N]			9.69956e-09	0	1	1	23	BBNVSVG	BBNVSVG [418-448]	0	3399.61	High	High	High	1.14653e+10	6.99391e+06	6.71721e+08	8.64	High	0	2.624e-11
FALSE	High	[K].ITFTTDTILENLK.[N]			0.000809352	0	1	1	6	P41678	P41678 [176-188]	0	1508.82	High	High	High	266497827	11493743		2.58	High	0	4.912e-05
FALSE	High	[R].AVCMLSNTTAIAEAWAR.[L]	1xCarbamidomethyl [C3]		7.56779e-06	0	1	4	10	P06603	P06603 [374-390]	0	1864.9	High	High	Not Found	5.82766e+08	2.09977e+08		4.48	High	0	2.59e-08
FALSE	High	[K].FNFNNYIDQMLLEK.[A]			4.18791e-05	0	1	1	15	P41428	P41428 [517-530]	0	1788.86	High	High	High	3.2717e+08	2.84602e+08	5.39405e+07	4.25	High	0	7.191e-06
FALSE	High	[K].FGGVGTSLSDITSMAEGELAAK.[L]	1xOxidation [M14]		0.000145639	0	1	1	1	P17501	P17501 [458-479]	0	2157.04	High	Not Found	Not Found	3.45688e+06			3.13	High	0	1.46e-06
FALSE	High	[K].FGGVGTSLSDITSMAEGELAAK.[L]			1.20039e-07	0	1	1	18	P17501	P17501 [458-479]	0	2141.04	High	High	High	1.18856e+09	1243478068	1.24821e+08	6.37	High	0	8.711e-10
FALSE	High	[R].VQGKPCGFWFSDFGTIK.[R]	1xCarbamidomethyl [C6]		0.000264794	0	1	1	6	P41430	P41430 [142-158]	0	1973.96	High	High	Not Found	1.38319e+08	1.89693e+08		3.11	High	0	2.15e-05
FALSE	High	[R].MLEFLEVQEEYIKDEQR.[N]			6.91372e-05	0	1	1	2	P46507	P46507 [47-63]	1	2199.06	High	High	Not Found	8393420	5.91542e+06		2.87	High	0	4.265e-07
FALSE	High	[K].IKQPEWPSSPAMWDLVK.[N]			0.000728142	0	1	1	5	P11042	P11042 [89-105]	1	2012.03	High	High	High	3.41072e+08	4.34646e+07	7168651	3.45	High	0	1.308e-05
FALSE	High	[N].VVLAYEPVWAIGTGK.[T]			0.000154611	0	1	4	14	P55275	P55275 [148-162]	0	1602.89	High	High	Not Found	2.03277e+08	22449377		3.06	High	0	1.378e-05
FALSE	High	[M].DITFFSEDGELSSLGK.[E]			0.000400532	0	1	1	3	BBNVSVG	BBNVSVG [201-216]	0	1744.83	High	High	Not Found	4.72951e+07	1.10407e+07		2.46	High	0	5.792e-06
FALSE	High	[I].RAGLPISPVDLSYLAPK.[N]			0.00241675	0	1	1	2	BBNVSVG	BBNVSVG [308-324]	1	1797.03	High	High	Not Found	8.77566e+07	3.98129e+07		3.21	High	0	6.712e-05
FALSE	High	[K].LKEPELLEPLMPAIR.[A]			0.00754844	0	1	2	2	Q29G21	Q29G21 [124-138]	1	1749	High	High	Not Found	5.19692e+07	5.11925e+06		1.65	High	0	0.0003153
FALSE	High	[K].NINYILNVVPVMQDERK.[M]			8.04683e-05	0	1	1	3	P11042	P11042 [49-65]	1	2045.08	High	Not Found	Not Found	179187105			3.83	High	0	2.777e-06
FALSE	High	[R].AIIITINSFGTELSK.[D]			3.32757e-05	0	2	2	4	Q25531; Q9W4P5	Q25531 [217-231]; Q9W4P5 [219-233]	0	1606.91	High	High	Not Found	81842026	32221032		2.27	High	0	4.232e-06
FALSE	High	[K].LHLQGTDYGTFLANEPSPLSVSTIDDK.[L]			6.54136e-08	0	1	1	2	Q25531	Q25531 [44-70]	0	2918.44	High	Not Found	Not Found	1.35046e+08			6.58	High	0	3.978e-11
FALSE	High	[K].VAIQLNDTHPSLAIPELMR.[VI]			0.000258775	0	1	2	1	P00489	P00489 [334-352]	0	2118.14	High	Not Found	Not Found	3.85352e+08			3.65	High	0	3.188e-06
FALSE	High	[R].AIAELGIYPAVDPLDSTSR.[I]			0.00160543	0	1	1	2	Q05825	Q05825 [365-383]	0	1988.03	High	Not Found	Not Found	3.05061e+07			3.08	High	0	3.885e-05
FALSE	High	[R].VAEEHAPSIVFIDEIDAVGTK.[R]			7.47596e-05	0	1	1	3	P48601	P48601 [272-292]	0	2240.14	High	Not Found	Not Found	9.29516e+07			3.09	High	0	9.084e-06
FALSE	High	[K].SHCIAEVEKDAIPENLPPLTADFAED.[K]	1xCarbamidomethyl [C3]		0.00413721	0	1	1	3	P02769	P02769 [310-335]	1	2881.36	High	Not Found	High	67256694			3.34	High	0	0.0001398
FALSE	High	[K].SITPMGGFPHYGEVNNDFVMIK.[G]			0.000535104	0	1	1	4	O16797	O16797 [313-334]	0	2453.16	High	High	Not Found	2.63423e+08	147329126		3.46	High	0	8.613e-06
FALSE	High	[R].VAIYEYLFK.[E]			0.00470502	0	1	3	7	Q962R9	Q962R9 [9-17]	0	1145.62	High	High	Not Found	414769661	2.03343e+08		1.91	High	0	0.0002671
FALSE	High	[R].IVENVNVIIATYNDDGGPMGEVR.[V]			2.96143e-06	0	2	2	3	P13060; Q1HPK6	P13060 [185-207]; Q1HPK6 [185-207]	0	2475.22	High	Not Found	High	46046760			3.99	High	0	7.229e-09
FALSE	High	[R].FTPGAFTNQIQAAFR.[E]			8.74132e-05	0	1	3	7	Q5UAP4	Q5UAP4 [103-117]	0	1668.85	High	Not Found	High	2.12513e+08		9.98726e+06	3.37	High	0	7.271e-07
FALSE	High	[R].TDPTYPAGFMDVVSIEK.[T]			0.00136687	0	1	2	3	Q95V34	Q95V34 [78-94]	0	1869.89	High	High	Not Found	42680640			2.71	High	0	0.0001983
FALSE	High	[K].VGTLDQLVGLSDDLGK.[L]			2.29266e-05	0	1	2	5	Q9U5N1	Q9U5N1 [44-59]	0	1629.87	High	High	High	1.16939e+08	26413052	1.04132e+07	3.07	High	0	8.812e-05
FALSE	High	[R].QDCQEFTGYNEFLCPETEPIATMNSK.[V]	2xCarbamidomethyl [C3; C14]		3.51079e-06	0	1	1	2	P41428	P41428 [379-404]	0	3109.32	High	Not Found	High	4.08196e+08			6.12	High	0	9.103e-09
FALSE	High	[R].TIQFVDWCPTGFK.[V]	1xCarbamidomethyl [C8]		0.000325668	0	1	3	8	P06603	P06603 [340-352]	0	1598.77	High	High	Not Found	8.48455e+08	913803905		2.71	High	0	0.0001178
FALSE	High	[K].GNELALPSK.[Y]			0.0933632	0.00129525	1	1	8	BBNPI01	BBNPI01 [1239-1247]	0	928.51	High	High	High	293463852	4.10345e+07	1.34478e+07	2.77	High	0	0.06017
FALSE	High	[K].ICALLDLNFK.[H]	1xCarbamidomethyl [C2]		0.00166556	0	1	1	7	P69037	P69037 [71-80]	0	1206.66	High	High	High	5.55074e+07	98092252		2.52	High	0	0.0005469
FALSE	High	[N].VLNGGSHAGGALALQEFMIAPTGAK.[T]	1xDeamidated [Q15]		0.00685532	0	1	1	1	P00924	P00924 [154-178]	0	2411.24	High	Not Found	Not Found				2.66	High	0	0.0002773
FALSE	High	[K].HDETGVMCYFTPSSIQLEPHELTK.[M]	1xCarbamidomethyl [C8]		0.00220452	0	1	1	2	P41430	P41430 [44-67]	0	2819.3	High	High	Not Found		1.70235e+07		1.92	High	0.0002655	0.002579
FALSE	High	[K].SEETITPWNFEEVVDK.[G]			5.1746e-05	0	1	1	8	BBNPI01	BBNPI01 [485-500]	0	1922.9	High	High	High	2.88605e+08	4.62888e+06		4.22	High	0	5.267e-06
FALSE	High	[K].CLELFEELAEDKENYK.[K]	1xCarbamidomethyl [C1]		1.99401e-06	0	1	1	4	Q9BLC5	Q9BLC5 [405-420]	1	2029.94	High	Not Found	Not Found	4.10622e+08			4.38	High	0	4.215e-09
FALSE	High	[R].TIEMDGLLWGASK.[L]			0.00560192	0	1	1	2	O96827	O96827 [161-173]	0	1420.71	High	Not Found	Not Found	55573769			1.98	High	0	0.0002109
FALSE	High	[R].TTGIVLDSGDGVSHTVPIYEGYALPH.[-A]			0.000189286	0	3	15	2	P84184; P49128; Q25010	P84184 [149-174]; P49128 [149-174]; Q25010 [149-174]	0	2698.34	High	Not Found	Not Found	552858588			2.66	High	0	4.265e-05
FALSE	High	[R].AGKQPSMFQNATFLTSAANAVNSPAAHLTK.[S]			3.13445e-05	0	1	1	3	P32651	P32651 [328-357]	1	3073.55	High	Not Found	Not Found	331209605			4.07	High	0	1.802e-07
FALSE	High	[R].YLTVAAIFR.[G]			0.004412	0	2	5	5	O17449; Q24560	O17449 [310-318]; Q24560 [310-318]	0	1053.61	High	High	Not Found	1031679144			2.06	High	0.000914	0.009512
FALSE	High	[K].SNFGQFFSIQYGDIHK.[H]			0.000419378	0	1	1	2	P41430	P41430 [162-177]	0	1887.9	High	Not Found	Not Found	1.93717e+08			3.31	High	0	5.374e-05
FALSE	High	[R].VFEVSLADLQADTDAER.[S]			1.00027e-06	0	1	3	3	Q95V35	Q95V35 [66-82]	0	1878.91	High	Not Found	Not Found	1.80873e+08			4.44	High	0	1.641e-09
FALSE	High	[K].NYVQPAIVNLFESHNR.[S]			1.44744e-05	0	1	1	3	P41667	P41667 [86-101]	0	1900.97	High	Not Found	Not Found	1171414447			4.23	High	0	7.648e-07
FALSE	High	[K].AYLEAFYDFCK.[Q]	1xCarbamidomethyl [C10]		0.00611239	0	1	1	3	Q25531	Q25531 [185-195]	0	1426.63	High	Not Found	Not Found	9.12451e+07			2.74	High	0.00015	0.0005078
FALSE	High	[K].AYLEAFYNFCK.[N]	1xCarbamidomethyl [C10]; 1xDeamidated [N8]		0.00611239	0	1	1	3	Q9W4P5	Q9W4P5 [187-197]	0	1426.63	High	Not Found	Not Found	9.12451e+07			2.74	High	0.00015	0.0005079
FALSE	High	[R].DAVLLIFANK.[Q]			0.00490356	0	1	1	3	P61209	P61209 [118-127]	0	1103.65	High	Not Found	Not Found	8.01986e+08			2.03	High	0	0.0001755
FALSE	High	[R].QIYPPVNVLPSLSR.[L]			0.00443232	0	2	3	3	P31409; P31410	P31409 [367-380]; P31410 [371-384]	0	1582.9	High	Not Found	Not Found	332788671			2.85	High	0	0.000153
FALSE	High	[R].DLNPWVQNTLLK.[L]			0.00215444	0	1	1	5	P41700	P41700 [458-469]	0	1440.78	High	Not Found	Not Found	1231411833			2.92	High	0	0.0002264
FALSE	High	[K].TFEHVPSEIGAEEAEEVGVEHLLR.[D]			0.000200947	0	1	1	1	P26270	P26270 [157-180]	0	2677.31	High	Not Found	Not Found	69256360			3.61	High	0	2.268e-06
FALSE	High	[K].NVPSNYHYCPSSSDLNWHNDLIGTALQVK.[M]	1xCarbamidomethyl [C9]; 1xDeamidated [N]		9.13823e-06	0	1	1	16	BBNVSVG	BBNVSVG [32-60]	0	3330.55	High	High	High	2.67538e+08	272494788		4.32	High	0	3.354e-08
FALSE	High	[K].NVPSNYHYCPSSSDLNWHNDLIGTALQVK.[M]	1xCarbamidomethyl [C9]		6.03123e-07	0	1	1	30	BBNVSVG	BBNVSVG [32-60]	0	3329.56	High	High	High	34280732405			6.06	High	0	8.258e-10
FALSE	High	[K].IPIFSAAGLPHNEIAAQICR.[Q]	1xCarbamidomethyl [C19]		4.64039e-07	0	2	3	3	P31409; P31410	P31409 [168-187]; P31410 [172-191]	0	2178.15	High	Not Found	Not Found	5.12979e+08			4.54	High	0	8.389e-10
FALSE	High	[K].SWNNHENCSALFYPLC.[-]	2xCarbamidomethyl [C8; C16]		0.00402473	0	1	1	2	P41460	P41460 [69-84]	0	2011.84	High	Not Found	Not Found	5.4707e+07			3.18	High	0	0.0001345
FALSE	High	[K].SHCIAEVEKDAIPENLPPLTADFAEDKD.[V]	1xCarbamidomethyl [C3]		6.07834e-05	0	1	1	2	P02769	P02769 [310-337]	2	3124.48	High	Not Found	Not Found	1.54974e+08			4.45	High	0	4.438e-07
FALSE	High	[K].SHCIAEVEKDAIPENLPPLTADFAEDK.[D]	1xCarbamidomethyl [C3]		5.25393e-07	0	1	1	4	P02769	P02769 [310-336]	1	3009.45	High	Not Found	Not Found	8.44089e+08			5.54	High	0	2.273e-09
FALSE	High	[K].TVALKLPVAPSTTEYVPTPISGSR.[K]			0.000153196	0	1	1	2	P11042	P11042 [213-236]	1	2484.37	High	Not Found	Not Found	252661057			4.39	High	0	5.449e-05
FALSE	High	[R].TTLEELLIER.[G]			0.00882152	0	1	1	2	P25695	P25695 [241-250]	0	1216.68	High	Not Found	Not Found	1.87716e+08			2.42	High	0.00015	0.0007593
FALSE	High	[K].HVINFDLPSDVEEYVHR.[I]			0.000835821	0	1	1	1	Q9VHP0	Q9VHP0 [630-646]	0	2069.01	High	Not Found	Not Found	17821513			2.57	High	0	1.578e-05
FALSE	High	[K].LDILDTAGQEEFSAMR.[E]			0.000676504	0	1	1	2	P04388	P04388 [55-70]	0	1795.85	High	Not Found	Not Found	5.07547e+07			2.58	High	0	1.184e-05
FALSE	High	[K].AEDQGDVMAFVFNNDNR.[I]			2.69307e-05	0	1	1	5	P11038	P11038 [92-108]	0	1941.84	High	Not Found	Not Found	7.49339e+07			4.03	High	0	1.972e-07
FALSE	High	[K].FTQVLDGAITFPLKPTTNNYCK.[L]	1xCarbamidomethyl [C21]		4.27851e-06	0	1	1	6	Q04719	Q04719 [359-380]	0	2528.29	High	High	Not Found	9.24406e+08	9.63151e+08		5.25	High	0	5.261e-07
FALSE	High	[Y].FYAPELLYYANK.[Y]			0.00102791	0	1	1	13	P02769	P02769 [172-183]	0	1491.75	High	High	High	1552364495	5.23746e+06		2.3	High	0.0002655	0.00191
FALSE	High	[K].AVDDFLISLDGTANK.[S]			9.70126e-06	0	1	1	13	P00924	P00924 [89-103]	0	1578.8	High	High	High	2650914119	8.13071e+06	1.63446e+07	3.39	High	0	1.01e-07
FALSE	High	[N].VLNGGSHAGGALALQEFMIAPTGAK.[T]			0.00846509	0	1	1	1	P00924	P00924 [154-178]	0	2410.25	Not Found	High	Not Found				2.7	High	0	0.0004347
FALSE	High	[K].NSSYFVEWIPNNVK.[T]			0.000184983	0	3	4	13	P08841; O17449; Q24560	P08841 [343-356]; O17449 [337-350]; Q24560 [337-350]	0	1696.83	High	High	Not Found	1155833240	407978070		2.89	High	0	1.761e-06
FALSE	High	[K].TQQAVVISLYEEPIQPQQAASVVEK.[L]			3.40981e-07	0	1	1	7	Q68HB4	Q68HB4 [92-116]	0	2755.45	High	High	Not Found	6.66922e+08	321916970		5.81	High	0	3.776e-10
FALSE	High	[D].GWAPYEDVEIGPNGVLR.[T]			0.00492613	0	1	1	2	BBNVSVG	BBNVSVG [375-391]	0	1871.93	High	High	Not Found	1.19141e+07	4.10956e+06		2.14	High	0	0.0001774
FALSE	High	[K].FWEIISDEHGIDPTGAYHGDSDLQLER.[I]			1.25597e-11	0	1	1	11	O17449	O17449 [20-46]	0	3100.43	High	High	Not Found	1.13925e+09	2010960230		6.12	High	0	3.41797e-16
FALSE	High	[NV].LVPSKPLCVESFQEFPPLGR.[F]	1xCarbamidomethyl [C8]		0.00499446	0	2	4	2	P05303; Q26487	P05303 [404-423]; Q26487 [390-409]	0	2300.21	High	Not Found	Not Found				2.05	High	0.00015	0.0007021
FALSE	High	[K].DAIPENLPPLTADFAEDK.[D]			3.35832e-05	0	1	1	18	P02769	P02769 [319-336]	0	1955.96	High	High	High	477179544	2.03141e+08		3.77	High	0	1.299e-05
FALSE	High	[K].DAIPENLPPLTADFAEDKD.[V]			0.000828171	0	1	1	5	P02769	P02769 [319-337]	1	2070.99	High	High	Not Found	4.86246e+07	1.05805e+07		2.8	High	0	1.556e-05
FALSE	High	[K].GPVRDGDILTLLESER.[E]			0.000972741	0	1	1	9	Q6EV21	Q6EV21 [44-59]	1	1769.94	High	High	Not Found	6.96288e+08	428577459		4.02	High	0	0.0005427
FALSE	High	[K].VSPGVGVMFSTMAQTCSIR.[I]	1xCarbamidomethyl [C16]		0.000634332	0	1	1	1	P41428	P41428 [472-490]	0	2027.97	High	Not Found	Not Found	2.9623e+07			2.01	High	0	1.087e-05
FALSE	High	[R].QYSLNDFELIR.[V]	1xDeamidated [N5]		0.00199253	0	1	1	3	A1Z9X0	A1Z9X0 [258-268]	0	1398.69	High	High	Not Found	1.77665e+07	3.68875e+06		1.59	High	0.0003794	0.003885
FALSE	High	[R].AVFVDLEPTVVDEVR.[T]			6.50212e-06	0	1	3	16	P06603	P06603 [65-79]	0	1687.89	High	High	High	1.40618e+09	1.85021e+09		3.62	High	0	6.791e-08
FALSE	High	[Y].FYAPELLYYANK.[Y]	1xDeamidated [N11]		0.00117449	0	1	1	4	P02769	P02769 [172-183]	0	1492.74	High	Not Found	High	4.68463e+07			1.68	High	0	2.52e-05
FALSE	High	[R].ECTGEQCGAGVFMAVMEDR.[H]	2xCarbamidomethyl [C2; C7]		7.56779e-06	0	1	2	7	P68203	P68203 [120-138]	0	2146.87	High	High	Not Found	1.30504e+08	1.84091e+07		4.03	High	0	2.59e-08
FALSE	High	[R].THGFLALFSGDTGEIK.[Q]			0.00241675	0	1	2	4	Q9V3K3	Q9V3K3 [250-265]	0	1692.86	High	High	High	9.18177e+07	2.73787e+07	2.43533e+07	2.82	High	0	6.729e-05
FALSE	High	[R].LALTAAEFLAYQCEK.[H]	1xCarbamidomethyl [C13]		0.00226616	0	2	3	6	P31409; P31410	P31409 [257-271]; P31410 [261-275]	0	1727.87	High	High	Not Found	120848194	76588086		2.09	High	0	6.487e-05
FALSE	High	[R].FTPGAFTNQIQAAFREPR.[L]			0.00437166	0	1	3	2	Q5UAP4	Q5UAP4 [103-120]	1	2051.05	High	High	Not Found	7.79095e+08			2.65	High	0	0.0001501
FALSE	High	[R].MPCTEDYLSLILNR.[L]	1xCarbamidomethyl [C3]; 1xDeamidated [N13]; 1xOxidation [M1]		0.000429132	0	1	1	2	P02769	P02769 [469-482]	0	1741.81	High	High	Not Found		8.00688e+07		2.98	High	0	6.369e-06
FALSE	High	[R].MPCTEDYLSLILNR.[L]	1xCarbamidomethyl [C3]; 1xOxidation [M1]		1.76396e-05	0	1	1	28	P02769	P02769 [469-482]	0	1740.83	High	High	Not Found	2.38062e+09	735265677		4.27	High	0	0.0001088
FALSE	High	[R].MPCTEDYLSLILNR.[L]	1xCarbamidomethyl [C3]; 1xDeamidated [N13]		1.07342e-05	0	1	1	14	P02769	P02769 [469-482]	0	1725.82	High	High	High	4.84352e+07	2.19434e+07	7.52265e+06	3.77	High	0	5.49e-06
FALSE	High	[R].MPCTEDYLSLILNR.[L]	1xCarbamidomethyl [C3]		1.12912e-05	0	1	1	30	P02769	P02769 [469-482]	0	1724.83	High	High	High	1.27105e+09	8.82528e+08	1.1349e+08	4.1	High	0	1.517e-06
FALSE	High	[F].LNVLNGGSHAGGALALQEFMIAPTGAK.[T]	1xOxidation [M20]		0.00682395	0	1	1	3	P00924	P00924 [152-178]	0	2653.38	High	Not Found	High	13477937			2.9	High	0	0.0002758
FALSE	High	[F].LNVLNGGSHAGGALALQEFMIAPTGAK.[T]			1.22268e-07	0	1	1	5	P00924	P00924 [152-178]	0	2637.38	High	High	High	2.03591e+08	2.40638e+08		5.91	High	0	9.339e-11
FALSE	High	[K].FINSMPTDANVLNEVDKLK.[R]			6.45284e-05	0	1	1	2	P08161	P08161 [198-216]	1	2148.1	High	Not Found	High	1.07167e+08			3.06	High	0	4.802e-07
FALSE	High	[K].YDCADEYIKPNCIVDTYNCCNLVFK.[K]	4xCarbamidomethyl [C3; C12; C19; C20]		5.62918e-07	0	1	1	7	P41473	P41473 [238-262]	0	3174.37	High	Not Found	High	1.58366e+09			6.61	High	0	2.233e-09
FALSE	High	[K].AVDDFLISLDGTANK.[S]	1xDeamidated [N14]		0.000981726	0	1	1	5	P00924	P00924 [89-103]	0	1579.78	High	High	Not Found	5.00774e+07	1.66101e+07		2.3	High	0	4.158e-05
FALSE	High	[K].IDTLTSMVLAVNSPPQSPPR.[V]			9.7909e-06	0	1	1	9	Q00733	Q00733 [39-58]	0	2123.12	High	High	Not Found	3.60849e+08	121484730		4.82	High	0	8.226e-08
FALSE	High	[K].EAESCDCLQGFQLTHSLGGGTGSGMGTLLISK.[I]	2xCarbamidomethyl [C5; C7]		6.30505e-08	0	2	3	4	O17449; Q24560	O17449 [123-154]; Q24560 [123-154]	0	3311.53	High	High	High	600894553	4.33153e+08		5.91	High	0	2.417e-08
FALSE	High	[A].AQQVLLENNFTVINAEQTAYLK.[N]			0.00105181	0	1	1	2	P41483	P41483 [198-219]	0	2507.31	High	Not Found	Not Found	51303159			2.66	High	0	2.159e-05
FALSE	High	[A].KGHYTEGAELVDSVLDVVR.[K]			0.000139093	0	2	5	10	O17449; Q24560	O17449 [103-121]; Q24560 [103-121]	1	2087.08	High	High	High	1.05331e+08	5.24546e+07		3.84	High	0	1.171e-06
FALSE	High	[K].IVNLPVEEFIVR.[A]			0.000340992	0	1	1	11	P08161	P08161 [751-762]	0	1427.83	High	High	High	2.25468e+08	9.34594e+07		2.84	High	0	1.148e-05
FALSE	High	[K].LSTPTYGDLNHLVSLTMSGVTTCLR.[F]	1xCarbamidomethyl [C23]		2.47123e-07	0	1	1	23	O17449	O17449 [217-241]	0	2736.37	High	High	High	4.32244e+08	8.89713e+08	1.32493e+08	4.91	High	0	2.442e-10
FALSE	High	[R].AVVAIENPADVFVISSRPFGQR.[A]			1.88994e-05	0	1	1	8	Q5UAP4	Q5UAP4 [64-85]	0	2372.27	High	High	Not Found	793633850	3.92592e+08		3.77	High	0	1.393e-07
FALSE	High	[M].PCTEDYLSLILNR.[L]	1xCarbamidomethyl [C2]		4.6982e-05	0	1	1	4	P02769	P02769 [470-482]	0	1593.79	High	High	High	4.95745e+07	2.54749e+07		3.36	High	0	2.038e-06
FALSE	High	[R].LLEQNQTDFESISEFISR.[D]			2.30649e-07	0	1	1	14	P41467	P41467 [690-707]	0	2156.05	High	High	High	292113564	1.4608e+08		4.8	High	0	4.051e-10
FALSE	High	[K].EIPVDSVEIKEPIQAFAWEPVGSK.[F]			0.000292983	0	1	1	3	Q1HDZ5	Q1HDZ5 [437-460]	1	2668.39	High	High	Not Found	9.69072e+07	29995513		3.39	High	0	3.788e-06
FALSE	High	[R].LFGATETIDFHPNLLVYR.[Q]			4.7559e-06	0	1	1	7	P41700	P41700 [388-405]	0	2106.1	High	High	Not Found	4.02593e+08	6.63909e+08		4.27	High	0	3.998e-06
FALSE	High	[K].DELIIEGNSLEDVSSSAALIQQSTTVK.[N]			2.47516e-06	0	1	1	2	Q963B7	Q963B7 [140-166]	0	2847.45	High	Not Found	Not Found	7.5835e+07			4.46	High	0	5.637e-09
FALSE	High	[R].MSVEDFDRLFEMDK.[I]			0.000439111	0	1	1	3	P41430	P41430 [249-262]	1	1761.78	High	High	Not Found	84138094	1.06629e+08		2.76	High	0	6.59e-06
FALSE	High	[K].CLIEALDAILPPARPTDKPLR.[L]	1xCarbamidomethyl [C1]		0.000274716	0	1	1	10	Q26487	Q26487 [213-233]	0	2359.32	High	High	Not Found	4.71318e+08	276154492		4.32	High	0	3.458e-06
FALSE	High	[R].AGLPISPVDLSYLAPK.[N]			8.90361e-05	0	1	1	48	BBNVSVG	BBNVSVG [309-324]	0	1640.93	High	High	High	2.79608e+10	21134741696	4021593384	3.52	High	0	2.434e-06
FALSE	High	[R].CPEALFQPSFLGMEACGIHETTYNSIMK.[C]	2xCarbamidomethyl [C1; C16]; 1xOxidation [M]		1.53662e-05	0	1	1	12	P84184	P84184 [258-285]	0	3247.46	High	High	Not Found	2.78177e+07	1.59296e+07		4.34	High	0	6.82e-08
FALSE	High	[K].GDLMHIQEELMYENDLLK.[M]			7.91137e-07	0	1	1	15	P17501	P17501 [300-317]	0	2191.04	High	High	High	1.83766e+09	2.17806e+09		4.66	High	0	2.183e-05
FALSE	High	[R].CPEALFQPSFLGMEACGIHETTYNSIMK.[C]	2xCarbamidomethyl [C1; C16]		2.08417e-10	0	1	1	16	P84184	P84184 [258-285]	0	3231.46	High	High	High	1304914971	1.65212e+09	170209671	7.12	High	0	1.576e-14
FALSE	High	[R].DAMGNVLYQLSSMK.[F]			0.000193688	0	1	1	5	P31400	P31400 [572-585]	0	1556.74	High	High	Not Found	6.37265e+07	2.84452e+07		3.09	High	0	2.188e-06
FALSE	High	[R].MYYNAANTMFYTTMENYAVSNCK.[F]	1xCarbamidomethyl [C22]		4.45933e-06	0	1	1	4	P25695	P25695 [293-315]	0	2787.16	High	High	Not Found	189407082	54635081		4.73	High	0	3.58e-07
FALSE	High	[K].LIENLIVYVPTDDDRLYIDK.[K]			0.000121726	0	1	1	4	P41662	P41662 [33-52]	1	2407.28	High	High	Not Found	189279715	113327302		3.49	High	0	1.143e-06
FALSE	High	[K].LTSCHAENDVIIDALNELR.[N]	1xCarbamidomethyl [C4]		0.00721009	0	1	1	1	Q06670	Q06670 [719-737]	0	2183.08	High	Not Found	Not Found	1.15834e+07			1.61	High	0	0.0002965
FALSE	High	[K].NLIGALLFDSGETAEATR.[L]			1.04735e-06	0	1	1	16	BBNPI01	BBNPI01 [62-79]	0	1877.96	High	High	High	2.47841e+08	102185795	2.16963e+07	4.58	High	0	2.889e-08
FALSE	High	[K].LYDILINYDINKEPLNNFR.[Y]			1.76646e-07	0	1	1	6	P41667	P41667 [400-418]	1	2367.23	High	High	Not Found	4.31276e+08	3.94405e+08		4.15	High	0	1.545e-10
FALSE	High	[K].IAQDLEMYGVNYFEIR.[N]			3.4468e-06	0	1	5	6	B0WYY2	B0WYY2 [190-205]	0	1960.95	High	High	Not Found	102378207	59825279		3.9	High	0	5.127e-08
FALSE	High	[R].DASVTVRPTWVTIEDMDFPR.[L]			0.00415626	0	1	1	2	Q0ZB77	Q0ZB77 [151-170]	0	2335.14	High	High	Not Found	1.71871e+07			2.25	High	0	0.0001404
FALSE	High	[K].VIHDNFEIVEGLMTTVHATTATQK.[T]			2.2469e-09	0	1	1	10	Q4U3L0	Q4U3L0 [160-183]	0	2655.34	High	High	High	6.97184e+08	5.04538e+08		7.02	High	0	3.915e-09
FALSE	High	[R].IFLHLPPEIVPATLK.[R]			0.000145639	0	1	1	25	Q962R9	Q962R9 [79-93]	0	1688.01	High	High	High	49657934	28118110		3.78	High	0	2.944e-06
FALSE	High	[K].SDINNPDVVSYQFIFGR.[V]			4.57033e-05	0	1	1	9	P41455	P41455 [165-181]	0	1970.96	High	High	Not Found	8.33265e+07	37792752		4.61	High	0	5.111e-07
FALSE	High	[K].RLYELGYDLVVFTNQAHLGSGK.[I]			0.00274861	0	1	1	1	P21286	P21286 [59-80]	1	2480.29	High	Not Found	Not Found				2.16	High	0	8.001e-05
FALSE	High	[K].RGYEVVYMTEPIDEYVVQQMR.[E]			7.38399e-07	0	1	1	8	Q9BLC5	Q9BLC5 [499-519]	1	2605.24	High	High	Not Found	2.77142e+08	1.93682e+08		5.32	High	0	1.085e-09
FALSE	High	[K].NNGVLFENDLLQIGVK.[S]			0.00396964	0	1	1	4	Q7QG73	Q7QG73 [707-722]	0	1772.95	High	High	High	2.41776e+07	5.88956e+06		2.53	High	0	0.0001321
FALSE	High	[R].ERFFYQYIFPVSLEHTTEVK.[E]			2.14969e-05	0	1	1	11	Q04719	Q04719 [237-256]	1	2533.28	High	High	High	3.52985e+08	1.56502e+08		6.47	High	0	1.396e-07
FALSE	High	[K].NINYILNVVPVMQDER.[K]			0.000142328	0	1	1	5	P11042	P11042 [49-64]	0	1916.99	High	High	Not Found	4.7798e+07	6.17053e+06		3.23	High	0	3.215e-06
FALSE	High	[R].FRNCATCIIDETGLVASVPDGPELYNPIR.[S]	2xCarbamidomethyl [C4; C7]		6.96531e-09	0	1	1	14	A0A097PV51	A0A097PV51 [226-254]	1	3277.6	High	High	High	2900666963	2.27565e+09	1.49122e+08	7.63	High	0	5.111e-12
FALSE	High	[K].GHYTEGAELVDSVLDVVR.[K]			6.11502e-07	0	2	5	12	O17449; Q24560	O17449 [104-121]; Q24560 [104-121]	0	1958.98	High	High	High	6.13632e+08	980590309	1.22521e+08	4.68	High	0	4.799e-08
FALSE	High	[K].MLMDPMGGIVMTNDGNAILR.[E]			0.00793891	0	1	1	3	P48605	P48605 [50-69]	0	2149.03	High	High	High	1.12107e+07	5.03625e+06	1.70176e+06	1.75	High	0	0.0003367
FALSE	High	[R].LPSGVWFEMADKDLFAAAR.[F]	1xOxidation [M9]		2.75134e-06	0	1	1	37	BBNVSVG	BBNVSVG [247-265]	1	2140.05	High	High	High	1.29228e+08	1.74837e+08	1.15295e+07	4.56	High	0	2.128e-06
FALSE	High	[R].LPSGVWFEMADKDLFAAAR.[F]			8.34698e-08	0	1	1	22	BBNVSVG	BBNVSVG [247-265]	1	2124.06	High	High	High	1.88303e+09	4.21574e+09	1.76347e+08	5.77	High	0	5.544e-11
FALSE	High	[R].LNPMIVAGQIDTYSQHISQFCSQSLAK.[L]	1xCarbamidomethyl [C21]		0.000125708	0	1	1	2	Q9GV27	Q9GV27 [294-320]	0	3036.49	High	Not Found	Not Found	3.52791e+07			2.88	High	0	1.193e-06
FALSE	High	[K].NYYVPVSDNFRQDCQEFTGYNEFLCPETEPIATMNSK.[V]	2xCarbamidomethyl [C14; C25]		0.00219442	0	1	1	2	P41428	P41428 [368-404]	1	4463.95	High	High	Not Found	112050254			3.12	High	0	5.892e-05
FALSE	High	[K].CLIEALDAILPPARPTDK.[AP]	1xCarbamidomethyl [C1]		7.17283e-05	0	1	2	8	Q26487	Q26487 [213-230]	0	1993.08	High	High	Not Found	4.45772e+08	2.44891e+08		3.63	High	0	5.541e-07
FALSE	High	[K].VLGTEELFEYLDK.[Y]			0.000373838	0	1	1	6	O76484	O76484 [248-260]	0	1555.79	High	High	High	1.98541e+08	1.04822e+08		2.38	High	0	5.27e-06
FALSE	High	[].LNPMIVSGQINTYAQHISQFCSQSLAK.[]	1xCarbamidomethyl [C21]		0.00673067	0	0	2	2			0	3035.51	High	High	Not Found	42606406			2.49	High	0	0.001988
FALSE	High	[R].GFPGYMYTDLATIYER.[A]			4.46643e-05	0	2	3	9	P31409; P31410	P31409 [302-317]; P31410 [306-321]	0	1896.88	High	High	High	32829547	1.26085e+07		3.44	High	0	5.743e-07
FALSE	High	[R].VYCECQPMLPLGLSDVPGEAMVK.[L]	2xCarbamidomethyl [C3; C5]		3.22215e-05	0	1	1	5	O76485	O76485 [112-134]	0	2593.22	High	High	Not Found	8.53269e+07	3.09189e+07		3.16	High	0	1.864e-07
FALSE	High	[K].SQNTILNNNAAIASQYAAGNADVVAAPASAQPTPRPVINLFAR.[A]			1.5437e-05	0	1	1	4	P25695	P25695 [58-100]	0	4377.27	High	High	Not Found	2.44171e+08	28623889		6.12	High	0	6.839e-08
FALSE	High	[].YASNFLWPFK.[]			0.00654792	0	0	1	12			0	1272.64	High	High	High	3.48734e+08	130457951	2.50608e+07	2.7	High	0	0.00247
FALSE	High	[A].GLPISPVDLSYLAPK.[N]			0.000664177	0	1	1	2	BBNVSVG	BBNVSVG [310-324]	0	1569.89	High	High	Not Found	6.23535e+07	3.27097e+07		2.15	High	0	1.152e-05
FALSE	High	[K].MSATFIGNSTAIQELFK.[R]			7.17283e-05	0	2	5	13	O17449; Q24560	O17449 [363-379]; Q24560 [363-379]	0	1857.94	High	High	High	2.02293e+07	6.24769e+06		2.83	High	0	1.574e-05
FALSE	High	[K].KFNFNNYIDQMLLEK.[A]			0.00842638	0	1	1	5	P41428	P41428 [516-530]	1	1916.96	High	High	Not Found	8.49319e+07	39432241		2.81	High	0	0.0003645
FALSE	High	[K].NKPELADFVFIFDHTEK.[L]			1.05703e-06	0	1	1	13	P11042	P11042 [106-122]	0	2050.03	High	High	High	2.61114e+08	1.63305e+08		3.78	High	0	5.51e-06
FALSE	High	[R].VFSVLLTNNLFYCNTMIVHHENPK.[C]	1xCarbamidomethyl [C13]		2.84588e-05	0	1	1	3	P41662	P41662 [104-127]	0	2890.44	High	High	Not Found		4.87828e+07		3.51	High	0	1.807e-05
FALSE	High	[R].EICYDVLGLLDK.[H]	1xCarbamidomethyl [C3]		0.00114254	0	1	1	8	Q2F637	Q2F637 [94-105]	0	1437.73	High	High	Not Found	453832022	3.55262e+08		2.68	High	0	6.533e-05
FALSE	High	[R].ITFTPIEDSAGLMFER.[M]			8.33516e-06	0	1	1	15	P41428	P41428 [41-56]	0	1826.9	High	High	Not Found	834063424	523003773		3.86	High	0	1.401e-05
FALSE	High	[K].ATLEVGNVMPVGAMPEGTIVCNLEEK.[M]	1xCarbamidomethyl [C21]		2.61561e-06	0	1	1	4	Q95V39	Q95V39 [94-119]	0	2758.35	High	High	Not Found	2.02299e+08	137010433		5.07	High	0	1.883e-06
FALSE	High	[K].LFVLDEADEMLSR.[G]			0.000111029	0	1	1	6	Q02748	Q02748 [175-187]	0	1537.76	High	High	Not Found	1.07878e+08	8.79055e+07		2.95	High	0	3.254e-06
FALSE	High	[R].MEDTEPFSEELLAAMK.[R]			1.04421e-05	0	2	2	7	P53359; P38404	P53359 [114-129]; P38404 [114-129]	0	1840.83	High	High	Not Found	167296242	9.21445e+07		4.28	High	0	4.223e-06
FALSE	High	[K].GCIFNIDAGYLEGLCR.[G]	2xCarbamidomethyl [C2; C15]		2.46381e-06	0	1	1	9	Q25531	Q25531 [3-18]	0	1857.86	High	High	High	9.35542e+07	4.45787e+07		3.91	High	0	3.66e-06
FALSE	High	[R].FRCPEALFQPSFLGMEACGIHETTYNSIMK.[C]	2xCarbamidomethyl [C3; C18]		9.1076e-11	0	1	1	7	P84184	P84184 [256-285]	1	3534.63	High	High	Not Found	1.15569e+09	346388192		6.68	High	0	5.091e-15
FALSE	High	[R].ENTEGEYSGIEHEIVDGVVQSIK.[L]			0.000225429	0	1	1	6	Q9VWH4	Q9VWH4 [163-185]	0	2532.21	High	High	High	7.50126e+07	19028928	1.20857e+07	3.71	High	0	2.335e-06
FALSE	High	[R].VETGILKPGTIVVFAPANITTEVK.[S]			2.65617e-05	0	1	2	14	Q26487	Q26487 [253-276]	0	2497.43	High	High	High	3.5557e+09	2531244258		4.54	High	0	3.696e-05
FALSE	High	[C].TEDYLSLILNR.[L]			0.000758902	0	1	1	1	P02769	P02769 [472-482]	0	1336.71	High	Not Found	Not Found	1.92359e+07			2.44	High	0	1.382e-05
FALSE	High	[L].FLGYQIINSENNFLR.[N]			4.74162e-05	0	1	1	3	A0A097PV51	A0A097PV51 [298-312]	0	1827.94	High	Not Found	High	6.84435e+07			3.96	High	0	3.171e-07
FALSE	High	[K].SDNVPSEEVVK.[K]			0.0196309	0.000505085	1	1	6	BBNPI01	BBNPI01 [883-893]	0	1202.59	High	High	High	2.40295e+08	1.57568e+07	19064451	2.42	High	0	0.004923
FALSE	High	[R].FLSQPFQVAEVFTGHAGK.[L]			5.51874e-05	0	1	1	3	Q05825	Q05825 [440-457]	0	1963.01	High	Not Found	High				3.48	High	0	3.881e-07
FALSE	High	[R].DNTINLIHMFR.[D]	1xDeamidated [N5]		0.00156896	0	1	2	3	Q7PVX8	Q7PVX8 [241-251]	0	1374.68	High	High	Not Found	86028724	9.42212e+06		2.33	High	0	3.736e-05
FALSE	High	[K].SALTIQLIQNHFVDEYDPTIEDSYRK.[Q]			4.87428e-05	0	1	6	2	B4HKC7	B4HKC7 [17-42]	1	3095.53	High	Not Found	Not Found	210768793			3.56	High	0	3.291e-07
FALSE	High	[R].TTGIVLDSGDGVSHTVPIYEGYALPHAILR.[L]			1.48768e-08	0	3	14	15	P84184; P49128; Q25010	P84184 [149-178]; P49128 [149-178]; Q25010 [149-178]	0	3151.64	High	High	High	6.88927e+09	8.24454e+09	43848125	7.23	High	0	5.3e-12
FALSE	High	[K].FLDLGTASVLEGQLR.[S]			0.000274716	0	1	1	3	Q9GV27	Q9GV27 [210-224]	0	1618.88	High	Not Found	High	4.15293e+07			2.38	High	0	3.477e-06
FALSE	High	[C].IFNIDAGYLEGLCR.[G]	1xCarbamidomethyl [C13]		0.000488092	0	1	1	1	Q25531	Q25531 [5-18]	0	1640.81	High	Not Found	Not Found	1.60597e+07			2.09	High	0	7.569e-06
FALSE	High	[K].EHADQVEAELNYAMDVYELNRR.[V]	1xDeamidated [N11]		0.00927751	0	1	1	1	A3QVV1	A3QVV1 [56-77]	1	2666.22	High	Not Found	Not Found	5.88585e+06			2.32	High	0	0.0004147
FALSE	High	[K].IVDLTNEISQAQISYWK.[K]			0.000171861	0	1	1	4	P21894	P21894 [798-814]	0	2008.04	High	High	Not Found	1.37193e+07	15401444		2.29	High	0	1.835e-06
FALSE	High	[K].AYLPVNESFGFTADLR.[S]			8.42555e-05	0	2	2	4	P13060; Q1HPK6	P13060 [772-787]; Q1HPK6 [772-787]	0	1799.9	High	High	High	39925343	3.26298e+07	3.14973e+06	2.8	High	0	6.939e-07
FALSE	High	[K].QADYLNLVQCETLEDLK.[L]	1xCarbamidomethyl [C10]		0.00178444	0	1	1	4	Q9W4P5	Q9W4P5 [29-45]	0	2052	High	High	Not Found	4.98814e+07	3.10134e+07		3.06	High	0	0.000261
FALSE	High	[R].LFQVEYAIEAIK.[L]			0.00176	0	1	1	4	Q95083	Q95083 [21-32]	0	1423.78	High	High	Not Found	4.82096e+07	5.40569e+07		2.47	High	0	0.0003009
FALSE	High	[R].EINNYHHAHDAYLNAVVGTALIK.[K]			0.000103153	0	1	1	6	BBNPI01	BBNPI01 [993-1015]	0	2563.31	High	High	Not Found	2.37402e+08	5.51784e+07		5.37	High	0	0.001162
FALSE	High	[K].LNTQLDELNSLFVK.[Y]			0.000101739	0	1	1	7	P41467	P41467 [760-773]	0	1633.88	High	Not Found	High	771896296			4.09	High	0	1.502e-06
FALSE	High	[K].MEITNQFPVMYDHESSYIFVSK.[D]			1.56266e-06	0	1	1	5	P41700	P41700 [339-360]	0	2665.23	High	High	Not Found	251327429	1.41952e+08		4.75	High	0	3.007e-09
FALSE	High	[K].CPIEFTYPETDMQSACSALLK.[N]	2xCarbamidomethyl [C1; C16]		0.000303962	0	1	1	6	P41662	P41662 [128-148]	0	2461.11	High	High	High	314504373	67907652		4.31	High	0	3.972e-06
FALSE	High	[K].IWCFGPEGTGPNILVDCSK.[G]	2xCarbamidomethyl [C3; C17]		3.74428e-06	0	1	1	8	Q1HPK6	Q1HPK6 [635-653]	0	2150	High	High	High	1.54194e+08	1.13364e+08		4.83	High	0	1.845e-08
FALSE	High	[F].SYNDPPPPFSNIVMDDIK.[N]			0.000363665	0	1	1	4	P41679	P41679 [227-244]	0	2048.96	High	Not Found	Not Found	35160060			2.83	High	0	0.0001373
FALSE	High	[K].HWGVRLPSGVWFEMADK.[D]			0.00079096	0	1	1	11	BBNVSVG	BBNVSVG [242-258]	1	2015	High	High	High	1.23114e+08	109974890		4.72	High	0	9.977e-05
FALSE	High	[K].FKELAPYDPDWFYVR.[C]			0.0037053	0	1	1	2	P39018	P39018 [42-56]	1	1945.95	High	Not Found	Not Found	23977047			2.19	High	0	0.0001202
FALSE	High	[R].RDNYVPEVSALEHDIIEVDPDTK.[D]			0.00151928	0	1	1	4	Q962R2	Q962R2 [81-103]	1	2654.29	High	Not Found	Not Found	7.66475e+07			3.16	High	0	0.0001085
FALSE	High	[K].AQVFEHPHIQDAASQLPDDESLFFG.[D]			0.00124109	0	1	1	1	BBNVSVG	BBNVSVG [418-442]	0	2798.31	High	Not Found	Not Found	1.19818e+08			3.22	High	0	2.713e-05
FALSE	High	[R].ALTVPELTQQMFDAK.[N]			0.000116255	0	3	7	18	P08841; O17449; Q24560	P08841 [289-303]; O17449 [283-297]; Q24560 [283-297]	0	1691.87	High	High	Not Found	1182607652	2.38464e+08		3.03	High	0	7.56e-06
FALSE	High	[R].KPNDIFNEIDKELNGNCPFIK.[F]	1xCarbamidomethyl [C17]; 1xDeamidated [N14]		0.000540047	0	1	1	3	P41700	P41700 [250-270]	1	2506.23	High	High	Not Found		1.64117e+07		3.63	High	0	8.694e-06
FALSE	High	[R].KPNDIFNEIDKELNGNCPFIK.[F]	1xCarbamidomethyl [C17]		1.84372e-09	0	1	1	12	P41700	P41700 [250-270]	1	2505.24	High	High	Not Found	6.46189e+08	1.3864e+08		6.56	High	0	3.068e-13
FALSE	High	[K].NVFIIGATNRPDIIDPAILRPGR.[L]			0.000468307	0	1	1	2	Q7KN62	Q7KN62 [613-635]	0	2518.43	High	Not Found	Not Found	183314160			3.06	High	0	7.169e-06
FALSE	High	[W].LVLCNPGLAEIIAER.[I]	1xCarbamidomethyl [C4]		0.00353891	0	1	1	7	P00489	P00489 [493-507]	0	1667.91	High	High	High	2.80306e+07	17333790		2.08	High	0	0.001199
FALSE	High	[K].QPSMFQNATFLTSAANAVNSPAAHLTK.[S]			2.96563e-08	0	1	1	7	P32651	P32651 [331-357]	0	2817.4	High	High	High	6.96654e+08	1.44282e+06		6.05	High	0	1.354e-11
FALSE	High	[K].LHLQGTDYGTFLANEPSPLSVSTIDDKLR.[E]			5.27815e-07	0	1	1	3	Q25531	Q25531 [44-72]	1	3187.63	High	High	Not Found	2.34409e+08			5.87	High	0	6.851e-10
FALSE	High	[R].VGENEWLLPVTGIR.[E]			3.90874e-05	0	1	1	3	P08358	P08358 [134-147]	0	1582.86	High	Not Found	Not Found	6.33069e+08			2.84	High	0	2.625e-07
FALSE	High	[K].IRAGLPISPVDLSYLAPK.[N]			3.59818e-05	0	1	1	16	BBNVSVG	BBNVSVG [307-324]	1	1910.11	High	High	High	3.45264e+09	6.61384e+07		4.7	High	0	2.167e-07
FALSE	High	[K].QAFDDAIAELDTLNEDSYK.[D]			1.0685e-05	0	1	3	3	Q2F637	Q2F637 [196-214]	0	2157.98	High	High	Not Found	6.69055e+07	6.76485e+06		4.18	High	0	4.153e-08
FALSE	High	[K].AQVFEHPHIQDAASQLPDDESLFFGDTGLSKNPIE.[L]			3.29711e-05	0	1	1	6	BBNVSVG	BBNVSVG [418-452]	1	3852.84	High	High	Not Found	176533856	49953582		5.85	High	0	1.032e-06
FALSE	High	[P].CTEDYLSLILNR.[L]	1xCarbamidomethyl [C1]		0.000311032	0	1	1	2	P02769	P02769 [471-482]	0	1496.74	High	High	Not Found	12786127			2.56	High	0	4.095e-06
FALSE	High	[R].HFYWYLTNEGIEYLR.[I]			0.00068906	0	1	1	5	Q962R9	Q962R9 [64-78]	0	2003.97	High	High	High	4.2618e+07	1.08572e+07		3.44	High	0	2.129e-05
FALSE	High	[K].ELAPYDPDWFYVR.[C]			0.000664177	0	1	1	5	P39018	P39018 [44-56]	0	1670.78	High	High	Not Found	246738464			2.85	High	0	3.449e-05
FALSE	High	[R].NAAAQQVLLENNFTVINAEQTAYLK.[N]			1.31209e-06	0	1	1	9	P41483	P41483 [195-219]	0	2763.43	High	High	Not Found	1877502710			6.8	High	0	2.371e-09
FALSE	High	[K].LGFAGNKEPQFIIPSAIAIK.[E]			2.83282e-05	0	1	1	5	P32392	P32392 [19-38]	1	2114.2	High	High	Not Found	326910421	4.1786e+07		4.91	High	0	1.567e-07
FALSE	High	[R].YFPTQALNFAFK.[D]			0.00254206	0	2	3	6	Q26365; Q27238	Q26365 [96-107]; Q27238 [83-94]	0	1446.74	High	High	Not Found	7.04319e+07	5.71092e+07		2.66	High	0	0.0001431
FALSE	High	[K].SNYNFEKPFLWLAR.[K]			0.000350531	0	1	1	3	Q9VZ23	Q9VZ23 [153-166]	0	1784.91	High	High	Not Found	6.53168e+07	77154799		2.56	High	0	8.465e-05
FALSE	High	[R].DGDILTLLESER.[E]			0.00228708	0	1	1	5	Q6EV21	Q6EV21 [48-59]	0	1360.7	High	High	Not Found	234759786	2.94639e+07		3.48	High	0	6.403e-05
FALSE	High	[].VGLTNYAAAYCTGLLLAR.[]	1xCarbamidomethyl [C11]		7.73152e-07	0	0	1	6			0	1927.01	High	High	Not Found	1.96977e+08	8.65573e+06		4.22	High	0	1.154e-09
FALSE	High	[K].LLETTFDDYTCRPQMTQVQTDTLLDAVR.[S]	1xCarbamidomethyl [C11]; 2xDeamidated [Q14; Q17]		0.0092351	0	1	1	1	P25695	P25695 [164-191]	0	3332.57	High	Not Found	Not Found				1.95	High	0	0.0004127
FALSE	High	[K].LLETTFDDYTCRPQMTQVQTDTLLDAVR.[S]	1xCarbamidomethyl [C11]		1.7263e-07	0	1	1	4	P25695	P25695 [164-191]	0	3330.6	High	Not Found	High	3.42588e+08			5.18	High	0	9.059e-10
FALSE	High	[K].DVGVLACFLAPK.[I]	1xCarbamidomethyl [C7]		0.00165032	0	1	1	3	P11038	P11038 [236-247]	0	1289.69	High	Not Found	Not Found	2.88825e+08			2.96	High	0	3.998e-05
FALSE	High	[C].IIDETGLVASVPDGPELYNPIR.[S]			0.000851333	0	1	1	3	A0A097PV51	A0A097PV51 [233-254]	0	2368.24	High	Not Found	High	99583715			3.64	High	0	4.199e-05
FALSE	High	[L].NNMLHDLIVSVAK.[V]			0.000348923	0	1	1	1	P17501	P17501 [331-343]	0	1453.78	High	Not Found	Not Found	1.03826e+07			2.47	High	0	4.808e-06
FALSE	High	[K].IGYNPAAVAFVPISGWHGDNMLEASTK.[M]	1xOxidation [M21]		0.00330322	0	1	2	10	Q26487	Q26487 [167-193]	0	2861.39	High	High	High	76431279	9.84636e+06		2.77	High	0	0.0001028
FALSE	High	[K].IGYNPAAVAFVPISGWHGDNMLEASTK.[M]			2.56748e-09	0	1	2	10	Q26487	Q26487 [167-193]	0	2845.4	High	High	Not Found	1962326458	2201720636		6.23	High	0	4.823e-13
FALSE	High	[M].LQPQQYINSGTEIPFCDDAEFLNR.[L]	1xCarbamidomethyl [C16]		0.00022856	0	1	1	2	P25695	P25695 [257-280]	0	2855.33	High	Not Found	Not Found	63467744			3.09	High	0	1.19e-05
FALSE	High	[R].EHAPSIIFMDEIDSIGSSR.[I]			0.000350531	0	1	2	3	P54814	P54814 [236-254]	0	2104	High	High	Not Found	4.48266e+07	1.54987e+07		4.14	High	0	7.246e-06
FALSE	High	[R].SFCMYVLDPIYK.[V]	1xCarbamidomethyl [C3]		0.00177625	0	1	1	3	Q1HPK6	Q1HPK6 [274-285]	0	1535.73	High	High	Not Found	6.24126e+07	5.74069e+07		2.44	High	0	0.0002391
FALSE	High	[K].AQVFEHPHIQDAASQLPDDESLFF.[G]			0.00145103	0	1	1	1	BBNVSVG	BBNVSVG [418-441]	0	2741.28	High	Not Found	Not Found	5.53072e+07			2.75	High	0	3.347e-05
FALSE	High	[K].DSTLIMQLLR.[D]			0.00501744	0	2	4	11	Q2F637; P92177	Q2F637 [215-224]; P92177 [216-225]	0	1189.66	High	High	Not Found	1.50038e+09	516028548		2.35	High	0	0.001117
FALSE	High	[K].GHYTEGAELVDSVLDVVRK.[E]			9.69956e-09	0	2	5	10	O17449; Q24560	O17449 [104-122]; Q24560 [104-122]	1	2087.08	High	High	Not Found	7.53956e+08	282584007		5.72	High	0	2.958e-12
FALSE	High	[K].TVSGVNGPLVILDEVK.[F]			0.00301318	0	1	2	3	P31409	P31409 [28-43]	0	1639.93	High	High	Not Found	3.81496e+07	6.17695e+06		1.7	High	0	9.08e-05
FALSE	High	[K].LNISNTVIDDDTLLTEMK.[K]			1.0685e-05	0	1	1	9	P41428	P41428 [260-277]	0	2035.03	High	High	Not Found	3.51121e+08	175809549		4.75	High	0	4.094e-07
FALSE	High	[R].ISESSPGDFSLSVK.[C]			0.00308321	0	1	1	1	Q08012	Q08012 [86-99]	0	1452.72	High	Not Found	Not Found	1.20536e+08			1.78	High	0	9.388e-05
FALSE	High	[R].GVLFYGPPGCGK.[T]	1xCarbamidomethyl [C10]		0.00453528	0	1	1	2	Q7KN62	Q7KN62 [510-521]	0	1251.62	High	Not Found	Not Found	7.97217e+07			2.8	High	0	0.0001585
FALSE	High	[K].YYNPTPAPDVDAIMCQSCKPANK.[I]	2xCarbamidomethyl [C15; C18]		1.59647e-07	0	1	1	4	Q00732	Q00732 [113-135]	0	2640.19	High	High	Not Found	5.42153e+08	71653169		5.07	High	0	1.341e-10
FALSE	High	[R].KVPQVSTPTLVEVSR.[S]			2.35681e-05	0	1	1	77	P02769	P02769 [437-451]	1	1639.94	High	High	High	33128238077	1.59484e+08	2.67459e+06	3.89	High	0	0.007814
FALSE	High	[K].LKPDPNTLCDEFKADEK.[K]	1xCarbamidomethyl [C9]; 1xDeamidated [N6]		1.24362e-05	0	1	1	23	P02769	P02769 [139-155]	1	2020.95	High	High	High	1.05629e+09	2.50672e+07	1.65123e+07	4.1	High	0	1.168e-05
FALSE	High	[K].EVTETGVELSNEER.[N]			9.06892e-05	0	1	1	10	Q2F637	Q2F637 [30-43]	0	1591.74	High	High	Not Found	466242536	7.13454e+07		3.52	High	0	7.639e-07
FALSE	High	[R].INNNNSSEGTTFNGVVCHR.[V]	1xCarbamidomethyl [C17]		0.000102208	0	1	1	3	Q00704	Q00704 [540-558]	0	2119.96	High	High	Not Found	35043492	8.0283e+06		3.11	High	0	2.401e-06
FALSE	High	[K].YLSNYNLNNK.[K]			0.00589203	0	1	1	7	P41678	P41678 [84-93]	0	1242.61	High	High	Not Found	197838027	1.15775e+07		2.45	High	0.00015	0.001255
FALSE	High	[R].IDLSQLGGDK.[R]			0.0184172	0.000505085	1	1	3	BBNPI01	BBNPI01 [1376-1385]	0	1045.55	High	Not Found	Not Found	2.34174e+08			2.57	High	0.00015	0.001207
FALSE	High	[R].INVYYNEASGGK.[Y]			0.00050638	0	2	3	8	O17449; Q24560	O17449 [47-58]; Q24560 [47-58]	0	1314.63	High	High	Not Found	1606134020	203085318		3.01	High	0	7.995e-06
FALSE	High	[K].VDSPTVTTTLK.[N]			0.00544973	0	1	1	3	P46824	P46824 [431-441]	0	1161.64	High	High	Not Found	45976880	9.55149e+06		2.57	High	0	0.001234
FALSE	High	[K].VIQCFAETGQFQK.[I]	1xCarbamidomethyl [C4]		0.000920534	0	1	1	4	P29742	P29742 [489-501]	0	1555.76	High	High	Not Found	9.91624e+07	5.29591e+06		2.71	High	0	1.808e-05
FALSE	High	[R].VDTAEAQIIK.[N]			0.00336449	0	1	1	6	Q03209	Q03209 [30-39]	0	1087.6	High	High	Not Found	724519034	1.24093e+08		2.79	High	0	0.002754
FALSE	High	[R].LDTGNFSWGSECSTRK.[S]	1xCarbamidomethyl [C12]		0.000398694	0	1	1	1	Q8WQI5	Q8WQI5 [60-75]	1	1844.82	High	Not Found	Not Found	5.52337e+07			3.22	High	0	5.778e-06
FALSE	High	[A].YAYNGGSLDPNTRVEETMK.[T]			4.67665e-05	0	1	1	4	P17501	P17501 [75-93]	1	2144.99	High	Not Found	Not Found	449380263			4.14	High	0	3.093e-07
FALSE	High	[K].NNIYDNTVVLNR.[D]			0.00112689	0	1	1	7	Q03209	Q03209 [40-51]	0	1434.73	High	High	Not Found	538449164	9.74798e+06		3.11	High	0	2.38e-05
FALSE	High	[K].YICDNQDTISSKLK.[E]	1xCarbamidomethyl [C3]		0.00472668	0	1	1	2	P02769	P02769 [286-299]	1	1684.82	High	High	Not Found	103316090	2.26705e+07		2.36	High	0	0.0001668
FALSE	High	[K].NNIYDNTVVLNR.[D]	1xDeamidated [N]		0.00688684	0	1	1	2	Q03209	Q03209 [40-51]	0	1435.72	High	Not Found	Not Found	3.0078e+07			2.21	High	0	0.000278
FALSE	High	[R].NLDIERPTYTNLNR.[L]			0.000457664	0	1	2	5	P06603	P06603 [216-229]	0	1718.88	High	Not Found	Not Found	1982023513			3.31	High	0	6.966e-06
FALSE	High	[C].AADDKEACFAVEGPK.[L]	1xCarbamidomethyl [C8]		0.00214457	0	1	1	4	P02769	P02769 [583-597]	1	1607.74	High	High	High		1.23427e+07		2.44	High	0	7.894e-05
FALSE	High	[M].VNVPEQQSPETAAVCK.[N]	1xCarbamidomethyl [C15]		9.80641e-05	0	1	1	10	P11042	P11042 [2-17]	0	1756.85	High	High	Not Found	2.09402e+08	1.41966e+07		3.37	High	0	1.954e-05
FALSE	High	[-].MREIVHIQAGQCGNQIGAK.[F]	1xCarbamidomethyl [C12]		8.60787e-06	0	2	3	1	O17449; Q24560	O17449 [1-19]; Q24560 [1-19]	1	2110.06	Not Found	High	Not Found		3.27613e+06		4.18	High	0	2.132e-08
FALSE	High	[K].GVCTEAGMYALR.[E]	1xCarbamidomethyl [C3]		0.00199253	0	1	2	1	P54814	P54814 [357-368]	0	1327.61	High	Not Found	Not Found	2.8903e+07			2.17	High	0	5.15e-05
FALSE	High	[R].GAANFDIKEFK.[S]			0.00645841	0	1	1	5	P41483	P41483 [125-135]	1	1239.64	High	High	Not Found	1.75791e+08	3.88511e+06		2.84	High	0	0.0002559
FALSE	High	[K].SNFDLAEDAK.[L]			0.0165072	0.000505085	1	1	6	BBNPI01	BBNPI01 [270-279]	0	1109.51	High	High	Not Found	233950214	3.62132e+07		2.44	High	0	0.003067
FALSE	High	[H].LCIAGSHAVNGVAR.[I]	1xCarbamidomethyl [C2]		0.000331713	0	1	1	4	P00489	P00489 [445-458]	0	1424.74	High	High	Not Found	1.47027e+08	5.66106e+07		3.68	High	0	7.51e-06
FALSE	High	[K].AYVNTLIDYRK.[W]			0.00870108	0	1	1	6	P41428	P41428 [435-445]	1	1355.73	High	High	Not Found	924778992	2.59025e+07		2.69	High	0.000914	0.008971
FALSE	High	[K].LKPDPNTLCDEFKADEK.[K]	1xCarbamidomethyl [C9]		7.16144e-06	0	1	1	27	P02769	P02769 [139-155]	1	2019.97	High	High	Not Found	1.04269e+10	153808539		4.68	High	0	1.501e-07
FALSE	High	[K].FPGLLSHQESMTQK.[I]			0.00125833	0	1	1	2	Q963B6	Q963B6 [134-147]	0	1602.79	High	Not Found	Not Found	1.82767e+08			2.79	High	0	2.764e-05
FALSE	High	[K].AQVFEHPHIQD.[A]			0.0089847	0	1	1	2	BBNVSVG	BBNVSVG [418-428]	0	1320.63	High	Not Found	Not Found	109129715			2.48	High	0.00015	0.000644
FALSE	High	[K].LALNDDTASEPQQFSEPVHK.[M]			0.00744531	0	1	1	3	Q06693	Q06693 [23-42]	0	2226.07	High	High	Not Found	7.83515e+07			2.9	High	0	0.0003084
FALSE	High	[K].MNIELMHAHINK.[L]			2.32451e-05	0	1	1	11	P17501	P17501 [318-329]	0	1450.73	High	High	Not Found	3611673408	528591650		4.54	High	0	2.408e-06
FALSE	High	[R].TPEGVQNALQQNPR.[L]			3.80235e-05	0	1	1	5	P41705	P41705 [131-144]	0	1551.79	High	High	High	23071225	8.56787e+06		3.98	High	0	4.897e-07
FALSE	High	[E].KSLHTLFGDELCK.[V]	1xCarbamidomethyl [C12]		0.00741124	0	1	1	1	P02769	P02769 [88-100]	1	1547.79	High	Not Found	Not Found	4.88569e+07			2.76	High	0	0.0003066
FALSE	High	[R].LSVKPSAPPAEPLTQQVSECK.[V]	1xCarbamidomethyl [C20]		1.8385e-05	0	1	1	6	P41454	P41454 [183-203]	0	2266.17	High	High	Not Found	9.72122e+08	97706195		4.47	High	0	1.108e-06
FALSE	High	[K].LNNFDQMVSSAPNK.[A]			6.85042e-05	0	1	1	7	P41662	P41662 [301-314]	0	1564.74	High	High	Not Found	575149111	3.82904e+07		3.44	High	0	3.939e-06
FALSE	High	[R].LTVGGYCSTNSLPR.[N]	1xCarbamidomethyl [C7]		0.00940588	0	1	1	1	P41427	P41427 [124-137]	0	1524.75	High	Not Found	Not Found	1.12728e+07			2.07	High	0	0.0004244
FALSE	High	[K].RSAEDDLLPTR.[S]			0.000594789	0	1	1	18	Q00733	Q00733 [425-435]	1	1272.65	High	High	Not Found	6.99727e+08	26169090		3.92	High	0	9.927e-06
FALSE	High	[K].VPQVSTPTLVEVSR.[S]			7.68513e-05	0	1	1	15	P02769	P02769 [438-451]	0	1511.84	High	High	Not Found	5895091131	1.10065e+07		3.04	High	0	3.617e-06
FALSE	High	[K].HATLPPNIQSAVESR.[R]			4.40523e-05	0	1	1	30	P32651	P32651 [245-259]	0	1619.85	High	High	Not Found	114113091	2.07908e+07		4.16	High	0	1.002e-05
FALSE	High	[A].YAYNGGSLDPNTR.[V]			0.000100808	0	1	1	5	P17501	P17501 [75-87]	0	1427.65	High	High	Not Found	4.22303e+08	1.52763e+07		3.12	High	0	7.541e-05
FALSE	High	[K].VHKECCHGDLLECADDRADLAK.[Y]	3xCarbamidomethyl [C5; C6; C13]		6.91252e-08	0	1	1	15	P02769	P02769 [264-285]	2	2612.17	High	High	Not Found	3.82586e+09	1.00837e+09		6.15	High	0	2.052e-11
FALSE	High	[R].NNIELVQPESDAVR.[R]			0.000136557	0	1	1	5	Q00733	Q00733 [346-359]	0	1583.8	High	Not Found	Not Found	388567881			3.51	High	0	3.815e-06
FALSE	High	[K].ECCHGDLLECADDRAD.[L]	3xCarbamidomethyl [C2; C3; C10]		0.00185127	0	1	1	4	P02769	P02769 [267-282]	1	1935.73	High	High	Not Found	163790492	2.56376e+07		3.79	High	0	0.0003894
FALSE	High	[K].TITAETEPAETVADLKQK.[I]			4.0927e-05	0	1	1	6	P16709	P16709 [12-29]	1	1945.01	High	High	Not Found	5.38574e+08	4.82644e+07		3.56	High	0	3.916e-06
FALSE	High	[R].GHFLIEGDLNPDNSDVDK.[L]			0.000578606	0	1	1	2	BBNPI01	BBNPI01 [182-199]	0	1984.92	High	Not Found	Not Found	2.25523e+08			4.06	High	0	3.123e-05
FALSE	High	[K].TTGEIVSIR.[E]			0.00940588	0	1	1	5	Q8WQI7	Q8WQI7 [57-65]	0	975.547	High	High	Not Found	339853894	4.22569e+07		2.45	High	0	0.0004248
FALSE	High	[K].GVIFYESHGKLEYK.[D]			0.000196379	0	1	1	24	P00330	P00330 [9-22]	1	1669.86	High	High	Not Found	1.56284e+09	3.19348e+08		3.62	High	0	1.844e-05
FALSE	High	[K].DYQPTEQDILR.[T]			0.00812299	0	1	2	4	P38404	P38404 [167-177]	0	1377.66	High	High	Not Found	298833429			2.4	High	0.00015	0.0004646
FALSE	High	[R].LENLIAQLPGEK.[K]			0.000728142	0	1	1	7	BBNPI01	BBNPI01 [238-249]	0	1324.75	High	High	Not Found	223584282	6.31443e+07		3.06	High	0	3.742e-05
FALSE	High	[V].IFYESHGKLEYK.[D]			0.00100918	0	1	1	3	P00330	P00330 [11-22]	1	1513.77	High	Not Found	Not Found	102848233			3.14	High	0	0.0003028
FALSE	High	[K].YNGVFQECCQAEDK.[G]	2xCarbamidomethyl [C8; C9]; 2xDeamidated [Q6; Q/N]		0.000148343	0	1	1	20	P02769	P02769 [184-197]	0	1749.67	High	High	Not Found	130992408	2.99702e+07		3.34	High	0	6.251e-06
FALSE	High	[K].YNGVFQECCQAEDK.[G]	2xCarbamidomethyl [C8; C9]; 1xDeamidated [Q/N]		0.000177483	0	1	1	49	P02769	P02769 [184-197]	0	1748.69	High	High	Not Found	3505236348	2.80251e+08		3.72	High	0	4.461e-05
FALSE	High	[K].YNGVFQECCQAEDK.[G]	2xCarbamidomethyl [C8; C9]		0.000196379	0	1	1	33	P02769	P02769 [184-197]	0	1747.71	High	High	Not Found	288052102	2.9288e+09		3.72	High	0	6.153e-05
FALSE	High	[K].MLYSSSFDALKK.[S]			0.000721478	0	1	1	10	P45594	P45594 [105-116]	1	1389.71	High	High	Not Found	4.85901e+08	4.15898e+07		2.7	High	0	3.374e-05
FALSE	High	[K].YLIMKDPNKPIIR.[L]			0.00611239	0	1	13	2	Q0ZB77	Q0ZB77 [499-511]	1	1600.92	High	Not Found	Not Found	33109484			2.58	High	0	0.0002374
FALSE	High	[Q].YRPEHGPLDAWRK.[V]			0.00133581	0	1	1	7	O96647	O96647 [199-211]	1	1624.83	High	High	Not Found	9.10111e+07			4.24	High	0	0.0001885
FALSE	High	[R].RPCFSALTPDETYVPK.[A]	1xCarbamidomethyl [C3]		0.000181611	0	1	1	86	P02769	P02769 [508-523]	0	1880.92	High	High	High	45966286814	3.8439e+07	5.28902e+06	4.09	High	0	1.879e-05
FALSE	High	[R].DTSVNTNDLSFEAQR.[I]			0.00262516	0	1	1	2	Q00704	Q00704 [525-539]	0	1696.78	High	Not Found	Not Found	32287997			2.27	High	0	7.517e-05
FALSE	High	[R].KLPSESEPKPPLYK.[M]			9.76142e-05	0	1	1	11	Q8WQI7	Q8WQI7 [16-29]	1	1612.89	High	High	Not Found	5.55996e+08	2.13331e+07		3.54	High	0	0.0003662
FALSE	High	[K].KPSDYYVVLCPK.[C]	1xCarbamidomethyl [C10]		1.52255e-05	0	1	1	9	P41460	P41460 [18-29]	0	1468.75	High	High	Not Found	227477741	26317683		3.59	High	0	6.728e-08
FALSE	High	[K].LVIVGDGACGK.[T]	1xCarbamidomethyl [C9]		0.00363782	0	1	1	7	P48148	P48148 [8-18]	0	1088.58	High	High	Not Found	9.9134e+08	166456182		2.66	High	0	0.0004977
FALSE	High	[K].VPQVSTPTLVEVSR.[S]	1xDeamidated [Q3]		1.43419e-05	0	1	1	7	P02769	P02769 [438-451]	0	1512.83	High	High	Not Found	6.48599e+08	6490363		3.02	High	0	6.191e-08
FALSE	High	[R].YMYESSESDTYMETAR.[R]			1.11365e-05	0	1	1	5	Q00733	Q00733 [221-236]	0	1962.77	High	High	Not Found	1.07285e+08	3.59765e+06		4.04	High	0	2.326e-07
FALSE	High	[K].CCSDVFNQVVK.[S]	2xCarbamidomethyl [C1; C2]; 1xDeamidated [N/Q]		0.000449323	0	1	1	8	P00330	P00330 [277-287]	0	1356.59	High	High	Not Found	3122010009	43981072		3.63	High	0	6.762e-06
FALSE	High	[K].CCSDVFNQVVK.[S]	2xCarbamidomethyl [C1; C2]		0.000178301	0	1	1	4	P00330	P00330 [277-287]	0	1355.61	High	Not Found	Not Found	8.76501e+08			3.56	High	0	6.177e-06
FALSE	High	[R].ELISNSSDALDK.[I]			0.00319866	0	2	2	10	Q7PT10; Q9BLC5	Q7PT10 [37-48]; Q9BLC5 [42-53]	0	1291.64	High	High	Not Found	9.04555e+08	1.18627e+08		3.24	High	0	0.0003808
FALSE	High	[K].NFISQGNYENR.[T]			0.00287786	0	2	2	6	P31409; P31410	P31409 [441-451]; P31410 [445-455]	0	1341.62	High	High	Not Found	160013532	1.28174e+07		2.65	High	0	0.0002112
FALSE	High	[K].TEITLANGEIR.[K]			0.0089847	0	1	1	8	BBNPI01	BBNPI01 [1064-1074]	0	1216.65	High	High	Not Found	2.06949e+08	15811033		2.56	High	0	0.0004723
FALSE	High	[R].FHPLVTNFTNK.[M]			0.00483646	0	1	1	9	P41702	P41702 [95-105]	0	1317.69	High	High	Not Found	8.72988e+08	57823724		2.49	High	0.000914	0.008554
FALSE	High	[K].LNVSFPATGCQK.[L]	1xCarbamidomethyl [C10]		0.00257734	0	1	2	5	Q95V32	Q95V32 [3-14]	0	1321.66	High	High	Not Found	354947088			2.77	High	0	0.0002325
FALSE	High	[N].TLCDEFKADEK.[K]	1xCarbamidomethyl [C3]		0.00628303	0	1	1	19	P02769	P02769 [145-155]	1	1355.61	High	High	High	1.41406e+09	9.99493e+07	1.28825e+07	2.4	High	0	0.0002454
FALSE	High	[K].TQIDENVSDNIK.[S]			0.00114254	0	1	1	12	P69037	P69037 [19-30]	0	1375.67	High	High	High	389287912	60061761	3.88704e+07	3.06	High	0	0.0003679
FALSE	High	[R].NSSGSSGESLLYYR.[N]			0.000406095	0	1	1	2	Q06687	Q06687 [364-377]	0	1519.7	High	Not Found	Not Found	1.05343e+08			2.78	High	0	5.901e-06
FALSE	High	[K].LVSVVTAFHR.[V]			0.0038795	0	1	1	2	P08358	P08358 [124-133]	0	1128.65	High	Not Found	Not Found	179992736			2.87	High	0	0.0001276
FALSE	High	[K].CPGMLVGVHCTHGINR.[T]	2xCarbamidomethyl [C1; C10]		6.80815e-06	0	1	1	5	P24656	P24656 [110-125]	0	1807.85	High	High	Not Found	5.88331e+07	34781676		4.96	High	0	1.518e-08
FALSE	High	[R].LTGDVYVVDKNEK.[V]			0.000174248	0	1	1	11	P41700	P41700 [413-425]	1	1479.77	High	High	High	1193274113	107581650	8.87022e+07	3.93	High	0	1.86e-06
FALSE	High	[K].EGLELPEDEEEKKK.[R]			0.00816031	0	1	1	4	Q9BLC5	Q9BLC5 [532-545]	2	1672.83	High	High	High		16002615	1.38197e+07	3.17	High	0.0004045	0.01258
FALSE	High	[R].SRRPSVVQPAAPAPVPTIVR.[E]			7.9605e-06	0	1	1	3	Q03209	Q03209 [152-171]	1	2098.22	High	Not Found	Not Found	9.98784e+07			4.84	High	0	2.781e-08
FALSE	High	[D].DKEACFAVEGPK.[L]	1xCarbamidomethyl [C5]		0.0011799	0	1	1	10	P02769	P02769 [586-597]	1	1350.64	High	High	High	3.89842e+08	1.66344e+07	3.03656e+07	3.57	High	0	2.537e-05
FALSE	High	[R].NNVQQMPASLSQGHPK.[L]			0.00258921	0	1	1	1	P41676	P41676 [160-175]	0	1735.85	High	Not Found	Not Found	20080610			3.12	High	0	7.393e-05
FALSE	High	[K].MDSTEPPYSEARYEEIK.[K]			0.00177625	0	1	1	4	P05303	P05303 [155-171]	1	2044.92	High	Not Found	Not Found	4.86473e+08			3.53	High	0	4.405e-05
FALSE	High	[K].MDSTEPPYSESRFEEIK.[K]			0.00177625	0	1	2	4	Q26487	Q26487 [141-157]	1	2044.92	High	Not Found	Not Found	4.86473e+08			3.52	High	0	4.42e-05
FALSE	High	[K].HIYYITGENRDQVANSSFVER.[V]			0.00591914	0	1	1	3	Q9BLC5	Q9BLC5 [475-495]	1	2498.21	High	High	Not Found	1.69354e+08			2.31	High	0	0.0002595
FALSE	High	[K].SVESLQVNVQR.[L]			0.00870108	0	1	1	5	Q962U1	Q962U1 [105-115]	0	1258.67	High	High	Not Found	3.50617e+08	5.6992e+07		3.38	High	0	0.002017
FALSE	High	[R].WHNYLQCGQVIK.[D]	1xCarbamidomethyl [C7]		0.000776548	0	1	1	5	P24656	P24656 [6-17]	0	1545.76	High	High	Not Found	610488652	9.11292e+06		3.85	High	0	1.434e-05
FALSE	High	[K].HIYYITGENR.[D]			0.00328807	0	1	1	14	Q9BLC5	Q9BLC5 [475-484]	0	1265.63	High	High	High	163785792	3.13883e+07	1.34905e+07	3.18	High	0.0002655	0.00153
FALSE	High	[K].VIACIGETLEEREAGK.[T]	1xCarbamidomethyl [C4]		0.000695425	0	1	3	1	P55275	P55275 [110-125]	1	1774.9	High	Not Found	Not Found	32207558			2.55	High	0	1.228e-05
FALSE	High	[K].NQLTTNPENTVFDAK.[R]			0.00212494	0	1	1	1	P29844	P29844 [83-97]	0	1691.82	High	Not Found	Not Found	1.84651e+07			2.04	High	0	5.622e-05
FALSE	High	[V].KLVNELTEFAK.[T]			0.00163522	0	1	1	6	P02769	P02769 [65-75]	1	1291.73	High	High	Not Found	5.75967e+07	1.60567e+07		2.59	High	0	0.0003269
FALSE	High	[R].AVFPSIVGRPR.[H]			0.000847428	0	3	18	19	P84184; P49128; Q25010	P84184 [30-40]; P49128 [30-40]; Q25010 [30-40]	0	1198.71	High	High	Not Found	1.19698e+10	296848025		2.46	High	0	2.993e-05
FALSE	High	[KE].YDPTIEDSYRK.[Q]			0.00511045	0	2	7	17	P08645; B4HKC7	P08645 [32-42]; B4HKC7 [32-42]	1	1386.65	High	High	High	420903861	6.25951e+07	2.97244e+07	2.97	High	0	0.02742
FALSE	High	[K].NPIDFLEAK.[G]			0.049975	0.000921126	1	1	7	BBNPI01	BBNPI01 [1193-1201]	0	1046.55	High	High	Not Found	1.96473e+08	2.24968e+07		2.54	High	0	0.007264
FALSE	High	[K].NALESYCFNMK.[S]	1xCarbamidomethyl [C7]; 1xOxidation [M10]		0.0093629	0	1	1	7	Q9U639	Q9U639 [540-550]	0	1392.59	High	High	Not Found	2.30264e+07			1.9	High	0	0.005162
FALSE	High	[K].IIAEAANGPTTPAADK.[I]			1.48794e-05	0	1	1	2	P54385	P54385 [392-407]	0	1539.8	High	Not Found	Not Found	4.9573e+07			3.71	High	0	6.506e-08
FALSE	High	[K].RQIYTDIEMNR.[L]			0.00741124	0	1	1	15	BBNVSVG	BBNVSVG [498-508]	1	1438.71	High	High	Not Found	1.34817e+10	2634839649		3.78	High	0	0.0008792
FALSE	High	[K].RQIYTDIEMNR.[L]	1xOxidation [M9]		0.00854304	0	1	1	87	BBNVSVG	BBNVSVG [498-508]	1	1454.71	High	High	High	5.81008e+08	1.26859e+08	1.1461e+08	3.22	High	0.0004045	0.0128
FALSE	High	[R].TTPSYVAFTDTER.[L]			0.0031694	0	1	1	7	P11147	P11147 [37-49]	0	1487.7	High	Not Found	Not Found	1.97377e+09			2.72	High	0	0.0001625
FALSE	High	[K].NALESYCFNMK.[S]	1xCarbamidomethyl [C7]		0.00404326	0	1	1	2	Q9U639	Q9U639 [540-550]	0	1376.6	High	Not Found	Not Found	1284417443			2.69	High	0	0.0001355
FALSE	High	[R].DQVANSSFVER.[V]			0.0086217	0	1	1	11	Q9BLC5	Q9BLC5 [485-495]	0	1251.6	High	High	High	482705746	3.18226e+07	3.83216e+07	3.13	High	0	0.001389
FALSE	High	[K].GGGHVAQVYAIR.[Q]			0.00461937	0	1	1	6	Q95V31	Q95V31 [79-90]	0	1227.66	High	High	High	2.69031e+08	1.07369e+07	2.86087e+07	3.47	High	0.0005291	0.06378
FALSE	High	[M].AHLCIAGSHAVNGVAR.[I]	1xCarbamidomethyl [C4]		2.73871e-06	0	1	1	16	P00489	P00489 [443-458]	0	1632.84	High	High	High	3.10139e+08	55152689	2.80195e+07	5.09	High	0	6.501e-09
FALSE	High	[R].FPGQLNADLR.[K]			0.00483646	0	3	7	9	P08841; O17449; Q24560	P08841 [248-257]; O17449 [242-251]; Q24560 [242-251]	0	1130.6	High	High	Not Found	31070880	1.12604e+07		2.33	High	0	0.0002426
FALSE	High	[K].MAPGVTVVNSPK.[Q]			0.00801204	0	1	1	5	Q963B7	Q963B7 [126-137]	0	1199.65	High	High	Not Found	1.53276e+08	1.65343e+07		2.02	High	0	0.007127
FALSE	High	[K].MAPGVTVVNSPK.[Q]	1xOxidation [M1]		0.0021055	0	1	1	6	Q963B7	Q963B7 [126-137]	0	1215.64	High	High	High	8.28379e+07	2.18543e+06	1.86431e+07	2.84	High	0	5.579e-05
FALSE	High	[K].LPANHPLLTGQR.[V]			0.0010862	0	1	4	7	P31400	P31400 [221-232]	0	1316.74	High	High	High	3.23617e+08	2.12831e+07	2.93736e+07	3.01	High	0	0.0001113
FALSE	High	[K].CPGMLVGVHCTHGINR.[T]	2xCarbamidomethyl [C1; C10]; 1xOxidation [M4]		0.0011799	0	1	1	5	P24656	P24656 [110-125]	0	1823.85	High	Not Found	High	1.30689e+07		9136736	3.15	High	0	4.232e-05
FALSE	High	[R].SNSTNSVAIAPYNK.[S]			0.000363665	0	1	1	5	P32651	P32651 [61-74]	0	1465.73	High	High	Not Found	474089094	5.71008e+07		3.37	High	0	8.713e-06
FALSE	High	[K].PDPNTLCDEFK.[A]	1xCarbamidomethyl [C7]		0.00711156	0	1	1	2	P02769	P02769 [141-151]	0	1335.59	High	Not Found	Not Found	4.76255e+07			2.79	High	0.00015	0.0005995
FALSE	High	[R].KPNDIFNEIDK.[E]			1.46082e-05	0	1	1	7	P41700	P41700 [250-260]	0	1332.68	High	High	Not Found	1.68678e+08	2.27539e+07		3.76	High	0	6.366e-08
FALSE	High	[K].DEHYSVSCQNGSVLK.[S]	1xCarbamidomethyl [C8]		0.000331713	0	1	1	8	P08160	P08160 [98-112]	0	1722.78	High	High	High	3.05906e+08	1.4021e+07	1.0121e+07	3.27	High	0	4.475e-06
FALSE	High	[K].DEHYSVSCQNGSVLK.[S]	1xCarbamidomethyl [C8]; 1xDeamidated [N10]		0.00801204	0	1	1	4	P08160	P08160 [98-112]	0	1723.76	High	High	Not Found	70052287	6.26427e+06		2.65	High	0.002085	0.0373
FALSE	High	[R].SVTGMLAHTDNGPDK.[F]			0.00812299	0	1	1	2	P41704	P41704 [132-146]	0	1542.72	High	High	Not Found	71605996	1.20256e+07		2.9	High	0	0.0003479
FALSE	High	[D].PHACYSTVFDK.[L]	1xCarbamidomethyl [C4]		9.2373e-05	0	1	1	59	P02769	P02769 [389-399]	0	1324.6	High	High	Not Found	1.95227e+10	1.05615e+09		3.72	High	0	8.805e-06
FALSE	High	[K].DTDSEEEIREAFR.[V]			0.00734358	0	1	1	5	P62152	P62152 [79-91]	1	1596.71	High	Not Found	Not Found	2.13728e+08			2.5	High	0.00015	0.0006104
FALSE	High	[K].LTEAEDAIINKK.[R]			0.0012241	0	1	1	12	Q8WQI5	Q8WQI5 [129-140]	1	1344.74	High	High	High	5.00981e+08	7.18882e+07	3.2099e+07	3.22	High	0	0.001525
FALSE	High	[R].SLLEPMQANASTIK.[L]			0.000165653	0	1	1	6	P41482	P41482 [82-95]	0	1502.79	High	Not Found	Not Found	6.39131e+08			2.77	High	0	1.736e-06
FALSE	High	[K].ECCHGDLLECADDR.[A]	3xCarbamidomethyl [C2; C3; C10]		2.03426e-05	0	1	1	55	P02769	P02769 [267-280]	0	1749.66	High	High	High	2.34618e+10	4058579461	1.19419e+09	4.57	High	0	5.979e-05
FALSE	High	[R].YLAEVATGETR.[NH]			0.00377402	0	1	2	8	Q2F637	Q2F637 [130-140]	0	1209.61	High	High	High	346488982	6.61497e+07	4.51017e+07	2.96	High	0	0.0006276
FALSE	High	[R].INNAPVVASQHDYDRDQIK.[R]			0.000117329	0	1	1	1	P41420	P41420 [7-25]	1	2183.08	High	Not Found	Not Found	8.53065e+07			4.37	High	0	1.085e-06
FALSE	High	[K].LENTCFNFHVCNK.[R]	2xCarbamidomethyl [C5; C11]		4.30508e-05	0	1	1	6	P08358	P08358 [80-92]	0	1682.74	High	High	Not Found	581340112	1.02789e+07		3.06	High	0	1.069e-05
FALSE	High	[R].IEDVTPVPSDSTR.[R]			0.00014631	0	1	1	7	Q5UAM9	Q5UAM9 [129-141]	0	1415.7	High	High	High	3.61758e+08	1.83536e+07	1.14038e+07	3.4	High	0	1.472e-06
FALSE	High	[K].SCGEECVIAVK.[A]	2xCarbamidomethyl [C2; C6]		0.00415626	0	1	1	8	P62924	P62924 [143-153]	0	1251.57	High	High	High	626967074	7.58999e+07	1.73357e+07	2.42	High	0	0.003139
FALSE	High	[R].IEGDHIVCAAYSHELPR.[Y]	1xCarbamidomethyl [C8]		5.14177e-09	0	1	1	8	O76190	O76190 [69-85]	0	1966.94	High	Not Found	Not Found	5.3973e+08			6.25	High	0	1.243e-12
FALSE	High	[K].AQVFEHPHIQDA.[A]			0.00915087	0	1	1	2	BBNVSVG	BBNVSVG [418-429]	0	1391.67	High	High	Not Found	29613673	4.37228e+06		2.77	High	0	0.0004079
FALSE	High	[R].NMQTVDVIVDDK.[T]			0.00283846	0	1	1	4	Q00733	Q00733 [20-31]	0	1376.67	High	High	Not Found	339434952	2.68083e+06		2.69	High	0	0.0001449
FALSE	High	[R].HHTDDRFVFVK.[K]			0.00594637	0	1	1	4	P41428	P41428 [62-72]	1	1400.71	High	High	Not Found	286617527	3.94348e+06		3.38	High	0	0.008199
FALSE	High	[K].ADLIPDEDDPKK.[I]			0.00648811	0	1	1	20	P41473	P41473 [34-45]	1	1355.67	High	High	High	2.91912e+09	1.66592e+08	1.07311e+08	2.54	High	0	0.0004164
FALSE	High	[K].IRYESLTDPSK.[L]			0.00783047	0	3	9	18	Q7PT10; Q9BLC5; O02192	Q7PT10 [49-59]; Q9BLC5 [54-64]; O02192 [47-57]	1	1308.68	High	High	High	916273812	1.01781e+08	1.14428e+08	3.34	High	0.003324	0.06354
FALSE	High	[R].ANGTTVLVGMPAGAK.[C]			0.000816828	0	1	1	6	P00330	P00330 [262-276]	0	1386.74	High	High	Not Found	1.13047e+09	5.0451e+07		3.13	High	0	1.529e-05
FALSE	High	[R].ELISNSSDALDKIR.[Y]			0.000692235	0	2	2	4	Q7PT10; Q9BLC5	Q7PT10 [37-50]; Q9BLC5 [42-55]	1	1560.82	High	High	Not Found	174314595	1.19624e+07		2.83	High	0	4.85e-05
FALSE	High	[R].LSNLNSLHEWEDK.[L]			0.00057331	0	1	1	4	P41430	P41430 [103-115]	0	1584.77	High	High	Not Found	2.81575e+08	4.34898e+08		2.88	High	0	9.464e-06
FALSE	High	[R].ANGTTVLVGMPAGAK.[C]	1xDeamidated [N2]		0.0049488	0	1	1	3	P00330	P00330 [262-276]	0	1387.72	High	Not Found	Not Found	2.8298e+07			2.41	High	0	0.0001779
FALSE	High	[D].PNTLCDEFKADEKK.[F]	1xCarbamidomethyl [C5]		0.000470465	0	1	1	8	P02769	P02769 [143-156]	2	1694.81	High	High	High	4.25402e+08	1.45504e+08	3.04739e+07	3.78	High	0	7.224e-06
FALSE	High	[R].ANGTTVLVGMPAGAK.[C]	1xOxidation [M10]		0.0018943	0	1	1	8	P00330	P00330 [262-276]	0	1402.74	High	High	High	1.3116e+08	1.4992e+07	5.71539e+06	2.99	High	0	0.001856
FALSE	High	[K].IYQIYEGTSQIQR.[L]			0.00344268	0	1	1	1	Q9VSA3	Q9VSA3 [392-404]	0	1598.82	High	Not Found	Not Found	2.38087e+07			2.12	High	0	0.0001085
FALSE	High	[K].LKPDPNTLCDEFK.[A]	1xCarbamidomethyl [C9]		0.000301179	0	1	1	35	P02769	P02769 [139-151]	0	1576.77	High	High	Not Found	2.48308e+10	4.45675e+08		2.84	High	0	6.674e-05
FALSE	High	[R].SIVPSGASTGVHEALEMR.[D]	1xOxidation [M17]		0.000114136	0	1	1	14	P00924	P00924 [33-50]	0	1856.92	High	High	Not Found	1.26946e+09	2.5329e+07		3.91	High	0	1.165e-06
FALSE	High	[R].SIVPSGASTGVHEALEMR.[D]			6.61232e-07	0	1	1	5	P00924	P00924 [33-50]	0	1840.92	High	Not Found	Not Found	2.4173e+09			5.28	High	0	5.735e-08
FALSE	High	[K].LKPDPNTLCDEFK.[A]	1xCarbamidomethyl [C9]; 1xDeamidated [N6]		0.00110636	0	1	1	21	P02769	P02769 [139-151]	0	1577.75	High	High	Not Found	2.63439e+09	16077573		2.72	High	0	2.321e-05
FALSE	High	[R].WGSDSDDCFRDNEGR.[G]	1xCarbamidomethyl [C8]		0.00741124	0	1	1	20	P17501	P17501 [121-135]	1	1815.7	High	High	High	3412756933	2.02083e+08	7.33383e+07	3.27	High	0	0.0003065
FALSE	High	[K].NNPQNITLYAAPEQIKK.[V]			0.000933317	0	1	1	2	P41676	P41676 [107-123]	1	1942.04	High	Not Found	Not Found	6.95694e+07			2.45	High	0	1.833e-05
FALSE	High	[K].PDPNTLCDEFKADEK.[K]	1xCarbamidomethyl [C7]		0.000816828	0	1	1	1	P02769	P02769 [141-155]	1	1778.79	High	Not Found	Not Found	2.36897e+07			2.89	High	0	1.532e-05
FALSE	High	[R].DLSVGGAVTQCYR.[D]	1xCarbamidomethyl [C11]		0.000776548	0	1	1	4	Q8WQI7	Q8WQI7 [99-111]	0	1425.68	High	Not Found	Not Found	281102328			3.32	High	0	3.17e-05
FALSE	High	[K].CCAADDKEACFAVEGPK.[L]	3xCarbamidomethyl [C1; C2; C10]		1.79926e-07	0	1	1	19	P02769	P02769 [581-597]	1	1927.8	High	High	High	17887049	5.6526e+08	4.25948e+06	6.13	High	0	8.138e-11
FALSE	High	[K].SLTDHSLFTNK.[L]			0.000990793	0	1	1	4	P41702	P41702 [237-247]	0	1262.64	High	High	Not Found	2.73395e+08	2.64778e+08		3.57	High	0	1.991e-05
FALSE	High	[R].FPGQLNADLRK.[L]			0.00231883	0	3	7	13	P08841; O17449; Q24560	P08841 [248-258]; O17449 [242-252]; Q24560 [242-252]	1	1258.69	High	High	Not Found	8.36595e+08	1.86115e+08		2.7	High	0	0.0006456
FALSE	High	[R].IMNTYSVVPSPK.[V]			0.000751956	0	3	4	9	P08841; O17449; Q24560	P08841 [169-180]; O17449 [163-174]; Q24560 [163-174]	0	1335.7	High	High	Not Found	1166258634	2.21275e+08		2.87	High	0	0.0002751
FALSE	High	[K].IIHESGFTNEDFK.[Q]			0.0012758	0	1	1	2	P53359	P53359 [55-67]	0	1536.73	High	High	Not Found	7.87668e+07			2.63	High	0	2.811e-05
FALSE	High	[C].HGDLLECADDRADLAK.[Y]	1xCarbamidomethyl [C7]		0.000142984	0	1	1	2	P02769	P02769 [270-285]	1	1798.84	High	High	Not Found	87092346	7.28147e+07		3.31	High	0	1.212e-06
FALSE	High	[R].IMNTYSVVPSPK.[V]	1xOxidation [M2]		0.00102791	0	3	4	15	P08841; O17449; Q24560	P08841 [169-180]; O17449 [163-174]; Q24560 [163-174]	0	1351.69	High	High	Not Found	2.67321e+07	5365809		2.81	High	0	0.0003886
FALSE	High	[K].HLVGSTSTNIFK.[F]			0.000150403	0	1	1	3	P41700	P41700 [70-81]	0	1303.7	Not Found	High	Not Found		109721928		2.7	Low	0	1.305e-06
FALSE	High	[K].ECCHGDLLECADDRADLAK.[Y]	3xCarbamidomethyl [C2; C3; C10]		3.80774e-07	0	1	1	35	P02769	P02769 [267-285]	1	2247.94	High	High	Not Found	23662599136	3.516e+09		5.81	High	0	2.936e-06
FALSE	High	[P].KLKPDPNTLCDEFK.[A]	1xCarbamidomethyl [C10]		0.00619712	0	1	1	3	P02769	P02769 [138-151]	1	1704.86	High	High	Not Found	9.69091e+07			3.01	High	0	0.0002417
FALSE	High	[R].SITIETVDKDKFENK.[H]			0.000244882	0	1	1	4	P41667	P41667 [214-228]	2	1766.92	High	High	Not Found	656851322	363835344		2.83	High	0	2.968e-06
FALSE	High	[R].QIYTDIEMNR.[L]			0.00485873	0	1	1	9	BBNVSVG	BBNVSVG [499-508]	0	1282.61	High	High	Not Found	2830762137	7.82958e+08		2.73	High	0	0.0001737
FALSE	High	[K].SLPAPAANSPPSPVRPPPK.[S]			2.55615e-06	0	1	1	8	Q04719	Q04719 [24-42]	0	1880.04	High	High	Not Found	1758557206	1.93443e+08		4.4	High	0	4.641e-08
FALSE	High	[R].GNPTVEVELTTEK.[G]			0.00079096	0	1	1	24	P00924	P00924 [16-28]	0	1416.72	High	High	Not Found	4127981098	8.2189e+08		3.38	High	0	1.465e-05
FALSE	High	[R].GNPTVEVELTTEK.[G]	1xDeamidated [N2]		0.000357038	0	1	1	2	P00924	P00924 [16-28]	0	1417.71	High	High	Not Found	6.6457e+07	2.56047e+07		3.2	High	0	4.966e-06
FALSE	High	[K].YEDICPSTHNMDVPHVK.[R]	1xCarbamidomethyl [C5]		2.14969e-05	0	1	1	7	P62924	P62924 [71-87]	0	2041.91	High	High	Not Found	495717000	9.90095e+06		3.47	High	0	1.364e-06
FALSE	High	[R].SNYFAYETGGK.[A]			0.00513397	0	1	1	13	BBNVSVG	BBNVSVG [223-233]	0	1236.55	High	High	Not Found	6.26853e+07	2805101430		2.74	High	0	0.0008684
FALSE	High	[R].ASGNFATVIGHNPDAK.[R]			0.000594789	0	1	1	3	Q95V39	Q95V39 [129-144]	0	1598.79	High	High	Not Found	48903925	1.07089e+08		3.3	High	0	9.484e-06
FALSE	High	[R].NECFLSHKDDSPDLPK.[L]	1xCarbamidomethyl [C3]; 1xDeamidated [N1]		7.29441e-06	0	1	1	20	P02769	P02769 [123-138]	1	1902.85	High	High	Not Found	2771748657	293581760		4.37	High	0	2.46e-08
FALSE	High	[F].SQYLQQCPFDEHVK.[L]	1xCarbamidomethyl [C7]		0.00330322	0	1	1	2	P02769	P02769 [52-65]	0	1778.82	High	Not Found	Not Found	212623632			3.19	High	0	0.0001028
FALSE	High	[K].EYEQVYTLGR.[Q]			0.00185127	0	1	1	12	P41473	P41473 [157-166]	0	1257.61	High	High	Not Found	1.26006e+09	6.98478e+07		2.79	High	0.00015	0.001062
FALSE	High	[K].VNDSVQLDIATSK.[I]			5.41815e-05	0	1	1	9	Q95V34	Q95V34 [156-168]	0	1389.72	High	High	Not Found	2.6719e+08	38533202		3.83	High	0	3.238e-06
FALSE	High	[K].LIVWDSHTTNK.[V]			0.00380886	0	1	1	4	P26308	P26308 [79-89]	0	1313.68	High	High	Not Found	905064966	1.06963e+08		2.07	High	0.0002655	0.001583
FALSE	High	[K].VESALEEQFHTGR.[L]			0.00341119	0	1	1	3	Q8WQI5	Q8WQI5 [158-170]	0	1502.72	High	High	Not Found	2.29005e+08	24866741		3.26	High	0	0.0002316
FALSE	High	[K].GAVDGGLNVPHSIK.[R]			0.000121726	0	1	1	3	O76190	O76190 [165-178]	0	1363.73	High	High	Not Found	106718249	1.38653e+08		3.3	High	0	1.141e-06
FALSE	High	[R].SNFDDTEANVMTEMR.[L]			1.63882e-05	0	1	1	15	P18569	P18569 [190-204]	0	1759.73	High	High	High	535586682	46599653		3.83	High	0	2.01e-07
FALSE	High	[R].TALVANTSNMPVAAR.[E]			4.57033e-05	0	1	5	6	P31400	P31400 [309-323]	0	1515.79	High	High	Not Found	5.43856e+07	1.82649e+07		3.31	High	0	1.992e-06
FALSE	High	[K].LTNADALQDLK.[F]			0.00255376	0	1	1	4	P08161	P08161 [592-602]	0	1201.64	High	High	Not Found	1.70225e+08	4.86848e+07		2.84	High	0	0.000169
FALSE	High	[R].LVETYAFGDK.[K]			0.00286466	0	2	2	7	Q5MGM6; Q75VN3	Q5MGM6 [74-83]; Q75VN3 [74-83]	0	1142.57	High	High	Not Found	170967015	33876510		2.25	High	0	8.486e-05
FALSE	High	[R].QQCEVGEELIDR.[W]	1xCarbamidomethyl [C3]		0.000887295	0	1	1	26	P17501	P17501 [109-120]	0	1475.68	High	High	High	6018606336	307268454	7.93235e+06	3.11	High	0	0.0001562
FALSE	High	[R].VNGRPLDLVEPR.[L]			0.000373838	0	1	1	13	Q95V31	Q95V31 [39-50]	0	1364.76	High	High	Not Found	615528871	4.28858e+07		3.25	High	0	0.0001054
FALSE	High	[].HSQFIGYPXK.[]			0.00449381	0	3	10	12	Q7PT10; Q9BLC5; O02192	Q7PT10 ; Q9BLC5 ; O02192	0	1189.64	High	High	Not Found	976405274	2.47353e+08		2.86	High	0	0.005849
FALSE	High	[R].LEESFLVEEDKK.[H]			0.0156988	0.000505085	1	1	4	BBNPI01	BBNPI01 [117-128]	1	1465.74	High	High	Not Found	1.88155e+08			2.58	High	0	0.002197
FALSE	High	[R].NECFLSHKDDSPDLPK.[L]	1xCarbamidomethyl [C3]		7.00977e-05	0	1	1	26	P02769	P02769 [123-138]	1	1901.87	High	High	Not Found	1.01567e+09	3.347e+09		5.19	High	0	6.821e-07
FALSE	High	[K].SNLITTMENTK.[F]			0.00573198	0	1	1	9	P17501	P17501 [447-457]	0	1251.62	High	High	Not Found	6971069765	5.77366e+06		2.83	High	0	0.0003878
FALSE	High	[K].LITANNCIVSTDESR.[Q]	1xCarbamidomethyl [C7]		5.24649e-05	0	1	1	3	P41458	P41458 [201-215]	0	1692.82	High	High	Not Found	5.04402e+07	1.55219e+07		2.25	High	0	3.483e-07
FALSE	High	[K].AYMYVDDSEVSR.[H]			0.00159074	0	1	1	7	Q03209	Q03209 [69-80]	0	1434.62	High	High	Not Found	322128560	2.82982e+07		2.94	High	0	7.996e-05
FALSE	High	[K].LKHLVDEPQNLIK.[Q]			0.00581146	0	1	1	2	P02769	P02769 [400-412]	1	1546.9	High	High	Not Found	54153197	2.49618e+07		2.99	High	0	0.0002513
FALSE	High	[K].IGGIGTVPVGR.[VL]			0.00591914	0	2	7	5	P05303; Q26487	P05303 [256-266]; Q26487 [242-252]	0	1025.61	High	High	Not Found	3675056839	1.92508e+09		2.8	High	0	0.0002272
FALSE	High	[K].NIVVLEPANGK.[T]			0.00698227	0	1	1	5	P41430	P41430 [123-133]	0	1153.66	High	High	Not Found	124260044	3.15014e+07		2.51	High	0	0.007942
FALSE	High	[K].SLHTLFGDELCK.[V]	1xCarbamidomethyl [C11]		0.000673401	0	1	1	90	P02769	P02769 [89-100]	0	1419.69	High	High	High	1.51397e+10	2.74992e+08	3.02432e+06	3.42	High	0	1.544e-05
FALSE	High	[R].GLAGVENVTELKK.[N]	1xDeamidated [N7]		0.00222488	0	1	1	4	P00489	P00489 [18-30]	1	1358.75	High	High	Not Found	2.0131e+08	1.39795e+07		3.21	High	0	5.994e-05
FALSE	High	[N].VIVCDNGTGFVK.[C]	1xCarbamidomethyl [C4]		0.000581272	0	1	1	3	P45888	P45888 [8-19]	0	1308.66	High	High	Not Found	9.8211e+07	4.72131e+07		2.38	High	0	0.0001859
FALSE	High	[K].LDNVLLDHEGHIK.[L]			0.00417539	0	1	1	2	A1Z9X0	A1Z9X0 [391-403]	0	1502.8	High	High	Not Found	2.83429e+07	2.40601e+07		2.98	High	0	0.0002284
FALSE	High	[].SGLFDPYSDDPR.[]			0.00874105	0	0	1	2			0	1368.61	High	Not Found	Not Found	4.3409e+07			1.82	High	0	0.0003847
FALSE	High	[R].TMANMSLDNEYK.[L]			0.0045145	0	1	1	4	P41454	P41454 [19-30]	0	1416.61	High	High	Not Found	73181265	34232597		2.5	High	0	0.0001571
FALSE	High	[R].GLAGVENVTELKK.[N]			0.00122974	0	1	1	7	P00489	P00489 [18-30]	1	1357.77	High	High	Not Found	6.03989e+09	1.6575e+09		3.27	High	0	5.251e-05
FALSE	High	[K].RPLIETNGETGEIVWDK.[G]			0.000972741	0	1	1	5	BBNPI01	BBNPI01 [1076-1092]	0	1957	High	High	Not Found	163718199	5.44125e+07		5	High	0	3.085e-05
FALSE	High	[K].HYLDEIIEQISEFSK.[R]			2.51711e-07	0	1	1	31	BBNPI01	BBNPI01 [1280-1294]	0	1850.92	High	High	High	1.58436e+08	6.40656e+07	9.85535e+06	4.7	High	0	0.0002366
FALSE	High	[K].WLDSNQLADKEEYEHK.[Q]			0.000274716	0	1	1	7	Q9U639	Q9U639 [580-595]	1	2004.93	High	High	Not Found	332523975	54191930		4.2	High	0	3.46e-06
FALSE	High	[G].NPTVEVELTTEK.[G]			0.00409937	0	1	1	4	P00924	P00924 [17-28]	0	1359.7	High	High	Not Found	46705576	23216634		3.38	High	0	0.002273
FALSE	High	[K].NRLHITTIDQLK.[K]			0.000334778	0	1	1	1	Q00733	Q00733 [279-290]	1	1451.83	High	Not Found	Not Found	4.13581e+07			3.86	High	0	4.549e-06
FALSE	High	[K].LIDELVPNKQPNMR.[I]			0.000345728	0	1	1	7	Q00733	Q00733 [628-641]	1	1666.89	High	High	Not Found	1010500155	55090615		2.87	High	0	4.734e-06
FALSE	High	[K].IGRIEDVTPVPSDSTR.[R]			0.00878119	0	1	1	4	Q5UAM9	Q5UAM9 [126-141]	1	1741.91	High	High	Not Found	6.15057e+07	3.41744e+06		3.59	High	0.00015	0.00074
FALSE	High	[R].KVPQVSTPTLVEVSR.[S]	1xDeamidated [Q4]		4.6982e-05	0	1	1	11	P02769	P02769 [437-451]	1	1640.92	High	Not Found	Not Found	7.63819e+09			3.73	High	0	3.437e-05
FALSE	High	[F].SALTPDETYVPK.[A]			0.00413721	0	1	1	9	P02769	P02769 [512-523]	0	1320.67	High	High	Not Found	1097420001	146959671		2.87	High	0.00015	0.0006429
FALSE	High	[K].EGLELPEDEEEK.[K]			0.00239464	0	1	1	10	Q9BLC5	Q9BLC5 [532-543]	0	1416.64	High	High	Not Found	7.73478e+08	50438686		3.06	High	0	0.0008776
FALSE	High	[K].IWHHTFYNELR.[V]			0.00319866	0	3	15	43	P84184; P49128; Q25010	P84184 [86-96]; P49128 [86-96]; Q25010 [86-96]	0	1515.75	High	High	Not Found	4152367591	2.57625e+08		2.96	High	0	0.0004022
FALSE	High	[K].IMDDTEAFEREQEAER.[L]			0.00321339	0	1	1	5	Q00733	Q00733 [159-174]	1	1968.86	High	High	Not Found	429558571	44426388		2.96	High	0	0.0001073
FALSE	High	[R].ELAEDGYSGVEVR.[V]			0.0020295	0	1	2	4	P48153	P48153 [29-41]	0	1423.67	High	High	Not Found	493215812	1.94291e+07		2.64	High	0	8.049e-05
FALSE	High	[K].AGKFPGLLSHQESMTQK.[I]			0.003041	0	1	1	3	Q963B6	Q963B6 [131-147]	1	1858.95	High	High	Not Found	75594663	6.12616e+06		3.57	High	0	9.196e-05
FALSE	High	[K].VNHNGVVDEHVLNDTSINAER.[Y]			0.00400628	0	1	1	1	P08161	P08161 [606-626]	0	2332.13	High	Not Found	Not Found	56471706			4.37	High	0	0.0001339
FALSE	High	[R].QQLLEAIRNEK.[N]			0.00433168	0	1	1	8	Q03209	Q03209 [228-238]	1	1341.75	High	High	Not Found	377888161	1.99109e+07		3.26	High	0	0.001233
FALSE	High	[R].LHQVEYAMEAVK.[L]			0.000167954	0	1	1	2	P12881	P12881 [19-30]	0	1417.71	High	High	Not Found	2.51661e+07			3.41	High	0	1.536e-06
FALSE	High	[K].HLVDEPQNLIK.[Q]			4.16869e-05	0	1	1	108	P02769	P02769 [402-412]	0	1305.72	High	High	High	22300315899	3743249326	1.72704e+06	4.18	High	0	5.735e-06
FALSE	High	[K].HLVDEPQNLIK.[Q]	1xDeamidated [Q/N]		3.90874e-05	0	1	1	35	P02769	P02769 [402-412]	0	1306.7	High	High	Not Found	2.83423e+09	6.66542e+08		3.8	High	0	7.459e-05
FALSE	High	[K].HLVDEPQNLIK.[Q]	2xDeamidated [Q7; N8]		0.000368716	0	1	1	3	P02769	P02769 [402-412]	0	1307.68	High	Not Found	Not Found	1.15258e+08			3.67	High	0	5.186e-06
FALSE	High	[K].HFVDNNILPPHPSNAK.[T]			0.000676504	0	1	1	13	P41700	P41700 [198-213]	0	1799.92	High	High	High	2.65329e+07	2.41062e+07	3.19261e+06	4.49	High	0	0.0005839
FALSE	High	[I].QADGWMCHASK.[W]	1xCarbamidomethyl [C7]		0.00971235	0	1	1	3	BBNVSVG	BBNVSVG [69-79]	0	1290.54	High	High	Not Found	191990385	3.20695e+07		3.59	High	0	0.0006587
FALSE	High	[N].ECFLSHKDDSPDLPK.[L]	1xCarbamidomethyl [C2]		0.00209585	0	1	1	3	P02769	P02769 [124-138]	1	1787.83	High	High	Not Found	34053536	5.93145e+07		2.8	High	0	0.0002951
FALSE	High	[L].GIDGGEGKEELFR.[S]			0.000741656	0	1	1	4	P00330	P00330 [200-212]	1	1406.69	High	High	Not Found	154604179	109147877		3.46	High	0	1.3e-05
FALSE	High	[K].KFPIGEVVSTR.[K]			0.00111146	0	1	1	19	P41462	P41462 [20-30]	1	1232.7	High	High	Not Found	8.62057e+08	1.31332e+08		2.85	High	0.00015	0.0005699
FALSE	High	[D].PNTLCDEFKADEK.[K]	1xCarbamidomethyl [C5]		1.41454e-05	0	1	1	21	P02769	P02769 [143-155]	1	1566.71	High	High	Not Found	6878283312	8.43505e+08		4.33	High	0	2.964e-06
FALSE	High	[K].HVASYNVNVLK.[S]			0.000207521	0	1	1	4	P41453	P41453 [265-275]	0	1243.68	High	High	Not Found	82710636	5.885e+07		3.88	High	0	1.487e-05
FALSE	High	[K].NVPFLVTHDGR.[T]			0.000400532	0	1	1	10	Q95V34	Q95V34 [135-145]	0	1254.66	High	High	Not Found	376259343	2.78857e+07		3.15	High	0	5.832e-06
FALSE	High	[R].CPNDFIVTNSK.[S]	1xCarbamidomethyl [C1]		0.00243906	0	1	1	5	P41460	P41460 [58-68]	0	1294.61	High	High	Not Found	110391180	1.2715e+07		3.43	High	0	0.0002718
FALSE	High	[R].ICYLQEIFSNEMAK.[V]	1xCarbamidomethyl [C2]		0.000185836	0	1	1	9	BBNPI01	BBNPI01 [95-108]	0	1745.82	High	High	Not Found	1.36404e+08	57339067		3.16	High	0	2.041e-06
FALSE	High	[R].LGDEQTLQQFSR.[D]			0.00018329	0	1	1	3	P13395	P13395 [1495-1506]	0	1421.7	High	High	Not Found	3.99871e+07	4.15692e+06		2.87	High	0	1.892e-05
FALSE	High	[K].FEGLPAYSDK.[L]			0.00915087	0	1	1	7	Q04719	Q04719 [94-103]	0	1126.54	High	High	Not Found	938740394	16696993		2.5	High	0.000914	0.009603
FALSE	High	[K].LKPDPNTLCDEFKADEKK.[F]	1xCarbamidomethyl [C9]		3.20737e-05	0	1	1	16	P02769	P02769 [139-156]	2	2148.06	High	High	Not Found	1097446702	1.21649e+08		3.99	High	0	1.85e-07
FALSE	High	[K].IYFQQESANQPLK.[I]			0.000210403	0	1	1	6	P24705	P24705 [15-27]	0	1565.8	High	High	Not Found	2.84666e+08	1.42653e+07		2.97	High	0	5.61e-05
FALSE	High	[R].QPRPVTEKLPANHPLLTGQR.[V]			0.00398792	0	1	4	4	P31400	P31400 [213-232]	1	2252.26	High	High	Not Found	9.79549e+07	4.53093e+07		3.97	High	0	0.0001328
FALSE	High	[K].LNNQVLFDKPTYEK.[L]			0.000114136	0	1	1	7	Q962Q5	Q962Q5 [43-56]	0	1708.89	High	High	Not Found	8.45012e+07	1.27631e+08		3.75	High	0	4.297e-06
FALSE	High	[K].MQVCVLGDQQHCDEAK.[S]	2xCarbamidomethyl [C4; C12]		8.76769e-06	0	1	1	3	Q963B6	Q963B6 [63-78]	0	1917.83	High	High	Not Found	266278098	3.83646e+07		3.92	High	0	3.168e-08
FALSE	High	[R].ISGLIYEETR.[G]			0.00419462	0	1	3	2	P84040	P84040 [47-56]	0	1180.62	High	High	Not Found	5.35595e+07			2.98	High	0	0.0001421
FALSE	High	[K].QDLPNAMNAAEITDK.[L]			9.19491e-05	0	1	1	5	P61209	P61209 [128-142]	0	1630.77	High	High	Not Found	1415343088			3.04	High	0	9.685e-06
FALSE	High	[K].VEFIGETSR.[Q]			0.00714425	0	1	1	8	Q6EV21	Q6EV21 [28-36]	0	1037.53	High	High	Not Found	939272785	4.85339e+07		2.34	High	0	0.003296
FALSE	High	[K].NQVAMNPNNTIFDAK.[R]			1.87264e-05	0	1	3	8	Q9U639	Q9U639 [57-71]	0	1676.81	High	High	Not Found	1.11092e+09	5.2742e+07		3.3	High	0	3.279e-07
FALSE	High	[R].TVCSHVENMIK.[G]	1xCarbamidomethyl [C3]		0.00408058	0	1	1	4	Q963B7	Q963B7 [70-80]	0	1317.63	High	High	Not Found	3.42348e+08	25697327		3.61	High	0	0.0001518
FALSE	High	[K].DMGACEIYPQTIAHNPNGR.[F]	1xCarbamidomethyl [C5]; 1xOxidation [M2]		0.00838785	0	1	1	1	O62621	O62621 [349-367]	0	2159.96	High	Not Found	Not Found	2.62573e+07			1.72	High	0	0.0003641
FALSE	High	[K].YSLFELENGR.[K]			0.00838785	0	1	1	6	BBNPI01	BBNPI01 [1217-1226]	0	1227.6	High	High	Not Found	1.3279e+08	2.13352e+07		2.64	High	0	0.0008455
FALSE	High	[K].YYQNLPYNGK.[R]			0.00886204	0	1	1	5	P41464	P41464 [5-14]	0	1259.61	High	High	Not Found	738297712	47119346		2.77	High	0	0.002621
FALSE	High	[R].DINTLTHNINYK.[Y]			0.00126412	0	1	1	6	P41467	P41467 [80-91]	0	1445.74	High	Not Found	Not Found	714673054			3.88	High	0	3.084e-05
FALSE	High	[R].DYSDQMDGFHDSIK.[Y]			0.00267386	0	1	1	6	P08160	P08160 [81-94]	0	1657.68	High	Not Found	Not Found	2.1214e+08			2.43	High	0	7.694e-05
FALSE	High	[K].LTEAEDAIINK.[K]			0.00453528	0	1	1	4	Q8WQI5	Q8WQI5 [129-139]	0	1216.64	High	High	Not Found	82731239	2.61968e+07		2.79	High	0	0.001027
FALSE	High	[K].TTEAHEVIYEMK.[L]			0.000227512	0	1	1	3	P41679	P41679 [81-92]	0	1450.69	High	High	Not Found	32637784	8.73525e+06		4.35	High	0	4.357e-06
FALSE	High	[K].LAEQAERYDDMAAAMK.[E]			0.00302706	0	1	1	2	Q2F637	Q2F637 [14-29]	1	1812.83	High	Not Found	Not Found	7.37482e+07			3.17	High	0	9.124e-05
FALSE	High	[K].KPFSKEPNNVTNLNSYR.[Y]			3.50025e-05	0	1	1	4	Q962T2	Q962T2 [25-41]	1	2008.02	High	High	Not Found	157724858	3040808		3.8	High	0	2.092e-07
FALSE	High	[K].AICIISGDVHGK.[I]	1xCarbamidomethyl [C3]		0.00957981	0	1	1	8	P24705	P24705 [3-14]	0	1269.66	High	High	Not Found	3.30601e+08	1.67595e+07		2.49	High	0	0.0004349
FALSE	High	[K].VNQIGTLSESIK.[A]	1xDeamidated [N/Q]		0.000676504	0	1	1	11	P00924	P00924 [347-358]	0	1289.69	High	High	Not Found	9.13975e+08	1.31929e+07		3.3	High	0	3.861e-05
FALSE	High	[K].VNQIGTLSESIK.[A]			0.000959418	0	1	1	8	P00924	P00924 [347-358]	0	1288.71	High	High	High	9802017950	1.78067e+09	8.14188e+06	3.48	High	0	1.911e-05
FALSE	High	[R].WGSDSDDCFR.[D]	1xCarbamidomethyl [C8]		0.00461937	0	1	1	6	P17501	P17501 [121-130]	0	1244.46	High	High	Not Found	2.37161e+08	1.41334e+07		3.1	High	0	0.0008967
FALSE	High	[R].EIVHIQAGQCGNQIGAK.[F]	1xCarbamidomethyl [C10]		9.98683e-08	0	2	3	11	O17449; Q24560	O17449 [3-19]; Q24560 [3-19]	0	1822.92	High	High	Not Found	2004766225	5.07085e+08		5.29	High	0	9.553e-09
FALSE	High	[K].VACIGAWHPSR.[V]	1xCarbamidomethyl [C3]		0.00622563	0	1	1	2	O16797	O16797 [251-261]	0	1253.62	High	High	Not Found	1.88571e+07	1.93482e+06		2.78	High	0	0.0002435
FALSE	High	[R].TPVSEDMLGR.[V]			0.00520518	0	2	3	3	P31409; P31410	P31409 [100-109]; P31410 [104-113]	0	1104.54	High	High	Not Found	192231788	3.42604e+07		2.86	High	0	0.000191
FALSE	High	[C].FSALTPDETYVPK.[A]			0.00236185	0	1	1	7	P02769	P02769 [511-523]	0	1467.74	High	Not Found	Not Found	4670006603			2.09	High	0	0.0001246
FALSE	High	[R].YFDEISQDTGK.[Y]			0.00395145	0	1	1	3	Q9VPH7	Q9VPH7 [290-300]	0	1302.58	High	High	Not Found	22583147	3.17631e+06		1.74	High	0	0.0009124
FALSE	High	[].WLNSPNVYQK.[]			0.00721009	0	0	1	4			0	1248.64	High	High	Not Found	142783722	8.19126e+07		2.76	High	0	0.001492
FALSE	High	[K].SQIHDIVLVGGSTR.[I]			6.07834e-05	0	2	2	20	O97125; Q9U639	O97125 [327-340]; Q9U639 [329-342]	0	1481.81	High	High	Not Found	2164613040	1.89463e+08		4.21	High	0	1.816e-06
FALSE	High	[K].RTALVANTSNMPVAAR.[E]			0.000592061	0	1	5	2	P31400	P31400 [308-323]	1	1671.9	High	High	Not Found	150671938	7.89465e+07		3.81	High	0	9.371e-06
FALSE	High	[R].LRAEQTAANALLER.[R]			1.94282e-05	0	1	1	6	Q00733	Q00733 [175-188]	1	1555.86	High	High	Not Found	781654070	1.09331e+08		4.64	High	0	8.933e-05
FALSE	High	[K].GGFGEVCACQVR.[A]	2xCarbamidomethyl [C7; C9]		0.00882152	0	1	1	3	P32866	P32866 [318-329]	0	1339.59	High	High	Not Found	34952439	5.50975e+06		3.09	High	0	0.0003899
FALSE	High	[K].FADRCPNDFIVTNSK.[S]	1xCarbamidomethyl [C5]		0.00682395	0	1	1	3	P41460	P41460 [54-68]	1	1783.84	High	High	Not Found	113811482	4.41871e+07		3.5	High	0	0.0002756
FALSE	High	[R].VAAAFPGDVDR.[L]			0.000670312	0	1	1	9	P00489	P00489 [415-425]	0	1117.56	High	High	Not Found	3301237163	5.80324e+08		2.78	High	0	0.0001257
FALSE	High	[R].LIYLALAHMIK.[F]			0.0464932	0.000921126	1	1	3	BBNPI01	BBNPI01 [169-179]	0	1285.77	High	Not Found	Not Found	1.25199e+08			1.21	High	0.0003794	0.003674
FALSE	High	[K].IECFDSVEISGVEDR.[F]	1xCarbamidomethyl [C3]		1.52957e-05	0	1	1	5	BBNPI01	BBNPI01 [588-602]	0	1754.79	High	High	Not Found	1.18726e+08	40027710		3.96	High	0	6.763e-08
FALSE	High	[K].SDELNIADSDDCSTSSDLGK.[W]	1xCarbamidomethyl [C12]		1.75307e-06	0	1	1	4	P41453	P41453 [294-313]	0	2128.88	High	High	Not Found	3.72493e+07	5853678		4.21	High	0	6.576e-09
FALSE	High	[K].IQEYYGDSQSFK.[D]			0.00309741	0	1	1	3	P41453	P41453 [64-75]	0	1464.66	High	High	Not Found	11537365	3.1746e+07		2.9	High	0	0.0004152
FALSE	High	[K].EVDEQMLNIQNK.[N]			0.000299798	0	2	5	13	O17449; Q24560	O17449 [325-336]; Q24560 [325-336]	0	1460.7	High	High	Not Found	8.58012e+08	7.29066e+07		3.14	High	0	3.914e-06
FALSE	High	[K].YNIGLDETSSEEENNNDDDDAQHNR.[N]			2.32451e-05	0	1	1	1	Q06687	Q06687 [339-363]	0	2894.16	High	Not Found	Not Found				3.71	High	0	1.199e-07
FALSE	High	[K].QQFGPNTPTIEK.[L]			0.00660828	0	1	1	8	P18569	P18569 [222-233]	0	1359.69	High	High	Not Found	1371306980	1.06139e+08		3.43	High	0	0.0004187
FALSE	High	[K].DANAIIAAAAPNATRPNTK.[G]			8.93048e-06	0	1	1	8	P32651	P32651 [387-405]	0	1880	High	High	Not Found	1.04365e+09	5.6172e+06		4.78	High	0	3.734e-06
FALSE	High	[K].IGLCAYSGYK.[I]	1xCarbamidomethyl [C4]		0.00453528	0	1	2	5	Q6F444	Q6F444 [3-12]	0	1131.55	High	High	Not Found	192377084	5.51209e+07		2.34	High	0	0.002061
FALSE	High	[R].LVIDHIQVNR.[A]			0.00511045	0	1	3	8	Q5UAS2	Q5UAS2 [112-121]	0	1206.7	High	High	Not Found	570135383	1.62867e+08		2.59	High	0	0.0001858
FALSE	High	[K].KFPIGEVVSTRK.[R]			0.000357038	0	1	1	17	P41462	P41462 [20-31]	2	1360.79	High	High	Not Found	1247671692	8.21926e+07		3.81	High	0	5.304e-06
FALSE	High	[K].QEPERNECFLSHKDDSPDLPK.[L]	1xCarbamidomethyl [C8]		3.26692e-05	0	1	1	16	P02769	P02769 [118-138]	2	2541.17	High	High	Not Found	3476168047	3.07946e+08		5.59	High	0	4.271e-06
FALSE	High	[K].QEPERNECFLSHKDDSPDLPK.[L]	1xCarbamidomethyl [C8]; 1xDeamidated [N/Q]		0.00011519	0	1	1	15	P02769	P02769 [118-138]	2	2542.15	High	High	Not Found	1066164496	176187417		4.83	High	0	1.345e-05
FALSE	High	[R].MVNHFVQEFK.[R]			0.00192945	0	1	1	17	Q9U639	Q9U639 [237-246]	0	1278.63	High	High	Not Found	1653583584	7.13809e+07		4.53	High	0	0.0003719
FALSE	High	[R].MVNHFVQEFK.[R]	1xOxidation [M1]		0.00957981	0	1	1	4	Q9U639	Q9U639 [237-246]	0	1294.62	High	High	Not Found	4.62592e+07	1.03051e+07		2.82	High	0	0.0004341
FALSE	High	[R].SDLVQNSHNAIVDYNLKK.[R]			0.000637255	0	1	1	3	P24745	P24745 [212-229]	1	2058.06	High	Not Found	Not Found	74174196			3.63	High	0	1.095e-05
FALSE	High	[R].INMAHLCIAGSHAVNGVAR.[I]	1xCarbamidomethyl [C7]; 1xOxidation [M3]		0.000185836	0	1	1	3	P00489	P00489 [440-458]	0	2007	High	High	Not Found	7.11491e+07	1.78413e+07		3.27	High	0	2.033e-06
FALSE	High	[K].LQLATEESYKDPANIQSK.[H]			0.000637255	0	1	1	3	P13395	P13395 [1519-1536]	1	2035.03	High	High	Not Found	72533792	4273945		3.64	High	0	5.438e-05
FALSE	High	[R].IMGPNFTPGK.[K]			0.0093201	0	1	1	4	Q1HPK6	Q1HPK6 [415-424]	0	1061.54	High	High	Not Found	264617283	5.44472e+07		1.79	High	0.002085	0.04349
FALSE	High	[K].MSVAALHVTEK.[A]			0.00539992	0	1	1	4	Q962Y8	Q962Y8 [98-108]	0	1185.63	High	High	Not Found	99995258	1.0859e+07		3.26	High	0	0.0002222
FALSE	High	[R].INMAHLCIAGSHAVNGVAR.[I]	1xCarbamidomethyl [C7]		1.98767e-08	0	1	1	6	P00489	P00489 [440-458]	0	1991.01	High	High	Not Found	7.93581e+08	118153741		5.19	High	0	7.834e-12
FALSE	High	[L].PPLTADFAEDKDVCK.[N]	1xCarbamidomethyl [C14]		1.00791e-07	0	1	1	1	P02769	P02769 [326-340]	1	1705.81	High	Not Found	Not Found				2.44	High	0	7.185e-11
FALSE	High	[Q].VSTPTLVEVSR.[S]			0.00236185	0	1	1	5	P02769	P02769 [441-451]	0	1187.66	High	High	Not Found	1.56617e+08	3.14604e+07		2.85	High	0	0.001785
FALSE	High	[R].LVINHIQVNR.[A]	1xDeamidated [N4]		0.00511045	0	0	1	8			0	1206.7	High	High	Not Found	570135383	1.62867e+08		2.59	High	0	0.0001857
FALSE	High	[K].HLQSDFPLK.[M]			0.00360455	0	1	1	4	P41430	P41430 [189-197]	0	1084.58	High	High	Not Found	136559764	3.61605e+07		2.89	High	0	0.000116
FALSE	High	[K].AAIAGHDGNVWAK.[S]			0.000698629	0	1	1	22	Q68HB4	Q68HB4 [20-32]	0	1309.66	High	High	High	1.44429e+08	5.09724e+07	3.15522e+07	3.73	High	0	1.194e-05
FALSE	High	[R].SNEYQLIDCAK.[Y]	1xCarbamidomethyl [C9]		0.00302706	0	1	3	2	P20354	P20354 [154-164]	0	1340.62	High	High	Not Found	4.03307e+07	4.95653e+06		2.46	High	0	0.001799
FALSE	High	[K].LTQTLYNQNR.[V]			0.00347446	0	1	1	13	P41428	P41428 [279-288]	0	1250.65	High	High	High	9.64891e+08	237667640	1.10539e+08	3.13	High	0	0.0012
FALSE	High	[R].GIYAYGFEKPSAIQQR.[S]			8.46438e-05	0	1	1	3	Q9VHS8	Q9VHS8 [40-55]	0	1827.94	High	Not Found	Not Found	2.02952e+08			3.24	High	0	6.952e-07
FALSE	High	[A].KYICDNQDTISSK.[L]	1xCarbamidomethyl [C4]		0.00101383	0	1	1	7	P02769	P02769 [285-297]	1	1571.74	High	High	High	9.19538e+07	2.26143e+07	2.00448e+07	3	High	0	0.0001025
FALSE	High	[H].GMLDSDLHLSSK.[A]			0.000239316	0	1	1	6	BBNVSVG	BBNVSVG [406-417]	0	1302.64	High	High	Not Found	509832176	3.12465e+06		2.73	High	0	2.865e-06
FALSE	High	[Y].QIINSENNFLR.[N]			0.00117449	0	1	1	7	A0A097PV51	A0A097PV51 [302-312]	0	1347.7	High	High	Not Found	2.00772e+08	4.7064e+07		3.45	High	0	2.511e-05
FALSE	High	[R].DTLYECVNAVLQASK.[D]	1xCarbamidomethyl [C6]		0.00254206	0	1	1	6	Q963B6	Q963B6 [8-22]	0	1710.84	High	High	Not Found	9.68787e+07	1.87634e+07		2.28	High	0	7.201e-05
FALSE	High	[K].YICDNQDTISSK.[L]	1xCarbamidomethyl [C3]; 1xDeamidated [Q/N]		0.0018943	0	1	1	80	P02769	P02769 [286-297]	0	1444.63	High	High	High	7739920730	6.60647e+08	392577834	3.07	High	0	0.0001248
FALSE	High	[S].VSEAAIEASTR.[Y]			0.00200171	0	1	1	6	P00330	P00330 [248-258]	0	1133.58	High	High	High	8.62654e+07	1.51135e+07	5.60329e+06	3.38	High	0.0002655	0.002478
FALSE	High	[I].LDTTNPNTFCSR.[V]	1xCarbamidomethyl [C10]		0.000813081	0	1	1	2	A0A097PV51	A0A097PV51 [160-171]	0	1425.64	High	Not Found	Not Found	1.5313e+07			2.63	High	0	1.519e-05
FALSE	High	[R].LYLLGEDMAK.[H]			0.00411825	0	1	1	6	P41700	P41700 [188-197]	0	1152.6	High	High	Not Found	889539782	3.05925e+08		2.29	High	0	0.0001418
FALSE	High	[].VAQGVSGSIVDK.[]			0.00159074	0	0	1	3			0	1159.63	High	High	High	5.05124e+07	6.13795e+06	1.54294e+07	2.9	High	0	0.0004666
FALSE	High	[KQ].TAVCDIPPR.[G]	1xCarbamidomethyl [C4]		0.00747953	0	2	6	67	O17449; Q24560	O17449 [351-359]; Q24560 [351-359]	0	1028.52	High	High	High	3.88067e+07	1.923e+07	1.90852e+07	2.53	High	0.0003794	0.003122
FALSE	High	[K].YICDNQDTISSK.[L]	1xCarbamidomethyl [C3]; 2xDeamidated [N5; Q6]		0.00628303	0	1	1	13	P02769	P02769 [286-297]	0	1445.61	High	High	High	645083369	7.23795e+07	3.60062e+07	2.39	High	0	0.0002826
FALSE	High	[V].LGIDGGEGKEELFR.[S]			0.000136557	0	1	1	4	P00330	P00330 [199-212]	1	1519.78	High	Not Found	Not Found	4.64585e+08			4.1	High	0	1.335e-06
FALSE	High	[D].YYFALAHTVR.[D]			0.000728142	0	1	1	8	P00489	P00489 [52-61]	0	1240.65	High	High	Not Found	351840769	1.64074e+07		2.36	High	0	0.0003158
FALSE	High	[K].NGYAGYIDGGASQEEFYK.[F]			7.29441e-06	0	1	1	8	BBNPI01	BBNPI01 [373-390]	0	1968.86	High	High	High	1.16098e+08	1.56534e+06		4.15	High	0	1.018e-07
FALSE	High	[K].SSSEATSNDEGWDDDDNRPNK.[A]			0.000903762	0	1	1	1	Q03209	Q03209 [376-396]	0	2338.93	High	Not Found	Not Found	1.05899e+07			3.14	High	0	1.763e-05
FALSE	High	[K].DDPHACYSTVFDK.[L]	1xCarbamidomethyl [C6]		0.000545036	0	1	1	36	P02769	P02769 [387-399]	0	1554.65	High	High	Not Found	1.55623e+09	6.27551e+09		3.5	High	0.003609	0.07057
FALSE	High	[R].IEEELGDNAVFAGENFHHGDK.[L]			2.79797e-07	0	1	1	10	P00924	P00924 [416-436]	0	2328.05	High	Not Found	Not Found	1.45983e+09			4.99	High	0	2.899e-10
FALSE	High	[R].ALMQQISEQHR.[I]			0.00654792	0	1	1	7	P41467	P41467 [323-333]	0	1340.67	High	High	High	377717180	2.13663e+07	1.63414e+07	3.27	High	0	0.0002602
FALSE	High	[K].SISIVGSYVGNR.[A]			0.00137949	0	1	1	17	P00330	P00330 [288-299]	0	1251.67	High	High	Not Found	3296067330	1.29284e+07		2.94	High	0	0.0002586
FALSE	High	[K].TCLLISYTTNK.[F]	1xCarbamidomethyl [C2]		0.000479198	0	1	4	3	P40793	P40793 [17-27]	0	1313.68	High	Not Found	Not Found	4.23939e+07			2.05	High	0	0.0001008
FALSE	High	[K].YICDNQDTISSK.[L]	1xCarbamidomethyl [C3]		0.00154037	0	1	1	85	P02769	P02769 [286-297]	0	1443.64	High	High	High	44788284768	1.15308e+09	1.24752e+09	3.13	High	0	0.001674
FALSE	High	[K].ADLVNNLGTIAK.[S]			0.00301318	0	2	2	4	Q7PT10; Q9BLC5	Q7PT10 [91-102]; Q9BLC5 [96-107]	0	1228.69	High	Not Found	Not Found	1.64531e+09			3.11	High	0	9.051e-05
FALSE	High	[R].TVTEIVNSDEK.[I]			0.00406188	0	1	1	13	P41702	P41702 [11-21]	0	1234.62	High	High	High	9.92872e+08	6.0244e+07	6.77182e+07	2.77	High	0	0.0002554
FALSE	High	[R].AYDGCPPPYDNR.[R]	1xCarbamidomethyl [C5]		0.00823546	0	1	1	5	Q962U0	Q962U0 [106-117]	0	1424.59	High	High	High	22842827	2.9799e+06	3.03808e+06	2.12	High	0.00015	0.0008996
FALSE	High	[K].CCTESLVNR.[R]	2xCarbamidomethyl [C1; C2]		0.00283846	0	1	1	3	P02769	P02769 [499-507]	0	1138.5	High	High	High	6.384e+06	3.3708e+06		2.52	High	0	8.382e-05
FALSE	High	[K].QEYDESGPSIVHRK.[C]			0.000104106	0	2	4	23	P84184; Q25010	P84184 [361-374]; Q25010 [361-374]	1	1644.8	High	High	High	2082960470	3.84975e+08	3.4118e+08	4.29	High	0	9.251e-07
FALSE	High	[K].RDDDNLNENADDIEEK.[Y]			0.00488109	0	1	1	4	P41435	P41435 [220-235]	1	1904.81	High	High	High	1.77319e+07	5307182	3.78867e+06	3.28	High	0	0.0001945
FALSE	High	[R].TLHNLVIQYASQGR.[Y]			0.00134815	0	1	1	4	P46824	P46824 [188-201]	0	1599.86	High	High	Not Found	114730308	1.58097e+07		2.13	High	0	3.031e-05
FALSE	High	[R].YSDDVDNMCDIR.[V]	1xCarbamidomethyl [C9]; 1xOxidation [M8]		0.00605654	0	1	1	4	P41428	P41428 [415-426]	0	1518.58	High	Not Found	High	7.08388e+06		2.71286e+06	2.09	High	0	0.0002337
FALSE	High	[K].YFNQSLIVDSK.[G]			0.00557627	0	1	1	5	Q00732	Q00732 [42-52]	0	1313.67	High	High	Not Found	2.10361e+08	89189340		2.32	High	0	0.0002089
FALSE	High	[R].IFSPDQIVAK.[S]			0.0049488	0	1	1	4	Q8WQI7	Q8WQI7 [32-41]	0	1117.63	High	Not Found	Not Found	562554159			1.92	High	0	0.0003672
FALSE	High	[R].GLAGVENVTELK.[K]			0.0024503	0	1	1	3	P00489	P00489 [18-29]	0	1229.67	High	High	Not Found	876329899	431373046		3.21	High	0	6.849e-05
FALSE	High	[R].YSDDVDNMCDIR.[V]	1xCarbamidomethyl [C9]		0.00112689	0	1	1	2	P41428	P41428 [415-426]	0	1502.59	High	High	Not Found	986001388			2.67	High	0	2.37e-05
FALSE	High	[R].GLAGVENVTELK.[K]	1xDeamidated [N7]		0.00248431	0	1	1	2	P00489	P00489 [18-29]	0	1230.66	High	Not Found	Not Found	23387117			2.31	High	0	0.0002697
FALSE	High	[K].SILDTTNPNTFCSR.[V]	1xCarbamidomethyl [C12]		1.77209e-05	0	1	1	20	A0A097PV51	A0A097PV51 [158-171]	0	1625.76	High	High	Not Found	22164085121	1912343		3.35	High	0	3.432e-07
FALSE	High	[K].DHSDVSNQLYACYAIGK.[D]	1xCarbamidomethyl [C12]		0.000174248	0	2	3	5	P31409; P31410	P31409 [394-410]; P31410 [398-414]	0	1940.88	High	High	Not Found	1.41468e+08			4.79	High	0	3.794e-06
FALSE	High	[K].SILDTTNPNTFCSR.[V]	1xCarbamidomethyl [C12]; 1xDeamidated [N9]		0.000497152	0	1	1	2	A0A097PV51	A0A097PV51 [158-171]	0	1626.74	High	Not Found	Not Found	2.49742e+07			2.05	High	0	7.773e-06
FALSE	High	[K].MDSTEPPYSESR.[F]			0.000625643	0	1	2	11	Q26487	Q26487 [141-152]	0	1398.58	High	High	High	2.26606e+08	1.32114e+07	17912255	3.25	High	0	1.831e-05
FALSE	High	[R].QNNIQELQNFER.[W]			0.00527737	0	1	1	2	Q00704	Q00704 [70-81]	0	1532.75	High	Not Found	Not Found	4.52349e+07			2.54	High	0	0.0001938
FALSE	High	[K].VDNSSLTGESEPQSR.[G]			0.00501744	0	1	1	1	P13607	P13607 [231-245]	0	1605.74	High	Not Found	Not Found	4.43857e+06			2.01	High	0	0.0001819
FALSE	High	[K].MDSTEPPYSESR.[F]	1xOxidation [M1]		0.000215297	0	1	2	23	Q26487	Q26487 [141-152]	0	1414.58	High	High	High	32265753	7.90681e+06	1.21851e+07	2.93	High	0	0.0001573
FALSE	High	[R].IGSEVYHNLK.[S]	1xDeamidated [N8]		0.00294474	0	1	1	6	P00924	P00924 [186-195]	0	1160.59	High	High	High	144067494	4.0692e+07	2.33171e+07	3.29	High	0	0.000962
FALSE	High	[R].IGSEVYHNLK.[S]			0.00305501	0	1	1	20	P00924	P00924 [186-195]	0	1159.61	High	High	High	4764171314	7.11289e+08	6.94775e+08	3.76	High	0	0.00316
FALSE	High	[K].RANRPEINVISSEDEQEDDDVEDVDYEK.[E]			1.75307e-06	0	1	1	5	Q00733	Q00733 [439-466]	1	3308.47	High	Not Found	Not Found	648577029			6.01	High	0	1.341e-06
FALSE	High	[K].HWPFEVVSDGGKPK.[I]			4.71986e-05	0	1	1	12	Q9U639	Q9U639 [89-102]	0	1582.8	High	Not Found	Not Found	1.57192e+09			2.91	High	0.00015	0.0006888
FALSE	High	[K].IYIDSNNNPER.[Y]			0.00278676	0	1	1	10	P29742	P29742 [883-893]	0	1334.63	High	High	High	1.35599e+08	1.85927e+07	1.39156e+07	2.47	High	0	8.734e-05
FALSE	High	[R].ALMQQISEQHR.[I]	1xOxidation [M3]		0.00319866	0	1	1	28	P41467	P41467 [323-333]	0	1356.67	High	High	High	8843327	9.94082e+06	2.11322e+07	3.49	High	0	0.003261
FALSE	High	[K].FTIVFPHNQK.[G]			0.0061405	0	1	1	58	BBNVSVG	BBNVSVG [18-27]	0	1230.66	High	High	High	2.75626e+10	1.28201e+08	11650203	2.65	High	0	0.000238
FALSE	High	[KR].LLLLGAGESGK.[S]			0.0024503	0	3	8	4	P53359; P38404; P20354	P53359 [36-46]; P38404 [36-46]; P20354 [46-56]	0	1057.63	High	Not Found	Not Found	7.7872e+08			2.32	High	0	0.0003208
FALSE	High	[K].KQTALVELLK.[H]			0.000959418	0	1	1	10	P02769	P02769 [548-557]	1	1142.71	High	High	Not Found	7476262496	1.06173e+09		4.01	High	0	0.0004098
FALSE	High	[K].TFVSGACDASAK.[L]	1xCarbamidomethyl [C7]		0.0051576	0	1	1	4	P26308	P26308 [198-209]	0	1213.55	High	High	Not Found	250114142	3.76887e+07		2.71	High	0.00015	0.00087
FALSE	High	[K].KQTALVELLK.[H]	1xDeamidated [Q2]		0.00179266	0	1	1	3	P02769	P02769 [548-557]	1	1143.7	High	Not Found	Not Found	543665320			2.57	High	0	5.502e-05
FALSE	High	[R].MLASAGELQK.[G]			0.0745026	0.00129525	1	1	3	BBNPI01	BBNPI01 [1229-1238]	0	1047.55	High	High	Not Found	1.15037e+08	2.11588e+07		2.66	High	0.0002143	0.01024
FALSE	High	[K].IELYEAQVSTCTNVR.[Q]	1xCarbamidomethyl [C11]		2.38955e-05	0	1	1	8	P41428	P41428 [90-104]	0	1782.87	High	High	Not Found	436050856	5.47343e+07		3.62	High	0	4.298e-07
FALSE	High	[S].KQEYDESGPSIVHR.[K]			0.00336449	0	2	4	10	P84184; Q25010	P84184 [360-373]; Q25010 [360-373]	1	1644.8	High	High	High	7.68474e+07	1.13391e+07	4.54439e+06	3.79	High	0	0.0001145
FALSE	High	[K].DLLPHATFDCDNR.[G]	1xCarbamidomethyl [C10]		0.00331843	0	1	1	6	P11038	P11038 [21-33]	0	1573.71	High	Not Found	Not Found	287162418			3	High	0	0.0001034
FALSE	High	[K].VHKECCHGDLLECADDR.[A]	3xCarbamidomethyl [C5; C6; C13]		2.18922e-08	0	1	1	51	P02769	P02769 [264-280]	1	2113.88	High	High	High	4630340658	212581056	127754895	5.18	High	0	2.132e-06
FALSE	High	[K].VPDSTYEMVGGLDK.[Q]			0.0019206	0	1	2	2	P54814	P54814 [139-152]	0	1510.71	High	Not Found	Not Found	3.49332e+07			2.71	High	0	4.928e-05
FALSE	High	[R].SDLVQNSHNAIVDYNLK.[K]			9.25045e-07	0	1	1	3	P24745	P24745 [212-228]	0	1929.97	High	Not Found	Not Found	1.81318e+08			3.93	High	0	4.935e-07
FALSE	High	[K].YCAEIAHGVSSK.[K]	1xCarbamidomethyl [C2]		0.000497152	0	1	1	7	Q962T1	Q962T1 [94-105]	0	1321.62	High	High	High	1.40344e+08	2.96677e+07	1.6584e+07	2.82	High	0	7.787e-06
FALSE	High	[K].HGYIGEFEIVDDHR.[S]			0.00311168	0	1	1	3	P48149	P48149 [44-57]	0	1686.79	High	Not Found	Not Found	475845704			3.4	High	0	9.479e-05
FALSE	High	[K].TITAETEPAETVADLK.[Q]			3.80235e-05	0	1	1	20	P16709	P16709 [12-27]	0	1688.86	High	High	Not Found	12679633965	9.537e+06		3.94	High	0	3.336e-07
FALSE	High	[R].MSLVEEGAVKR.[I]	1xOxidation [M1]		0.0017359	0	1	1	7	P00489	P00489 [429-439]	1	1234.65	High	High	High	8.16992e+07	1.30484e+07	5.81181e+06	3.31	High	0	0.0001036
FALSE	High	[R].MSLVEEGAVKR.[I]			0.00290443	0	1	1	7	P00489	P00489 [429-439]	1	1218.65	High	High	High	234657577	6.10716e+07	1.56304e+07	3.11	High	0	0.0002007
FALSE	High	[R].RHPEYAVSVLLR.[L]			0.000107019	0	1	1	26	P02769	P02769 [360-371]	1	1439.81	High	High	High	1.11588e+10	1.11537e+08	1.99438e+07	4.58	High	0	1.427e-06
FALSE	High	[K].YTEGFTSNTQR.[V]			0.00215444	0	1	1	37	A0A097PV51	A0A097PV51 [137-147]	0	1303.59	High	High	High	1.3674e+10	1.4052e+09	1.29286e+09	3.02	High	0	0.0002176
FALSE	High	[K].LKECCDKPLLEK.[S]	2xCarbamidomethyl [C4; C5]		0.000324173	0	1	1	12	P02769	P02769 [298-309]	1	1532.78	High	High	High	3.27897e+08	2.25329e+07	1.32062e+07	3.76	High	0	0.000263
FALSE	High	[K].IQSSNMLNQAR.[L]			0.00400628	0	1	2	4	P31402	P31402 [70-80]	0	1261.63	High	High	Not Found	6.69003e+07	1.75943e+07		2.83	High	0.00015	0.001171
FALSE	High	[K].LNVEGHSDSLR.[A]			0.00393334	0	1	1	1	Q00704	Q00704 [601-611]	0	1226.61	High	Not Found	Not Found	22976413			2.92	High	0	0.0001301
FALSE	High	[K].TTAANVPYSNYYMYK.[S]			0.000218288	0	1	1	5	P18569	P18569 [479-493]	0	1785.82	High	Not Found	Not Found	4.14572e+08			3.88	High	0	5.727e-06
FALSE	High	[K].VIACIGETLQER.[E]	1xCarbamidomethyl [C4]; 1xDeamidated [Q10]		0.000581272	0	0	4	3			0	1389.7	High	Not Found	Not Found	1.31428e+08			3.2	High	0	1.396e-05
FALSE	High	[R].LGCGIIAICK.[-]	2xCarbamidomethyl [C3; C9]		0.00242788	0	1	1	2	P24705	P24705 [142-151]	0	1104.59	High	Not Found	Not Found	3.39002e+08			2.22	High	0	6.775e-05
FALSE	High	[].EIEIDIEPTDK.[]			0.00238366	0	0	1	7			0	1301.65	High	High	Not Found	110389995	6889677		2.87	High	0	0.0002552
FALSE	High	[K].SSFENQANNTDNIHNVK.[N]			1.93391e-05	0	1	1	5	Q00732	Q00732 [69-85]	0	1931.88	High	High	High	270723801	4.25802e+07	4.71205e+07	4.74	High	0	6.81e-08
FALSE	High	[K].YGGFDSPTVAYSVLVVAK.[V]			5.7959e-06	0	1	1	7	BBNPI01	BBNPI01 [1147-1164]	0	1872.97	High	High	High	102125081	8085243		4.12	High	0	6.053e-07
FALSE	High	[R].IQYGGSVTAANAK.[E]			0.00113208	0	2	4	6	P82204; P55275	P82204 [206-218]; P55275 [194-206]	0	1279.66	High	High	High	70629845	9.36397e+06		2.43	High	0	5.795e-05
FALSE	High	[R].GAPLAVVHFRDPYK.[F]			0.00299937	0	1	2	4	Q95V39	Q95V39 [55-68]	1	1569.85	High	Not Found	Not Found	1.17285e+08			2.43	High	0	9.017e-05
FALSE	High	[L].TPDETYVPK.[A]			0.00634095	0	1	1	6	P02769	P02769 [515-523]	0	1049.51	High	High	High	258524410	1.45683e+07	7.27766e+06	3.17	High	0	0.005979
FALSE	High	[K].CVVVGDGAVGK.[T]	1xCarbamidomethyl [C1]		0.00492613	0	2	6	6	P40792; P40793	P40792 [6-16]; P40793 [6-16]	0	1060.55	High	High	High	102579465	1.31087e+07	25869661	2.51	High	0	0.006165
FALSE	High	[KER].VEIIANDQGNR.[TI]			0.00161283	0	5	16	11	O97125; P29844; P11147; P11146; Q9U639	O97125 [23-33]; P29844 [51-61]; P11147 [26-36]; P11146 [26-36]; Q9U639 [26-36]	0	1228.63	High	High	High	1318313440	1.5565e+08	68650037	3.12	High	0	6.413e-05
FALSE	High	[K].LGGVYAPRPSTGPHK.[L]			0.00148476	0	1	4	5	Q95V34	Q95V34 [23-37]	0	1536.83	High	High	Not Found	146604198			2.96	High	0	3.456e-05
FALSE	High	[R].FVFGNLPAAVVNNETK.[Q]			4.0927e-05	0	1	1	6	P08358	P08358 [94-109]	0	1719.91	High	High	Not Found	180529666			3.45	High	0	2.594e-07
FALSE	High	[R].MGESDDCIVR.[L]	1xCarbamidomethyl [C7]		0.0019206	0	1	9	6	Q6F477	Q6F477 [62-71]	0	1181.49	High	High	Not Found	9.61813e+07	1.27891e+07		2.77	High	0	0.001635
FALSE	High	[T].SAANAVNSPAAHLTK.[S]			0.0020295	0	1	1	3	P32651	P32651 [343-357]	0	1451.76	High	High	High	6.26431e+07	1.44437e+06	5.36766e+06	3.06	High	0	0.0001235
FALSE	High	[R].MGESDDCIVR.[L]	1xCarbamidomethyl [C7]; 1xOxidation [M1]		0.0012354	0	1	9	11	Q6F477	Q6F477 [62-71]	0	1197.49	High	High	High	1.90181e+07	6.0466e+06	2.88562e+06	2.81	High	0	2.797e-05
FALSE	High	[K].NNASTEYDLTDK.[S]			0.0038264	0	1	1	7	O16797	O16797 [301-312]	0	1370.61	High	High	High	68011320	7.18783e+06	2.30986e+06	3.21	High	0.00015	0.0009161
FALSE	High	[R].CYLDVGLAR.[T]	1xCarbamidomethyl [C1]		0.00660828	0	2	3	5	O76190; O44248	O76190 [144-152]; O44248 [144-152]	0	1066.53	High	High	Not Found	245086738	5.52961e+06		1.98	High	0.0002655	0.001734
FALSE	High	[K].VIACIGETLEER.[E]	1xCarbamidomethyl [C4]		0.000581272	0	2	4	3	P82204; P55275	P82204 [122-133]; P55275 [110-121]	0	1389.7	High	Not Found	Not Found	1.31428e+08			3.2	High	0	1.396e-05
FALSE	High	[].AAVPSGASTGVHEALELR.[]			9.2373e-05	0	0	1	1			0	1764.92	High	Not Found	Not Found	238245356			2.7	High	0	7.848e-07
FALSE	High	[K].DVVDSIQNQQTMLK.[V]			0.000194581	0	1	1	3	P12826	P12826 [121-134]	0	1618.81	High	High	Not Found	7.11686e+07	9.52222e+06		3.37	High	0	2.164e-06
FALSE	High	[K].DDFLQQNSYSSYDR.[F]			0.00207667	0	1	2	4	P31400	P31400 [517-530]	0	1737.74	High	High	Not Found	78165437	1.10029e+07		2.55	High	0	5.739e-05
FALSE	High	[K].GVNCVDYYHGGDKPYLISGADDR.[L]	1xCarbamidomethyl [C4]		0.00345853	0	1	1	1	O62621	O62621 [187-209]	0	2571.16	High	Not Found	Not Found	4.25767e+07			2.42	High	0	0.0001097
FALSE	High	[K].FAAHTGATPIAGR.[F]			0.00171213	0	1	2	10	Q5UAP4	Q5UAP4 [90-102]	0	1269.67	High	High	High	7.38314e+08	2.13415e+08	6.94552e+07	3.61	High	0	0.01565
FALSE	High	[R].TLAQNCGANTIR.[A]	1xCarbamidomethyl [C6]		0.000552606	0	1	1	5	P48605	P48605 [446-457]	0	1318.65	High	High	High	4.58005e+07	4.46662e+06		3	High	0	0.001087
FALSE	High	[R].HLQIIYEINQR.[F]			5.56974e-05	0	1	1	16	P00489	P00489 [400-410]	0	1426.78	High	High	Not Found	1.35021e+09	1.71686e+07		3	High	0	2.792e-05
FALSE	High	[K].CHSTMVFKDDDRP.[-]	1xCarbamidomethyl [C1]		0.00276126	0	1	1	2	P68203	P68203 [144-156]	1	1607.69	High	Not Found	Not Found	1.61863e+07			2.24	High	0	8.032e-05
FALSE	High	[K].SLTVPCMDAEALKK.[L]	1xCarbamidomethyl [C6]		0.000640192	0	1	1	3	Q963B6	Q963B6 [79-92]	1	1562.79	High	Not Found	Not Found	2.30999e+08			2.29	High	0	0.000118
FALSE	High	[K].GYYQAYAYNGGSLDPNTRVEETMK.[T]			8.98437e-08	0	1	1	7	P17501	P17501 [70-93]	1	2727.24	High	High	Not Found	1871968566	323402457		5.87	High	0	6.146e-11
FALSE	High	[R].HYLSSNLYNSGVPLQK.[V]			0.000776548	0	1	1	4	Q06687	Q06687 [304-319]	0	1819.93	High	High	Not Found	197575319	1.27206e+07		2.95	High	0	0.000173
FALSE	High	[K].YYAFHSDSVDNFESENDSEK.[M]			3.28198e-05	0	1	1	3	P69037	P69037 [189-208]	0	2382.96	High	Not Found	Not Found	230131144			3.88	High	0	1.918e-07
FALSE	High	[Y].NGVFQECCQAEDK.[G]	2xCarbamidomethyl [C7; C8]		0.00219442	0	1	1	2	P02769	P02769 [185-197]	0	1584.64	High	High	Not Found	9.33746e+06			2.24	High	0	0.000138
FALSE	High	[R].MVGMISGTTTER.[E]			0.000396865	0	1	1	17	BBNVSVG	BBNVSVG [359-370]	0	1282.61	High	High	Not Found	9149158976	1.66503e+09		3.14	High	0	5.293e-06
FALSE	High	[K].LYPNQASFITDNTR.[L]			0.000363665	0	1	1	3	P41705	P41705 [13-26]	0	1639.81	High	Not Found	Not Found	5.8601e+07			2.42	High	0	6.461e-06
FALSE	High	[K].AQVFEHPHIQDAASQLPDDES.[L]			0.000121168	0	1	1	7	BBNVSVG	BBNVSVG [418-438]	0	2334.06	High	Not Found	Not Found	4054278255			4.59	High	0	1.138e-06
FALSE	High	[R].LLCYTAVVESR.[N]	1xCarbamidomethyl [C3]		0.000920534	0	1	1	5	P41667	P41667 [141-151]	0	1310.68	High	Not Found	Not Found	428575864			2.71	High	0	2.243e-05
FALSE	High	[R].ILMVGLDAAGK.[T]			0.00225577	0	2	2	6	P61209; P40945	P61209 [20-30]; P40945 [20-30]	0	1087.62	High	High	High	9.23827e+08			2.2	High	0.00015	0.0008088
FALSE	High	[R].MVGMISGTTTER.[E]	2xOxidation [M1; M4]		0.000191915	0	1	1	141	BBNVSVG	BBNVSVG [359-370]	0	1314.6	High	High	High	1.15943e+08	6.03703e+07	1.47419e+08	3.36	High	0	0.0002004
FALSE	High	[K].LPLVGGHEGAGVVVGMGENVK.[G]	1xOxidation [M16]		0.00011519	0	1	1	3	P00330	P00330 [61-81]	0	2035.06	High	Not Found	Not Found	1.52852e+08			3.93	High	0	1.063e-06
FALSE	High	[R].ILMVGLDAAGK.[T]	1xOxidation [M3]		0.00949245	0	2	2	9	P61209; P40945	P61209 [20-30]; P40945 [20-30]	0	1103.61	High	High	High	5.88767e+07	6.3748e+06		2.6	High	0.00015	0.0007453
FALSE	High	[Y].TSTPHHFFHQSK.[I]			0.00334907	0	1	1	2	P41428	P41428 [560-571]	0	1453.7	High	High	Not Found	1.89421e+07			2.29	High	0	0.0001046
FALSE	High	[R].DVIAQAQSGTGK.[T]			0.00365458	0	2	2	8	Q9VHS8; Q02748	Q9VHS8 [65-76]; Q02748 [69-80]	0	1174.61	High	High	High	2.66081e+07	4.97464e+06	17598119	2.76	High	0	0.001986
FALSE	High	[K].YVQQLSVNQQR.[T]			0.00121848	0	1	1	15	Q03209	Q03209 [528-538]	0	1362.71	High	High	High	367546516	5.21042e+07	2.83623e+07	3.24	High	0	0.0005574
FALSE	High	[K].GEQEIPGLTDGNVPR.[R]			0.000249428	0	1	2	4	Q95V32	Q95V32 [117-131]	0	1581.79	High	High	Not Found	2.08041e+08			2.9	High	0	0.0001101
FALSE	High	[C].HGDLLECADDR.[A]	1xCarbamidomethyl [C7]		0.00143116	0	1	1	3	P02769	P02769 [270-280]	0	1300.56	High	High	Not Found	10319692	5.17762e+06		3.28	High	0	3.287e-05
FALSE	High	[R].VECQNHWFVYNER.[M]	1xCarbamidomethyl [C3]		0.00106641	0	1	1	2	Q95083	Q95083 [94-106]	0	1780.79	High	Not Found	Not Found	7.32173e+07			2.88	High	0	2.209e-05
FALSE	High	[K].DYTSTPHHFFHQSK.[I]			0.000219294	0	1	1	24	P41428	P41428 [558-571]	0	1731.79	High	High	High	9.30914e+08	6.41388e+07	5.93725e+07	3.32	High	0	2.552e-06
FALSE	High	[L].TADFAEDKDVCK.[N]	1xCarbamidomethyl [C11]		0.00130546	0	1	1	7	P02769	P02769 [329-340]	1	1398.62	High	High	High	7.87341e+07	1.86054e+07	2.46877e+06	3.16	High	0	0.0246
FALSE	High	[K].IGDGYSSSDDNQPK.[R]			0.000494872	0	1	1	6	P41430	P41430 [7-20]	0	1482.63	High	High	High	1.91986e+07	2.10559e+06	6.28562e+06	2.91	High	0	4.196e-05
FALSE	High	[R].HYLESLPNK.[A]			0.0031694	0	1	1	9	Q00732	Q00732 [299-307]	0	1100.57	High	High	High	1.93175e+08	5.6687e+07	16581681	2.93	High	0	0.0008137
FALSE	High	[R].NVIIEQSWGSPK.[I]			0.00136687	0	1	2	2	O02649	O02649 [57-68]	0	1357.71	High	Not Found	Not Found	7.65002e+07			2.72	High	0	3.822e-05
FALSE	High	[K].SPNAASTSSNVTMTR.[G]	1xOxidation [M13]		2.76842e-05	0	1	1	73	P41483	P41483 [110-124]	0	1539.71	High	High	High	9.18805e+07	1.69085e+07	2.71488e+07	4.47	High	0	7.857e-05
FALSE	High	[K].AIANECQANFISVK.[G]	1xCarbamidomethyl [C6]		5.69931e-05	0	1	1	3	Q7KN62	Q7KN62 [527-540]	0	1564.78	High	High	Not Found	136305557			3.08	High	0	4.058e-07
FALSE	High	[K].CTSEGEGKPYEGTQTMR.[I]	1xCarbamidomethyl [C1]		2.13001e-05	0	1	1	5	BBNPI01	BBNPI01 [1450-1466]	0	1930.83	High	High	High	9.81764e+07	1.10585e+07	2.91232e+06	3.68	High	0	1.065e-07
FALSE	High	[K].ADVGPGSADLEFR.[G]			0.000431109	0	1	1	5	Q962R9	Q962R9 [136-148]	0	1333.64	High	High	Not Found	5.52579e+08	2.85651e+07		2.82	High	0	0.0007135
FALSE	High	[K].QEYDESGPSIVHR.[K]			0.000191035	0	2	4	17	P84184; Q25010	P84184 [361-373]; Q25010 [361-373]	0	1516.7	High	High	High	2.83382e+09	5.29975e+08	1.50788e+08	3.97	High	0	1.622e-05
FALSE	High	[K].DAAENPDDVTKAPTAVK.[R]			0.000244882	0	1	1	5	Q962U1	Q962U1 [199-215]	1	1741.86	High	High	High	270563337	3.23439e+07	1.18756e+07	3.77	High	0	1.18e-05
FALSE	High	[K].LTDEEVDEMIR.[E]			0.00508704	0	1	1	1	P62152	P62152 [117-127]	0	1349.63	High	Not Found	Not Found	2.26862e+08			3.03	High	0	0.0001849
FALSE	High	[K].LIHHYSLNSTSSTEYK.[I]			1.51556e-05	0	1	1	7	P25695	P25695 [126-141]	0	1879.92	High	High	High	4.95137e+08	101177867	4.73233e+07	4.8	High	0	1.805e-05
FALSE	High	[RK].STAGDTHLGGEDFDNR.[LM]			2.59166e-06	0	3	9	12	O97125; P11147; Q9U639	O97125 [219-234]; P11147 [221-236]; Q9U639 [221-236]	0	1691.73	High	High	High	2092293660	2.4244e+08	1.39048e+08	5.23	High	0	8.806e-09
FALSE	High	[K].GYYQAYAYNGGSLDPNTRVEETMK.[T]	1xOxidation [M23]		0.00535056	0	1	1	2	P17501	P17501 [70-93]	1	2743.23	High	Not Found	Not Found	1.00555e+08			3.76	High	0	0.0001972
FALSE	High	[K].RQTVVLTNANLAELK.[E]			0.000286324	0	1	1	5	P11042	P11042 [148-162]	1	1669.96	High	Not Found	Not Found	294041792			3.61	High	0	3.663e-06
FALSE	High	[K].LPLVGGHEGAGVVVGMGENVK.[G]			2.28174e-08	0	1	1	11	P00330	P00330 [61-81]	0	2019.07	High	High	Not Found	841961061	2.59213e+08		5.9	High	0	1.95e-11
FALSE	High	[R].MVGMISGTTTER.[E]	1xOxidation [M]		0.000181611	0	1	1	140	BBNVSVG	BBNVSVG [359-370]	0	1298.61	High	High	High	1014544856	2.30776e+08	2.42391e+08	3.54	High	0	9.505e-06
FALSE	High	[R].FKDLGEEHFK.[G]			0.00107133	0	1	1	74	P02769	P02769 [35-44]	1	1249.62	High	High	High	22784410649	1377750749	455263992	3.56	High	0	0.001175
FALSE	High	[R].TLTIALSDGGCPDNTGR.[G]	1xCarbamidomethyl [C11]		0.00801204	0	1	1	2	P21894	P21894 [304-320]	0	1747.83	High	Not Found	Not Found	19210179			2.14	High	0	0.000341
FALSE	High	[K].LSEASQAADESER.[A]			0.00055771	0	1	3	2	P06754	P06754 [167-179]	0	1392.62	High	High	Not Found	6.88722e+06	2.18872e+06		2.5	High	0	9.113e-06
FALSE	High	[].VNAIEHVIIPR.[]			0.000816828	0	0	3	3			0	1260.74	High	High	Not Found	4.57035e+07	1.87718e+06		2.52	High	0	1.531e-05
FALSE	High	[K].SPNAASTSSNVTMTR.[G]			0.000111541	0	1	1	10	P41483	P41483 [110-124]	0	1523.71	High	High	High	877533559	1.14157e+08	27592158	3.9	High	0	3.42e-06
FALSE	High	[R].ALEHYTDLYDIK.[R]			0.00783047	0	1	1	1	P29742	P29742 [627-638]	0	1480.73	High	Not Found	Not Found	2.50496e+08			2.83	High	0	0.000332
FALSE	High	[F].HADICTLPDTEK.[Q]	1xCarbamidomethyl [C5]		3.38936e-05	0	1	1	28	P02769	P02769 [533-544]	0	1399.65	High	High	High	1664138697	3.82393e+08	288270096	4.51	High	0	8.421e-05
FALSE	High	[K].GYYQAYAYNGGSLDPNTRVEETMK.[T]	1xDeamidated [N9]		1.36754e-06	0	1	1	6	P17501	P17501 [70-93]	1	2728.22	High	High	Not Found	250542769	1.11895e+07		5.07	High	0	2.875e-09
FALSE	High	[R].DMYVDQELDINR.[L]			0.000755421	0	1	1	3	BBNPI01	BBNPI01 [837-848]	0	1510.68	High	Not Found	Not Found	95950390			3.36	High	0	2.646e-05
FALSE	High	[R].NQYDSDVTVWSPQGR.[L]			9.80641e-05	0	1	1	3	P12881	P12881 [4-18]	0	1751.8	High	Not Found	Not Found	3.23863e+07			3.13	High	0	8.534e-07
FALSE	High	[K].KPQPDHILVTEPK.[D]			0.000149713	0	1	1	13	P48153	P48153 [203-215]	0	1501.84	High	High	High	6.84016e+08	89051488	65605541	4.44	High	0	1.512e-06
FALSE	High	[K].GDVPSNCATVNR.[S]	1xCarbamidomethyl [C7]		0.00431183	0	1	1	6	P41662	P41662 [244-255]	0	1289.59	High	High	High	3.44932e+07	3.4105e+06	3.59835e+06	2.12	High	0	0.0002631
FALSE	High	[K].GYYQAYAYNGGSLDPNTR.[V]			2.89411e-06	0	1	1	13	P17501	P17501 [70-87]	0	2009.9	High	High	Not Found	1.81239e+09	8.36038e+07		4.93	High	0	1.088e-07
FALSE	High	[K].YSQLTSSNLDSK.[L]			0.000547547	0	1	1	7	Q962R1	Q962R1 [95-106]	0	1342.65	High	High	High	263309323	1.9911e+07	2.98171e+07	3.5	High	0	1.046e-05
FALSE	High	[K].EYEATLEECCAK.[D]	2xCarbamidomethyl [C9; C10]		0.000522943	0	1	1	59	P02769	P02769 [375-386]	0	1502.61	High	High	High	39576690176	3.21106e+09	1.01094e+09	3.08	High	0.00015	0.0008476
FALSE	High	[R].FYVSHSTTYWPK.[K]			0.00437166	0	1	1	3	P41428	P41428 [503-514]	0	1515.73	High	Not Found	Not Found	2.25235e+08			3.07	High	0	0.0001956
FALSE	High	[R].ETYGDMADCCEK.[Q]	2xCarbamidomethyl [C9; C10]		0.00459821	0	1	1	19	P02769	P02769 [106-117]	0	1478.52	High	High	High	1.80325e+09	1.04982e+08	48859408	2.5	High	0	0.004773
FALSE	High	[R].MSLVEEGAVK.[R]	1xOxidation [M1]		0.0036714	0	1	1	30	P00489	P00489 [429-438]	0	1078.54	High	High	High	2.38985e+09	247082925	1.51754e+08	2.93	High	0	0.003671
FALSE	High	[R].SQANLIEAQDMIR.[R]			0.00044521	0	1	1	12	B0WYY2	B0WYY2 [350-362]	0	1488.75	High	High	Not Found	877331762	4.87594e+08		3.92	High	0	4.114e-05
FALSE	High	[R].MSLVEEGAVK.[R]			0.00673067	0	1	1	7	P00489	P00489 [429-438]	0	1062.55	High	High	Not Found	842109862	2.05506e+08		2.61	High	0.00015	0.000776
FALSE	High	[K].FEDATVQADMK.[H]	1xOxidation [M10]		0.00237273	0	1	1	29	Q9U639	Q9U639 [78-88]	0	1270.56	High	High	High	3.29812e+07	1.22858e+07	1.60642e+07	3.06	High	0	0.002773
FALSE	High	[K].ESEAYSNLQNCTNAK.[I]	1xCarbamidomethyl [C11]		0.000427163	0	1	1	6	P41453	P41453 [242-256]	0	1728.75	High	High	High	1.11519e+07	1.43042e+07	1.20969e+07	3.9	High	0	0.0002875
FALSE	High	[R].REPIQAVQVFGR.[K]			0.00377402	0	1	1	4	Q95V31	Q95V31 [9-20]	1	1399.78	High	Not Found	Not Found	695579966			3.67	High	0.00015	0.0004432
FALSE	High	[R].QITVNDLPVGR.[S]			0.00398792	0	1	1	4	Q9V3P0	Q9V3P0 [136-146]	0	1211.67	High	Not Found	Not Found	1265234055			2.81	High	0	0.0001388
FALSE	High	[K].AIQADGWMCHASK.[W]	1xCarbamidomethyl [C9]; 1xOxidation [M8]		0.000963839	0	1	1	146	BBNVSVG	BBNVSVG [67-79]	0	1490.65	High	High	High	497101019	173464388	1.49497e+08	3.43	High	0	4.767e-05
FALSE	High	[K].AIQADGWMCHASK.[W]	1xCarbamidomethyl [C9]		0.000417455	0	1	1	20	BBNVSVG	BBNVSVG [67-79]	0	1474.66	High	High	Not Found	17845483632	1904865230		3.28	High	0	1.065e-05
FALSE	High	[K].YYVTIIDAPGHR.[D]			0.00411825	0	2	7	5	P05303; Q26487	P05303 [85-96]; Q26487 [71-82]	0	1404.73	High	High	Not Found	2.17289e+09	386946820		2.64	High	0	0.0001778
FALSE	High	[R].HLQIIYEINQR.[F]	1xDeamidated [Q/N]		0.00236185	0	1	1	10	P00489	P00489 [400-410]	0	1427.76	High	High	Not Found	7.47224e+07	1.12179e+07		2.5	High	0.000914	0.007439
FALSE	High	[K].RDPHLACVAYER.[G]	1xCarbamidomethyl [C7]		0.00249575	0	1	1	5	P29742	P29742 [913-924]	1	1486.72	High	High	High	2.01632e+08	1.36051e+07	15071861	3.89	High	0	0.004193
FALSE	High	[R].ETYGDMADCCEK.[Q]	2xCarbamidomethyl [C9; C10]; 1xOxidation [M6]		0.00162026	0	1	1	58	P02769	P02769 [106-117]	0	1494.52	High	High	High	2.06947e+08	2.52972e+07	4.63762e+07	2.75	High	0	0.0002699
FALSE	High	[K].VLTITAPVQDQELR.[K]			0.000243759	0	1	1	5	P24730	P24730 [167-180]	0	1582.88	High	High	High	8.86427e+07	7.92893e+06		2.7	High	0	2.94e-06
FALSE	High	[R].KRPLIETNGETGEIVWDK.[G]			2.44125e-06	0	1	1	4	BBNPI01	BBNPI01 [1075-1092]	1	2085.1	High	Not Found	Not Found	90971179			4.21	High	0	5.545e-09
FALSE	High	[K].FEDATVQADMK.[H]			0.00322819	0	1	1	9	Q9U639	Q9U639 [78-88]	0	1254.57	High	High	Not Found	982641644	98749086		3.06	High	0	0.0001123
FALSE	High	[K].TGVHHYSGNNIELGTACGK.[Y]	1xCarbamidomethyl [C17]		1.01112e-05	0	1	1	11	P58375	P58375 [69-87]	0	2014.94	High	High	High	3.7088e+08	6.35371e+07	1.58889e+07	4.78	High	0	1.39e-05
FALSE	High	[K].TGVHHYSGNNIELGTACGK.[Y]	1xCarbamidomethyl [C17]; 1xDeamidated [N]		0.00711156	0	1	1	2	P58375	P58375 [69-87]	0	2015.92	High	Not Found	Not Found	5.72821e+06			2.18	High	0	0.0002915
FALSE	High	[N].GVFQECCQAEDK.[G]	2xCarbamidomethyl [C6; C7]		0.00208624	0	1	1	11	P02769	P02769 [186-197]	0	1470.6	High	High	High	1.45455e+08	1.80491e+07	1.24325e+07	2.92	High	0	0.0003045
FALSE	High	[R].FNVWDTAGQEK.[F]			0.00167323	0	1	1	5	Q9VZ23	Q9VZ23 [61-71]	0	1294.61	High	High	Not Found	2.09877e+08	5221223		2.84	High	0	0.0001658
FALSE	High	[F].LGSFLYEYSR.[R]			0.00560192	0	1	1	7	P02769	P02769 [350-359]	0	1234.61	High	High	Not Found	4.37084e+08	4.14189e+07		3.19	High	0	0.000469
FALSE	High	[R].ANAAAPAQPSEELINMR.[R]			1.01579e-05	0	1	1	11	P25695	P25695 [101-117]	0	1782.88	High	High	High	510747809	2.34378e+06	5.16036e+07	3.71	High	0	1.681e-06
FALSE	High	[K].VLTITAPVQDQELRK.[S]			0.000207521	0	1	1	2	P24730	P24730 [167-181]	1	1710.97	High	Not Found	Not Found	9.14743e+08			3.56	High	0	2.364e-06
FALSE	High	[K].GYYQAYAYNGGSLDPNTR.[V]	1xDeamidated [N9]		3.0915e-05	0	1	1	7	P17501	P17501 [70-87]	0	2010.88	High	High	Not Found	2.69567e+07	8249438		3.98	High	0	1.767e-07
FALSE	High	[R].LENAVVVLENEQK.[R]			0.000251733	0	1	1	7	P24730	P24730 [69-81]	0	1484.8	High	Not Found	High	3.12927e+08		1.09112e+07	3.43	High	0	0.0003175
FALSE	High	[K].FVIEENPAMSGEMSR.[E]			0.000106039	0	1	1	7	P41700	P41700 [306-320]	0	1696.77	High	Not Found	Not Found	386456136			3.91	High	0	5.773e-06
FALSE	High	[K].IEDVGEDEDEDK.[K]			0.00141806	0	1	1	14	Q9BLC5	Q9BLC5 [244-255]	0	1392.56	High	High	High	2.54605e+08	39968733	6.19023e+07	3.24	High	0	0.0002867
FALSE	High	[KR].LQIWDTAGQER.[YF]			0.00890274	0	2	3	16	P25228; O18334	P25228 [72-82]; O18334 [63-73]	0	1316.66	High	Not Found	Not Found	1.18412e+09			2.57	High	0.00015	0.0005893
FALSE	High	[K].TCAYTNHTVLPEALER.[W]	1xCarbamidomethyl [C2]		1.0866e-06	0	1	1	13	P00489	P00489 [372-387]	0	1874.91	High	High	Not Found	2.74346e+09	7.35685e+07		5.33	High	0	1.84e-09
FALSE	High	[K].TCAYTNHTVLPEALER.[W]	1xCarbamidomethyl [C2]; 1xDeamidated [N6]		9.71663e-05	0	1	1	9	P00489	P00489 [372-387]	0	1875.89	High	Not Found	Not Found	4.87552e+08			3.59	High	0	8.392e-07
FALSE	High	[K].IQSSNMLNQAR.[L]	1xOxidation [M6]		0.0267511	0.000505085	1	2	9	P31402	P31402 [70-80]	0	1277.63	High	High	High	6.41717e+06	1.63659e+06	5.00521e+06	2.01	High	0	0.008325
FALSE	High	[K].CYLYHNVPK.[T]	1xCarbamidomethyl [C1]		0.0335663	0.000505085	1	1	2	Q04719	Q04719 [209-217]	0	1193.58	Not Found	High	High		1.69181e+07	1.18279e+07	3.01	High	0	0.008174
FALSE	High	[R].INSVEGQDYLK.[A]			0.0343357	0.000505085	1	1	2	Q9VIW7	Q9VIW7 [299-309]	0	1265.64	High	High	Not Found	2.02024e+07	4.58947e+06		2.25	High	0.002085	0.03557
FALSE	High	[F].LNVLNGGSHAGGALALQEFMIAPTGAK.[T]	1xDeamidated [Q/N]		0.0357649	0.000505085	1	1	2	P00924	P00924 [152-178]	0	2638.37	High	Not Found	Not Found	3.522e+07			1.8	High	0.0002655	0.002568
FALSE	High	[F].SEDGELSSLGK.[E]			0.0287678	0.000505085	1	1	1	BBNVSVG	BBNVSVG [206-216]	0	1121.53	Not Found	High	Not Found				2.54	High	0	0.002554
FALSE	High	[K].FVQGTVAEGAPIIPISAQLK.[Y]			0.0395107	0.000505085	1	1	2	Q24208	Q24208 [209-228]	0	2039.15	High	Not Found	High	87662802			1.78	High	0.006337	0.08382
FALSE	High	[R].INSVEGQNYLK.[A]	1xDeamidated [Q/N]		0.0341804	0.000505085	1	3	4	Q17FP1	Q17FP1 [299-309]	0	1265.64	High	High	Not Found	2.02024e+07	9.91554e+06		2.25	High	0.002085	0.03558
FALSE	High	[R].GTGIVSAPVPK.[K]			0.0121542	0.000505085	1	1	2	P31009	P31009 [184-194]	0	1025.6	Not Found	High	Not Found		7.34074e+07		2.11	High	0.0004045	0.01346
FALSE	High	[Q].YTMLQVWPVR.[Q]			0.0106438	0.000505085	1	1	3	P31400	P31400 [203-212]	0	1292.68	High	Not Found	High	1.60385e+08			2.73	High	0.0002655	0.002064
FALSE	High	[R].SAEDDLLPTR.[S]			0.010121	0.000505085	1	1	3	Q00733	Q00733 [426-435]	0	1116.55	Not Found	High	Not Found		13020809		2.65	High	0	0.0005615
FALSE	High	[R].LLNSENYVTR.[R]			0.0156988	0.000505085	1	1	1	P91891	P91891 [217-226]	0	1208.63	Not Found	High	Not Found		5579465		2.22	High	0	0.001059
FALSE	High	[K].LVVVGAGGVGK.[S]			0.0114524	0.000505085	1	6	1	B4HKC7	B4HKC7 [6-16]	0	955.593	Not Found	High	Not Found		4.37387e+07		2.57	High	0	0.0006688
FALSE	High	[-].MWTLQQPDLYAYAVHDGAK.[R]			0.0113481	0.000505085	1	1	3	P21286	P21286 [1-19]	0	2207.06	High	Not Found	High	20172116			1.97	High	0.00015	0.0005444
FALSE	High	[S].TPTLVEVSR.[S]			0.0232337	0.000505085	1	1	3	P02769	P02769 [443-451]	0	1001.56	Not Found	High	Not Found		2.84269e+07		2.76	High	0	0.002955
FALSE	High	[K].ADLIPDEDDPK.[K]			0.0228146	0.000505085	1	1	2	P41473	P41473 [34-44]	0	1227.57	High	High	Not Found	5.61382e+07			2.32	High	0.0009716	0.01686
FALSE	High	[K].IVVLGSGGVGK.[S]			0.0121542	0.000505085	1	1	3	P08645	P08645 [6-16]	0	985.604	Not Found	High	Not Found		1.40191e+08		2.78	High	0.0004045	0.0114
FALSE	High	[K].TMADYNIQK.[E]			0.0367502	0.000505085	1	1	13	P16709	P16709 [55-63]	0	1083.51	High	High	High	1.62142e+09	1.25278e+08	3.80534e+07	1.95	High	0	0.05311
FALSE	High	[R].YTEHSTVGLAQQWDQLDQLSMR.[M]			0.0379336	0.000505085	1	1	1	P13395	P13395 [2224-2245]	0	2606.23	High	Not Found	Not Found	1.96371e+07			1.97	High	0.0002655	0.002779
FALSE	High	[R].QEDFYPFLK.[D]			0.055184	0.000921126	1	1	3	BBNPI01	BBNPI01 [442-450]	0	1186.58	High	High	Not Found	9.07929e+07	1.24757e+07		1.68	High	0.00781	0.1277
FALSE	High	[K].TMADYNIQK.[E]	1xOxidation [M2]		0.022403	0.000505085	1	1	46	P16709	P16709 [55-63]	0	1099.51	High	High	High	283554080	5.44613e+07	7.23478e+07	2.79	High	0	0.03153
FALSE	High	[K].VFVANPNKPKPILDILLR.[N]			0.0102141	0.000505085	1	1	1	P91891	P91891 [280-297]	0	2047.24	High	Not Found	Not Found	7.50137e+07			1.91	High	0.00015	0.0004741
FALSE	High	[K].YDCADEYIKPN.[C]	1xCarbamidomethyl [C3]		0.0331128	0.000505085	1	1	2	P41473	P41473 [238-248]	0	1387.58	Not Found	High	Not Found		6838616		2.13	High	0	0.003134
FALSE	High	[R].ELLKPSASVALHK.[H]			0.0381058	0.000505085	1	1	1	P46507	P46507 [119-131]	0	1392.82	Not Found	High	Not Found				2.62	High	0	0.003831
FALSE	High	[K].AVANQTSATFLR.[V]			0.014263	0.000505085	1	1	1	P48601	P48601 [237-248]	0	1278.68	Not Found	High	Not Found				3.54	High	0	0.0009242
FALSE	High	[].NNTQVLINCR.[]	1xCarbamidomethyl [C9]		0.0136883	0.000505085	0	1	1			0	1231.62	High	Not Found	Not Found	1.2533e+07			2.49	High	0.00015	0.0006998
FALSE	High	[R].EREVGIPPEQSLETAK.[A]			0.0386267	0.000505085	1	1	1	P32392	P32392 [210-225]	1	1782.92	Not Found	High	Not Found		1.61412e+06		2.12	High	0	0.003919
FALSE	High	[T].TVKDAVITVPAYFNDSQR.[Q]			0.0117711	0.000505085	1	1	2	O97125	O97125 [135-152]	1	2024.04	Not Found	Not Found	High			56775244	1.96	High	0	0.002192
FALSE	High	[].LICSPDYAYGSR.[]	1xCarbamidomethyl [C3]		0.0400507	0.000505085	0	1	3			0	1401.65	High	High	Not Found	5.08795e+07	3.13061e+06		2.13	High	0.0006085	0.005671
FALSE	High	[R].TNFDAFPDK.[V]	1xDeamidated [N2]		0.0259134	0.000505085	1	1	1	P00489	P00489 [325-333]	0	1055.47	Not Found	High	Not Found		1.24828e+07		2.02	High	0	0.002193
FALSE	High	[K].ILQFPHISQCINLK.[D]	1xCarbamidomethyl [C10]; 1xDeamidated [Q/N]		0.0344917	0.000505085	1	1	3	P32866	P32866 [33-46]	0	1711.92	High	Not Found	Not Found	8.68378e+07			1.89	High	0.0002655	0.002443
FALSE	High	[K].TLGITALHIK.[L]			0.0257959	0.000505085	1	2	4	Q5UAM9	Q5UAM9 [87-96]	0	1066.66	High	High	High	170071160	4.9231e+06	7.7974e+06	1.93	High	0.0002655	0.00164
FALSE	High	[K].AADALLLK.[V]			0.0396899	0.000505085	1	1	8	P00924	P00924 [339-346]	0	814.503	High	High	Not Found	1.30037e+10	5.69663e+08		1.77	High	0.0002143	0.008615
FALSE	High	[].IQETALPTLLADPPQNMIAQSQSGTGK.[]			0.0165827	0.000505085	0	1	1			0	2809.44	Not Found	High	Not Found				1.77	High	0	0.001145
FALSE	High	[G].VFQECCQAEDK.[G]	2xCarbamidomethyl [C5; C6]; 1xDeamidated [Q]		0.0115577	0.000505085	1	1	2	P02769	P02769 [187-197]	0	1414.56	High	Not Found	Not Found				1.78	High	0.00015	0.0005599
FALSE	High	[K].QFDFLDEMLTKK.[L]			0.0337188	0.000505085	1	1	1	P41472	P41472 [47-58]	1	1514.76	Not Found	High	Not Found		52647832		1.84	High	0	0.003209
FALSE	High	[R].QIEELYLTFAK.[K]			0.0402323	0.000505085	1	1	2	P13395	P13395 [2036-2046]	0	1354.73	High	Not Found	Not Found	41048814			1.42	High	0.000914	0.008344
FALSE	High	[K].VDPLVSLMMVEK.[V]			0.0257959	0.000505085	1	2	1	P54814	P54814 [127-138]	0	1360.72	Not Found	High	Not Found		5.39657e+06		1.84	High	0	0.002171
FALSE	High	[K].YISVVDNTMRPAFVLEEGK.[T]			0.0103081	0.000505085	1	1	1	P08161	P08161 [640-658]	0	2168.11	High	Not Found	Not Found	91514996			2.18	High	0.00015	0.0004785
FALSE	High	[K].GVLDVSNSFAVPFDEDDKDK.[S]			0.0111422	0.000505085	1	1	1	P26270	P26270 [49-68]	1	2197.03	High	Not Found	Not Found	35236044			2.33	High	0.00015	0.000533
FALSE	High	[K].IASTVLIGFYLR.[H]			0.0230232	0.000505085	1	1	2	Q00732	Q00732 [287-298]	0	1352.79	Not Found	High	Not Found		7.66902e+06		2.31	High	0	0.001845
FALSE	High	[K].RISGLIYEETR.[G]			0.02825	0.000505085	1	3	1	P84040	P84040 [46-56]	1	1336.72	High	Not Found	Not Found				2.6	High	0.0002655	0.001858
FALSE	High	[V].NQIGTLSESIK.[A]			0.032963	0.000505085	1	1	2	P00924	P00924 [348-358]	0	1189.64	High	High	Not Found	30404042	1.98947e+06		2.47	High	0.0004045	0.01361
FALSE	High	[K].LGPVDLFVFDPK.[C]			0.0119338	0.000505085	1	1	2	P24307	P24307 [184-195]	0	1346.74	Not Found	High	High		5.894e+07		1.81	High	0	0.0007143
FALSE	High	[K].IIVVTDGMK.[R]			0.0190145	0.000505085	1	1	6	Q00733	Q00733 [498-506]	0	975.554	High	High	Not Found	875735919	9.89174e+07		2.1	High	0.0003794	0.003732
FALSE	High	[R].GLAVFISDIR.[N]			0.0256789	0.000505085	1	3	4	Q7QG73	Q7QG73 [11-20]	0	1090.63	High	Not Found	High	1.15091e+08			2.3	High	0.0002655	0.002632
FALSE	High	[K].NDSIAISSSGIVPINMPDFSPPNTFDYSDYANR.[T]			0.0303784	0.000505085	1	1	1	P41662	P41662 [327-359]	0	3604.65	Not Found	High	Not Found		4.64908e+06		2.01	High	0	0.00277
FALSE	High	[K].WLDSNQLADK.[E]			0.0126648	0.000505085	1	1	10	Q9U639	Q9U639 [580-589]	0	1189.58	High	High	Not Found	1060041513	1.32875e+08		2.39	High	0.00015	0.0006316
FALSE	High	[R].IDILDPALLRPGR.[I]			0.0220991	0.000505085	1	2	4	P54814	P54814 [294-306]	0	1448.86	High	Not Found	High	9.7704e+07		13720221	2.58	High	0.0002655	0.002205
FALSE	High	[].LGANSLLDLVVFGR.[]			0.0162086	0.000505085	0	1	2			0	1473.84	Not Found	High	High		9.94677e+06	2.23367e+06	1.77	High	0	0.00327
FALSE	High	[R].LLEMNLMSAPQVADAILGNAMFTHYDR.[A]			0.0263889	0.000505085	1	1	1	P29742	P29742 [585-611]	0	3021.46	Not Found	High	Not Found		6.48996e+06		2.1	High	0	0.002248
FALSE	High	[K].TSPYVLPVPFLNVLNGGSHAGGALALQEFMIAPTGAK.[T]	1xOxidation [M30]		0.0210194	0.000505085	1	1	1	P00924	P00924 [142-178]	0	3753.97	Not Found	High	Not Found		8.88077e+06		2.13	High	0	0.001613
FALSE	High	[K].EAFNMIDQNR.[D]			0.0364188	0.000505085	1	1	2	P40423	P40423 [38-47]	0	1237.56	High	High	Not Found	1.497e+07	6.33288e+06		2.17	High	0.0002655	0.002625
FALSE	High	[].HITIFSPEGR.[]			0.0267511	0.000505085	0	1	2			0	1156.61	High	Not Found	Not Found				2.4	High	0.0002655	0.00173
FALSE	High	[R].LQEVPHEGPMCDLLWSDPDDR.[G]	1xCarbamidomethyl [C11]		0.0124353	0.000505085	1	1	1	P23696	P23696 [186-206]	0	2509.11	High	Not Found	Not Found	5.49661e+07			1.89	High	0.00015	0.0006161
FALSE	High	[K].NYIHVFGLFK.[Y]			0.0331128	0.000505085	1	1	3	P41678	P41678 [74-83]	0	1237.67	High	Not Found	Not Found	2.33373e+08			1.82	High	0.0002655	0.002303
FALSE	High	[R].LWGENFFNAK.[T]			0.0167348	0.000505085	1	1	4	P13060	P13060 [250-259]	0	1225.6	High	Not Found	Not Found	493651250			1.35	High	0.00015	0.0009183
FALSE	High	[K].SPIKVVGLSTLPEIYEK.[M]			0.0191013	0.000505085	1	1	2	P00330	P00330 [316-332]	1	1873.07	High	Not Found	High	2.37646e+07			2.46	High	0	0.004015
FALSE	High	[R].MLDMGFEPQIR.[R]			0.0312169	0.000505085	1	2	1	Q9VHP0	Q9VHP0 [464-474]	0	1336.64	Not Found	High	Not Found		6.64812e+06		2.25	High	0	0.00287
FALSE	High	[].DIITGDEMFADTYK.[]	1xOxidation [M8]		0.0188419	0.000505085	0	3	2			0	1634.73	Not Found	High	Not Found		9.3785e+06		2.3	High	0	0.002639
FALSE	High	[K].FDDSHEDLFILK.[M]			0.0191886	0.000505085	1	1	1	P24307	P24307 [222-233]	0	1478.72	Not Found	High	Not Found		3.11092e+06		2.09	High	0	0.001417
FALSE	High	[K].SQGMALSLGDK.[I]			0.0359273	0.000505085	1	2	1	Q29G21	Q29G21 [943-953]	0	1106.55	Not Found	High	Not Found		2.41818e+06		2.3	High	0	0.003536
FALSE	High	[].GVIVNTASVAAFDGQIGQAAYSASK.[]			0.02825	0.000505085	0	1	1			0	2425.24	High	Not Found	Not Found	19591940			1.49	High	0.0002655	0.001861
FALSE	High	[K].VDEQFDQLER.[D]			0.0103081	0.000505085	1	1	2	P08160	P08160 [71-80]	0	1278.6	Not Found	High	Not Found		9.07623e+07		2.99	High	0	0.0005767
FALSE	High	[K].PGTIVVFAPANITTEVK.[S]			0.017121	0.000505085	1	3	2	Q26487	Q26487 [260-276]	0	1756.98	High	Not Found	Not Found	36534606			2.29	High	0.00015	0.0009473
FALSE	High	[R].HHCPSTPIILVGTK.[L]	1xCarbamidomethyl [C3]		0.0171993	0.000505085	1	1	1	P40792	P40792 [103-116]	0	1559.84	Not Found	High	Not Found		44222309		3.05	High	0	0.001206
FALSE	High	[K].SLRDLNPWVQNTLLK.[L]			0.0344917	0.000505085	1	1	1	P41700	P41700 [455-469]	1	1797	High	Not Found	Not Found	24529297			1.97	High	0.0002655	0.002439
FALSE	High	[Q].YRPEHGPLDAWR.[K]			0.0351226	0.000505085	1	1	1	O96647	O96647 [199-210]	0	1496.74	Not Found	High	Not Found		2.43057e+06		2.99	High	0	0.003403
FALSE	High	[T].RKVPQVSTPTLVEVSR.[S]			0.0191013	0.000505085	1	1	1	P02769	P02769 [436-451]	2	1796.04	Not Found	High	Not Found		7.95996e+06		2.25	High	0	0.001409
FALSE	High	[R].IPVTPSESFQK.[R]			0.0133791	0.000505085	1	1	1	P54385	P54385 [490-500]	0	1232.65	High	Not Found	Not Found	8.492e+07			2.16	High	0.00015	0.0006803
FALSE	High	[K].GQVEQLELVNQYLGAPESEK.[L]			0.0178385	0.000505085	1	1	1	P41429	P41429 [51-70]	0	2231.12	High	Not Found	Not Found	76212534			2.01	High	0.00015	0.0009992
FALSE	High	[D].DPHACYSTVFDK.[L]	1xCarbamidomethyl [C5]		0.0143283	0.000505085	1	1	3	P02769	P02769 [388-399]	0	1439.63	High	High	Not Found	1.71557e+08	5.38391e+08		2.57	High	0	0.0009259
FALSE	High	[R].VYVCDYGLCK.[H]	2xCarbamidomethyl [C4; C9]		0.0251017	0.000505085	1	1	1	P41415	P41415 [152-161]	0	1276.57	Not Found	High	Not Found				1.67	High	0	0.002086
FALSE	High	[K].ITEKPYSLAFK.[P]			0.0362542	0.000505085	1	1	1	P41430	P41430 [297-307]	0	1296.72	Not Found	High	Not Found				1.73	High	0	0.003578
FALSE	High	[K].IGLFGGAGVGK.[T]			0.0111933	0.000505085	1	2	2	Q05825	Q05825 [179-189]	0	975.562	Not Found	High	High		2.5568e+07		2.42	High	0	0.0006512
FALSE	High	[K].KYEDICPSTHNMDVPHVK.[R]	1xCarbamidomethyl [C6]		0.0310756	0.000505085	1	1	2	P62924	P62924 [70-87]	1	2170.01	High	Not Found	Not Found	120328532			1.59	High	0.004955	0.0623
FALSE	High	[R].AEQTAANALLER.[R]			0.0112963	0.000505085	1	1	5	Q00733	Q00733 [177-188]	0	1286.67	High	High	Not Found	1057625044	8.35448e+07		2.96	High	0	0.00291
FALSE	High	[K].ILDISGPALGCR.[K]	1xCarbamidomethyl [C11]		0.0127229	0.000505085	1	1	1	P12828	P12828 [295-306]	0	1271.68	Not Found	High	Not Found		6.81281e+06		2.47	High	0	0.0007822
FALSE	High	[R].TMANLGLCAFR.[R]	1xCarbamidomethyl [C8]		0.0109401	0.000505085	1	3	2	Q0ZB76	Q0ZB76 [571-581]	0	1253.61	Not Found	High	Not Found		1.05305e+07		2.13	High	0	0.000627
FALSE	High	[K].LADDEYILIADR.[M]			0.0162827	0.000505085	1	1	1	P41458	P41458 [141-152]	0	1406.72	Not Found	High	Not Found		5.78045e+06		2.32	High	0	0.001115
FALSE	High	[K].EDLLMWSIR.[Q]			0.00993731	0.000505085	1	1	7	P17501	P17501 [100-108]	0	1162.59	High	Not Found	High	4741109256		5.73991e+08	2.32	High	0.00015	0.0004557
FALSE	High	[K].EDLLMWSIR.[Q]	1xOxidation [M5]		0.0263889	0.000505085	1	1	11	P17501	P17501 [100-108]	0	1178.59	High	Not Found	High	321636086			2.24	High	0.001448	0.01149
FALSE	High	[K].NLLNEKPFSFER.[I]			0.0294284	0.000505085	1	1	1	P08161	P08161 [117-128]	0	1493.77	Not Found	High	Not Found		6.45495e+07		1.73	High	0	0.00264
FALSE	High	[].FTQVADDPETLR.[]			0.0148617	0.000505085	0	1	2			0	1391.68	High	High	Not Found	146929964	3.16151e+07		2.69	High	0	0.0009797
FALSE	High	[R].YYLYELLK.[A]			0.0228146	0.000505085	1	1	3	O76484	O76484 [135-142]	0	1104.6	High	Not Found	Not Found	1.42057e+08			1.22	High	0.000914	0.007376
FALSE	High	[K].DLVFITNPDQR.[E]			0.0400507	0.000505085	1	1	2	Q1HPK6	Q1HPK6 [85-95]	0	1317.68	Not Found	High	Not Found		3.55768e+07		2.54	High	0	0.004141
FALSE	High	[K].SHCIAEVEKDAIPENLPPLTADFAEDK.[D]	1xCarbamidomethyl [C3]; 1xDeamidated [N15]		0.00980172	0.000505085	1	1	1	P02769	P02769 [310-336]	1	3010.44	High	Not Found	Not Found				2.38	High	0.00015	0.0004477
FALSE	High	[K].GLTFFTEFNK.[C]			0.0176765	0.000505085	1	1	2	Q00732	Q00732 [53-62]	0	1203.6	High	Not Found	Not Found	1.92594e+08			1.81	High	0.00015	0.0009901
FALSE	High	[A].VAFVPISGWHGDNMLEASTK.[M]			0.0246492	0.000505085	1	2	1	Q26487	Q26487 [174-193]	0	2159.06	High	Not Found	Not Found	2.85094e+07			1.83	High	0.0002655	0.001545
FALSE	High	[RK].GAADFTAQVIVLNHPGQIANGYTPVLDCHTAHIACK.[F]	2xCarbamidomethyl [C28; C35]		0.0370845	0.000505085	1	2	1	P05303	P05303 [336-371]	0	3859.9	Not Found	High	Not Found				1.41	High	0	0.003694
FALSE	High	[K].IKYPENFFLLR.[G]			0.0206399	0.000505085	1	1	2	P48462	P48462 [111-121]	1	1439.8	High	Not Found	Not Found	8.60316e+07			1.87	High	0.00015	0.001214
FALSE	High	[R].QIYTDIEMNR.[L]	1xOxidation [M8]		0.0169654	0.000505085	1	1	17	BBNVSVG	BBNVSVG [499-508]	0	1298.6	High	High	Not Found	44610233	1.7885e+07		2.59	High	0	0.00407
FALSE	High	[R].ETFNVFGPFK.[Q]			0.0185859	0.000505085	1	1	3	Q00733	Q00733 [595-604]	0	1185.59	High	Not Found	Not Found	1.52826e+08			2.18	High	0.00015	0.001054
FALSE	High	[Y].AYNGGSLDPNTR.[V]			0.0206399	0.000505085	1	1	1	P17501	P17501 [76-87]	0	1264.59	Not Found	High	Not Found		7.04391e+06		2.59	High	0	0.00157
FALSE	High	[K].VLSVPEATPFTAVLK.[F]			0.0159881	0.000505085	1	4	3	Q7PXE2	Q7PXE2 [22-36]	0	1571.9	High	High	Not Found	148517298	27601642		1.7	High	0.00015	0.000861
FALSE	High	[].YIYLSGTDR.[]			0.0217993	0.000505085	0	2	4			0	1087.54	High	High	Not Found	6.33505e+08	6.82618e+07		2.24	High	0.00015	0.001308
FALSE	High	[M].SKPNVLTQILDAVTETNTK.[V]			0.038802	0.000505085	1	1	4	P04870	P04870 [2-20]	0	2072.12	High	High	Not Found	17102647	7.81643e+06		1.59	High	0	0.003936
FALSE	High	[R].LVQAFQYTDK.[Y]			0.0121542	0.000505085	1	1	8	Q9V3P0	Q9V3P0 [154-163]	0	1212.63	High	High	Not Found	1.51099e+09	2.55201e+08		2.48	High	0	0.001948
FALSE	High	[R].GSTGTLGNFAK.[A]			0.0400507	0.000505085	1	1	5	P31009	P31009 [211-221]	0	1052.54	High	High	High	1.56628e+08	9.88919e+06	4.88776e+06	2.27	High	0.0009716	0.02002
FALSE	High	[K].TVAECLADELINAAK.[G]	1xCarbamidomethyl [C5]		0.0131969	0.000505085	1	1	8	Q9VFE4	Q9VFE4 [194-208]	0	1617.82	High	High	Not Found	4.26505e+08	1.5245e+08		1.66	High	0.000914	0.008795
FALSE	High	[K].EITALAPSTMK.[I]			0.0109903	0.000505085	2	3	5	P84184; Q25010	P84184 [317-327]; Q25010 [317-327]	0	1161.62	High	High	Not Found	4661492469	4.47308e+09		2.67	High	0	0.004491
FALSE	High	[K].EITALAPSTMK.[I]	1xOxidation [M10]		0.0113481	0.000505085	2	3	29	P84184; Q25010	P84184 [317-327]; Q25010 [317-327]	0	1177.61	High	High	Not Found	185996073	7.51944e+07		2.53	High	0	0.006563
FALSE	High	[K].SSHSIGLMWWLLAR.[E]			0.0195417	0.000505085	1	1	7	Q5UAP4	Q5UAP4 [167-180]	0	1656.87	High	High	High	2.43557e+07	4.4478e+07	3.42589e+06	2.53	High	0	0.007005
FALSE	High	[K].AMGLAPDLPEDLYYLIKK.[A]			0.0206399	0.000505085	1	3	1	Q8I7U0	Q8I7U0 [77-94]	1	2050.09	High	Not Found	Not Found	2.59674e+07			2.2	High	0.00015	0.001219
FALSE	High	[R].IVTVYDEQPTLWYLASR.[N]			0.0105951	0.000505085	1	1	2	P41476	P41476 [180-196]	0	2054.06	High	Not Found	Not Found	3.19511e+07			1.84	High	0.00015	0.000496
FALSE	High	[K].LVVVGGGGVGK.[S]			0.0147939	0.000505085	1	1	3	P04388	P04388 [8-18]	0	941.578	High	High	Not Found	94794283	6.58042e+06		2.46	High	0	0.0009692
FALSE	High	[K].LANDVFDNK.[A]			0.0309349	0.000505085	1	1	9	Q03209	Q03209 [60-68]	0	1035.51	High	High	High	439203036	4.61618e+07	4.73988e+07	2.42	High	0.0004941	0.004779
FALSE	High	[K].QPEWPSSPAMWDLVK.[N]			0.0173569	0.000505085	1	1	1	P11042	P11042 [91-105]	0	1770.85	High	Not Found	Not Found	3.17331e+07			2.38	High	0.00015	0.0009668
FALSE	High	[R].FVQCPEGELQK.[R]	1xCarbamidomethyl [C4]		0.0145926	0.000505085	1	3	3	Q9V3K3	Q9V3K3 [220-230]	0	1334.64	High	High	Not Found	6.35937e+07	7.03549e+06		2.87	High	0	0.003049
FALSE	High	[R].CPEALFQPSFLGMEACGIHETTYNSIMK.[C]	2xCarbamidomethyl [C1; C16]; 1xDeamidated [N24]		0.0106438	0.000505085	1	1	1	P84184	P84184 [258-285]	0	3232.45	High	Not Found	Not Found	1.21417e+07			2.34	High	0.00015	0.0004991
FALSE	High	[K].QIDVETVADR.[N]			0.0161348	0.000505085	1	1	12	P45594	P45594 [36-45]	0	1145.58	High	High	High	2709765941	2.82292e+08	106074566	2.69	High	0.0003794	0.00433
FALSE	High	[D].KEACFAVEGPK.[L]	1xCarbamidomethyl [C4]		0.0145261	0.000505085	1	1	6	P02769	P02769 [587-597]	1	1235.61	High	High	High	47770884	5.22048e+06		2.77	High	0.0004045	0.01567
[truncated: 924 more rows]
